# Supplementary material for: Inhibition of casein kinase 1-epsilon induces cancer-cell-selective, PERIOD2-dependent growth arrest
Source: Genome Biol. 2008 Jun 2;9(6):R92. doi: 10.1186/gb-2008-9-6-r92 (PMC2481424; doi:10.1186/gb-2008-9-6-r92)
Supplement: Additional data file 1 — Growth inhibitory activity of all shRNAs used in this study, statistical analysis, and list of hits. [file gb-2008-9-6-r92-S1.xls]

## Sheet: Info
This excel file contains 6 worksheets
1. Total by mean
Raw data of growth inhibition in HT1080 and U2OS cell lines by 5,345 shRNA clones
Information for each shRNA is given, such as cloneID, genebank number, gene symbol, gene description, complementary region, shRNA sequences
We showed triplicate raw data, mean, standard deviation, and P-value for individual shRNA clone
2. Sort by P in HT1080
Hitlist in HT1080 cells with associated information shown in the first worksheet (1. Total by mean)
These hits were selected based on more than 25% growth inhibition on average and P < 0.01
3. Sort by P in U2OS
Hitlist in U2OS cells with associated information shown in the first worksheet (1. Total by mean)
These hits were selected based on more than 25% growth inhibition on average and P < 0.01
4. Common hits
List of common hits and idiosyncratic hits in the two cell lines
Only gene symbol is shown for quick browsing
Genes with unknown function is marked with red color
5. Total by median
Raw data of growth inhibition in HT1080 and U2OS cell lines by 5,345 shRNA clones
Information for each shRNA is given, such as cloneID, genebank number, gene symbol, gene description, complementary region, shRNA sequences
Only triplicate raw data and median values are shown
6. Sort by SUM
Data sets in worksheet 5 were sorted based on sum value of median growth inhibtion in the two cell lines.
Top seven hits were highlighted with yellow color

## Sheet: 1. Total by mean
						HT1080						U2OS
cloneId	sourceId	symbol	description	region	seq	%Growth inhibition			Mean	S.D.	P-Value	%Growth inhibition			Mean	S.D.	P-Value
TRCN0000001942	NM_014911	AAK1	AP2 associated kinase 1	CDS	CCAGGCTTTCAATCAACCCAA	25.7812	22.6027	12.1438	20.1759	7.13524	0.0640468	12.8879	16.1401	23.3432	17.4571	5.35065	0.047781
TRCN0000001943	NM_014911	AAK1	AP2 associated kinase 1	CDS	CCAGGTGTGCAAGAGAGAAAT	29.0575	22.1435	23.3697	24.8569	3.68917	0.0161647	11.4508	13.5136	19.7719	14.9121	4.33323	0.0480859
TRCN0000001944	NM_014911	AAK1	AP2 associated kinase 1	3UTR	AGACTACCTTTACTGAACTTA	36.6468	36.1203	22.7436	31.8369	7.87944	0.121914	26.0307	20.4928	40.4964	29.0067	10.3285	0.0523003
TRCN0000001945	NM_014911	AAK1	AP2 associated kinase 1	CDS	GCCACCAACAAATTCCAGAAT	38.774	44.9367	23.5235	35.7447	11.0233	0.00881978	37.0872	28.3127	38.5968	34.6656	5.55326	0.012451
TRCN0000001946	NM_014911	AAK1	AP2 associated kinase 1	CDS	CCCAGTAAGACAACAGCCAAA	21.0648	22.0058	4.31606	15.7955	9.95265	0.0359492	12.8686	12.1753	15.6777	13.5739	1.85468	0.0202658
TRCN0000021434	XM_375495	AATK	apoptosis-associated tyrosine kinase	3UTR	CGAATGGAAGTTGGGTGATTT	-3.67485	-4.53447	-7.2719	-5.1604	1.87844	0.310891	0.920705	-1.44789	-2.62679	-1.05132	1.80669	0.179727
TRCN0000021435	XM_375495	AATK	apoptosis-associated tyrosine kinase	CDS	CTGCACCTTCATCGCAACAAT	-9.23361	-7.26262	-8.73492	-8.41038	1.02479	0.223559	5.87242	4.63885	8.86507	6.45878	2.17327	0.104349
TRCN0000021436	XM_375495	AATK	apoptosis-associated tyrosine kinase	CDS	AGTGGCCTCAACGAGAAGAAT	-10.2538	-7.97988	-7.55035	-8.59469	1.45283	0.309552	5.63687	6.17762	11.6817	7.83205	3.3448	0.117117
TRCN0000021437	XM_375495	AATK	apoptosis-associated tyrosine kinase	CDS	TGGCTATGACACCGAGAACTA	-9.93208	-7.69762	-9.19415	-8.94128	1.13849	0.592235	3.6297	1.61064	6.66311	3.96782	2.54315	0.274805
TRCN0000021438	XM_375495	AATK	apoptosis-associated tyrosine kinase	CDS	CAACGTGTCAGCCAACAACAA	-9.68102	-7.20299	-8.83024	-8.57142	1.25913	0.986959	3.87607	0.614508	5.45382	3.3148	2.46799	0.334825
TRCN0000001499	NM_005157	ABL1	v-abl Abelson murine leukemia viral oncogene homolog 1	3UTR	CCAGCTCTACTACCTACGTTT	6.81503	1.13838	28.15	12.0345	14.2421	0.0326387	10.5534	9.14936	19.7147	13.1392	5.73768	0.0930442
TRCN0000010626	NM_005157	ABL1	v-abl Abelson murine leukemia viral oncogene homolog 1	CDS	CCGAGTTGGTTCATCATCATT	1.42426	4.05081	12.3977	5.95758	5.7298	0.964662	-5.19356	-8.81325	-0.15814	-4.72165	4.34681	0.247077
TRCN0000001500	NM_005157	ABL1	v-abl Abelson murine leukemia viral oncogene homolog 1	CDS	GAAAGAGATCAAACACCCTAA	2.08585	6.0523	6.47181	4.86999	2.42024	0.100205	11.6254	4.67023	7.87123	8.05563	3.48127	0.0805501
TRCN0000001501	NM_005157	ABL1	v-abl Abelson murine leukemia viral oncogene homolog 1	CDS	CCCGTTCTATATCATCACTGA	21.7933	30.7559	28.9585	27.1692	4.74165	0.0144419	20.2987	24.7103	24.2457	23.0849	2.42406	0.00624623
TRCN0000001502	NM_005157	ABL1	v-abl Abelson murine leukemia viral oncogene homolog 1	CDS	CCTTCATCCCTCTCATATCAA	32.3824	35.3385	40.047	35.9226	3.86559	0.0300489	21.4462	21.9807	23.1051	22.1773	0.846793	0.00337828
TRCN0000039898	NM_005157	ABL1	v-abl Abelson murine leukemia viral oncogene homolog 1	CDS	GCCGAGTTGGTTCATCATCAT	36.4013	39.5918	36.6614	37.5515	1.77169	0.0200368	24.8598	23.6627	23.9195	24.1473	0.630249	0.00124324
TRCN0000039899	NM_005157	ABL1	v-abl Abelson murine leukemia viral oncogene homolog 1	CDS	GCCATCAACAAACTGGAGAAT	7.15023	24.3813	18.006	16.5125	8.7121	0.00584133	25.6281	27.28	24.5291	25.8124	1.38464	0.000221714
TRCN0000039900	NM_005157	ABL1	v-abl Abelson murine leukemia viral oncogene homolog 1	CDS	GCTGAAATCCACCAAGCCTTT	-1.22733	0.63138	7.22417	2.20941	4.44124	0.228176	31.2448	30.108	23.6097	28.3208	4.11933	0.00343835
TRCN0000039901	NM_005157	ABL1	v-abl Abelson murine leukemia viral oncogene homolog 1	CDS	GCAGTCATGAAAGAGATCAAA	32.9642	31.1857	38.5104	34.2201	3.82041	0.00479057	31.3639	23.7952	24.2503	26.4698	4.24447	0.00808423
TRCN0000039902	NM_005157	ABL1	v-abl Abelson murine leukemia viral oncogene homolog 1	CDS	CCAGTCAACAGTCTGGAGAAA	-4.02694	-0.157382	-0.564665	-1.583	2.12629	0.299955	-1.24838	6.75181	7.25582	4.25309	4.77107	0.367968
TRCN0000002029	NM_005158	ABL2	v-abl Abelson murine leukemia viral oncogene homolog 2 (arg, Abelson-related gene)	CDS	CCAGGCACTAAATGAGGCTAT	2.02494	22.355	21.8239	15.4013	11.5873	0.060542	12.2104	12.5803	7.04068	10.6105	3.09704	0.00969513
TRCN0000002030	NM_005158	ABL2	v-abl Abelson murine leukemia viral oncogene homolog 2 (arg, Abelson-related gene)	CDS	CCTCGTCATCTGTTGTTCCAT	4.29173	24.1227	24.1039	17.5061	11.444	0.111925	14.8573	12.2927	12.7787	13.3096	1.36225	0.00639116
TRCN0000002031	NM_005158	ABL2	v-abl Abelson murine leukemia viral oncogene homolog 2 (arg, Abelson-related gene)	CDS	GCGAACAGATATTACCATGAA	4.079	-0.0995716	20.5474	8.1756	10.9161	0.132451	11.7859	7.46303	7.20897	8.81931	2.57232	0.0271347
TRCN0000002032	NM_005158	ABL2	v-abl Abelson murine leukemia viral oncogene homolog 2 (arg, Abelson-related gene)	CDS	CGGTCAGTATGGAGAGGTTTA	3.21163	14.1494	18.5446	11.9686	7.8957	0.312043	15.8404	11.1636	11.6008	12.8683	2.58323	0.0144811
TRCN0000002033	NM_005158	ABL2	v-abl Abelson murine leukemia viral oncogene homolog 2 (arg, Abelson-related gene)	CDS	CCCTCAAACTCGCAACAAATT	4.81843	6.11605	11.7827	7.57241	3.70353	0.181854	0.240972	-0.857228	-1.80407	-0.806776	1.02346	0.119565
TRCN0000003093	NM_001093	ACACB	acetyl-Coenzyme A carboxylase beta	CDS	ACCTCGTAGATGTGGAATTAA	-2.35525	-3.92438	-3.57719	-3.28561	0.824199	0.126775	11.5202	8.65444	8.95165	9.70877	1.57578	0.0129506
TRCN0000010759	NM_001093	ACACB	acetyl-Coenzyme A carboxylase beta	CDS	GTGGAGCTGATTGTGGACATT	-0.369923	0.328297	-1.17069	-0.404107	0.75008	0.0717555	-1.7251	0.867905	0.477707	-0.126496	1.39811	0.618868
TRCN0000003094	NM_001093	ACACB	acetyl-Coenzyme A carboxylase beta	CDS	CATCCTGACATACACTGAATT	-7.7973	-6.69871	-7.91289	-7.46963	0.670139	0.222502	11.3498	8.55078	8.783	9.56119	1.55333	0.0128298
TRCN0000003095	NM_001093	ACACB	acetyl-Coenzyme A carboxylase beta	CDS	GCCACGTCATTGCCACCAGAA	-9.95342	-8.37469	-6.09689	-8.14167	1.9388	0.480907	10.8281	9.18013	9.74092	9.91639	0.837885	0.00986695
TRCN0000003096	NM_001093	ACACB	acetyl-Coenzyme A carboxylase beta	CDS	GACGGCCTTAGACAATACAAA	-5.51887	-5.30431	-1.59059	-4.13792	2.20867	0.376269	14.8012	12.103	16.1174	14.3405	2.04642	0.0188493
TRCN0000002038	NM_005781	ACK1	activated Cdc42-associated kinase 1	CDS	GTCGTGGATGAGTAAGGTGTT	-0.769121	14.425	11.2697	8.30853	8.01822	0.262279	12.9936	8.49471	11.6455	11.0446	2.30885	0.0285204
TRCN0000002039	NM_005781	ACK1	activated Cdc42-associated kinase 1	3UTR	TGCTTCCTCTTCCACCCAATT	0.840983	6.2531	17.0223	8.03881	8.23715	0.651525	16.3507	15.391	12.9801	14.9073	1.73658	0.000964166
TRCN0000002040	NM_005781	ACK1	activated Cdc42-associated kinase 1	CDS	TGACGAACTGTATCTGGGAAA	1.28631	3.88291	12.524	5.89775	5.88355	0.623897	12.8475	14.7141	10.7811	12.7809	1.96737	0.00139582
TRCN0000002041	NM_005781	ACK1	activated Cdc42-associated kinase 1	CDS	CTGCATAAGATCGACAAGGAG	-1.96586	-4.03809	2.52787	-1.15869	3.35657	0.957477	11.0412	10.1282	10.8618	10.6771	0.483709	0.00915197
TRCN0000002042	NM_005781	ACK1	activated Cdc42-associated kinase 1	CDS	CAACTTCTCCACCAACAACAG	6.42533	6.72227	12.286	8.47786	3.30127	0.0904209	14.3647	14.4829	15.1104	14.6527	0.400775	0.00529847
TRCN0000052698	NM_016361	ACP6	acid phosphatase 6, lysophosphatidic	CDS	GCCATGTCAGTTTATACCTTA	10.4878	-9.33849	-8.40951	-2.42008	11.1882	0.363441	14.1873	14.3746	13.5711	14.0443	0.420403	0.00174373
TRCN0000052699	NM_016361	ACP6	acid phosphatase 6, lysophosphatidic	CDS	GCTGAAGAGATTTGCACGGAT	4.0474	-10.3457	-9.7333	-5.34387	8.13884	0.00167105	11.4432	14.5173	9.8535	11.938	2.37092	0.00487656
TRCN0000052700	NM_016361	ACP6	acid phosphatase 6, lysophosphatidic	CDS	GCAGATTCAGAAGTCTTGTAT	9.76926	-8.35923	-11.7767	-3.45555	11.5798	0.0566284	10.5046	13.9855	9.15639	11.2155	2.49181	0.00716791
TRCN0000052701	NM_016361	ACP6	acid phosphatase 6, lysophosphatidic	CDS	GTTTGATTACACAGTCACCAA	-3.86666	-6.61182	-10.5302	-7.0029	3.34895	0.375553	11.2203	13.5294	8.48697	11.0789	2.52418	0.00486417
TRCN0000052702	NM_016361	ACP6	acid phosphatase 6, lysophosphatidic	CDS	CAGTAGTGATAAAGTGGACTT	-6.91482	-6.00548	-7.31005	-6.74345	0.668956	0.423708	15.2177	13.1404	8.31047	12.2229	3.54384	0.01372
TRCN0000052673	NM_080789	ACPT	acid phosphatase, testicular	CDS	GCTAGCCCTGACCAGTCCTGT	-2.05133	-7.73551	-8.94448	-6.24378	3.68074	0.127409	11.2514	12.7944	9.50997	11.1853	1.64323	0.000887332
TRCN0000052674	NM_080789	ACPT	acid phosphatase, testicular	CDS	ACCCACACAAGGAGGTGGCCT	12.3345	-10.4699	-8.17273	-2.10273	12.5556	0.00873281	10.9702	13.2776	11.5192	11.9223	1.20534	0.00491098
TRCN0000052675	NM_080789	ACPT	acid phosphatase, testicular	CDS	CTGCTGCTGCTGGTGCTGCCA	9.35027	-9.15438	-7.66939	-2.49117	10.2818	0.634864	8.30448	10.8001	8.5116	9.2054	1.38495	0.00727142
TRCN0000052676	NM_080789	ACPT	acid phosphatase, testicular	CDS	CCCTGCTGGACCTCTCCTGCT	16.4337	-8.61602	-7.76082	0.0189569	14.222	0.238179	11.2817	14.3982	10.8943	12.1914	1.92096	0.00450054
TRCN0000052677	NM_080789	ACPT	acid phosphatase, testicular	CDS	CCAGGGCTAGCCCTGACCAGT	0.395134	-6.90419	-8.56957	-5.02621	4.76829	0.0589463	9.50144	13.8687	13.0933	12.1545	2.33009	0.02081
TRCN0000000441	NM_001105	ACVR1	activin A receptor, type I	3UTR	GCAGAACGTATTTAGCCATTA	18.8165	17.9239	30.185	22.3084	6.83586	0.187345	6.18936	7.82183	19.4205	11.1439	7.21406	0.166665
TRCN0000000442	NM_001105	ACVR1	activin A receptor, type I	CDS	CGGATGGTGAGCAATGGTATA	7.39736	11.514	19.4399	12.7838	6.12088	0.164177	6.59494	5.5663	16.8524	9.67121	6.24031	0.17581
TRCN0000000443	NM_001105	ACVR1	activin A receptor, type I	CDS	GACAGCACTTTAGCAGATTTA	-5.68177	0.392041	8.34753	1.01927	7.03565	0.487872	10.8726	9.00317	11.8673	10.581	1.45417	0.0243561
TRCN0000000444	NM_001105	ACVR1	activin A receptor, type I	CDS	CTAATGAAAGAATGCTGGTAT	28.5194	21.9829	32.2621	27.5882	5.2025	0.00656862	17.9696	21.7887	11.1673	16.9752	5.38008	0.0195484
TRCN0000000445	NM_001105	ACVR1	activin A receptor, type I	CDS	GTGGATTGTTTCGATTCTTAT	13.7484	25.6634	19.7038	19.7052	5.95749	0.608931	20.7214	26.7639	22.3795	23.2882	3.12211	0.00522623
TRCN0000001810	NM_020328	ACVR1B	activin A receptor, type IB	CDS	CCACTGCTGCTACACTGACTA	-1.7432	-2.65524	1.46594	-0.977499	2.16466	0.162711	8.03233	8.39163	9.94213	8.7887	1.01492	0.0269019
TRCN0000001811	NM_020328	ACVR1B	activin A receptor, type IB	CDS	GCTGTGGCTTGTTTCTGACTA	-1.2496	0.173732	1.0177	-0.0193876	1.14592	0.881636	14.6766	11.4467	8.26676	11.4634	3.20496	0.0148006
TRCN0000001812	NM_020328	ACVR1B	activin A receptor, type IB	CDS	AGCAGAGATATACCAGACGGT	11.5564	5.34354	14.3709	10.4236	4.61907	0.151475	10.9531	4.90344	3.33286	6.39646	4.02353	0.103164
TRCN0000001813	NM_020328	ACVR1B	activin A receptor, type IB	CDS	CCTTGTCATTAACTATCATCA	2.57024	2.55214	8.53921	4.55386	3.45142	0.134367	2.70451	0.67776	1.49754	1.6266	1.01952	0.423474
TRCN0000001814	NM_020328	ACVR1B	activin A receptor, type IB	CDS	CGGGCTTGTATATTGGGAGAT	0.925894	-1.06567	-4.92106	-1.68695	2.97258	0.768815	-1.50263	-4.33731	-2.14294	-2.66096	1.48665	0.147844
TRCN0000010159	NM_004302	ACVR1B	activin A receptor, type IB	CDS	GGGCTTGTATATTGGGAGATT	-2.77494	-5.5892	-2.60699	-3.65704	1.6754	0.36276	5.99184	7.30436	12.2955	8.53058	3.32594	0.0982807
TRCN0000010160	NM_004302	ACVR1B	activin A receptor, type IB	CDS	CCACTGCTGCTACACTGACTA	-1.33308	-4.18896	-1.16689	-2.22964	1.69885	0.182562	4.2112	8.27797	12.2784	8.25584	4.03363	0.124871
TRCN0000018397	NM_004302	ACVR1B	activin A receptor, type IB	CDS	CTCCAAAGACAAGACGCTCCA	-7.13983	-7.29271	-6.94082	-7.12445	0.176447	0.386811	4.08358	6.8912	13.3298	8.10152	4.74043	0.163617
TRCN0000010151	NM_004302	ACVR1B	activin A receptor, type IB	CDS	GGGAAGCAGAGATATACCAGA	-6.40885	-7.70474	-6.3126	-6.80873	0.777458	0.495854	4.99634	6.34505	8.11991	6.4871	1.56662	0.0689268
TRCN0000010152	NM_004302	ACVR1B	activin A receptor, type IB	CDS	TGTGGCTTGTTTCTGACTATC	13.912	6.55287	6.74273	9.06918	4.19503	0.0616099	10.0806	10.6197	14.5692	11.7565	2.45073	0.0367712
TRCN0000001824	NM_145259	ACVR1C	activin A receptor, type IC	3UTR	GCAACACCTCAACTCATCTTT	-0.327859	-1.29648	6.99061	1.78876	4.5309	0.0215447	12.6805	-0.579442	-2.08709	3.33799	8.1259	0.598097
TRCN0000001825	NM_145259	ACVR1C	activin A receptor, type IC	CDS	CAATCTGGTAAATGCTGGAAA	16.2295	25.1983	22.6027	21.3435	4.61509	0.503712	17.5587	10.7386	15.918	14.7384	3.55977	0.0302639
TRCN0000001826	NM_145259	ACVR1C	activin A receptor, type IC	CDS	CGGAGGAATTGTTGAGGAGTA	-1.58064	0.749328	8.75812	2.64227	5.42309	0.0032183	8.8321	-1.06796	0.582912	2.78235	5.30386	0.544366
TRCN0000001827	NM_145259	ACVR1C	activin A receptor, type IC	CDS	GCTCCTGAAATGCTTGATGAT	-0.518922	-2.10728	12.1723	3.18202	7.82617	0.0207818	17.4573	1.75118	10.9191	10.0425	7.88966	0.189763
TRCN0000001828	NM_145259	ACVR1C	activin A receptor, type IC	CDS	TCATTATTACTGTGCCTGTTT	21.0283	25.1746	33.1312	26.4447	6.1506	0.333501	32.7941	20.692	26.5345	26.6735	6.05223	0.0195396
TRCN0000000552	NM_001616	ACVR2	activin A receptor, type II	3UTR	CCTTAAATGAACTACTGCTAT	-1.11195	-3.51875	-1.61601	-2.08224	1.26933	0.506084	6.72093	-2.41797	2.20637	2.16978	4.56956	0.642359
TRCN0000000553	NM_001616	ACVR2	activin A receptor, type II	CDS	CCAGATGCAGAGACTAACAAA	-7.09214	-8.43317	-12.9644	-9.49658	3.0772	0.408174	12.1278	6.77279	-6.25661	4.21466	9.4554	0.526696
TRCN0000000554	NM_001616	ACVR2	activin A receptor, type II	CDS	GCTAATGTGGTCTCTTGGAAT	-11.6432	-10.7296	-14.0861	-12.1529	1.73534	0.107158	17.4576	13.5798	-9.54214	7.16508	14.5982	0.482236
TRCN0000000555	NM_001616	ACVR2	activin A receptor, type II	CDS	CTATTACAACATCCTGCTCTA	-9.10031	-12.9805	-13.6887	-11.9232	2.47018	0.894003	20.0532	17.6607	-3.18642	11.5092	12.7829	0.240647
TRCN0000000556	NM_001616	ACVR2	activin A receptor, type II	CDS	CAGGAAGTTGTTGTGCATAAA	-6.55912	-10.9142	-13.3457	-10.273	3.43843	0.753233	19.0674	18.0253	-2.4311	11.5539	12.1226	0.220193
TRCN0000000446	NM_001106	ACVR2B	activin A receptor, type IIB	CDS	TGGAACGAACTGTGTCATGTA	11.4701	20.5085	43.0089	24.9958	16.2412	0.0340963	24.9315	27.812	27.752	26.8319	1.64602	0.00297812
TRCN0000000447	NM_001106	ACVR2B	activin A receptor, type IIB	CDS	CTTTGGCTTGGCTGTTCGATT	7.7968	11.3928	10.037	9.7422	1.81603	0.358921	11.5133	12.5932	22.788	15.6315	6.22122	0.0753191
TRCN0000000448	NM_001106	ACVR2B	activin A receptor, type IIB	CDS	CTGCTGGCTAGATGACTTCAA	6.49082	18.2461	11.4919	12.0763	5.89939	0.148107	22.6942	18.0436	19.1069	19.9482	2.43678	0.00613484
TRCN0000000449	NM_001106	ACVR2B	activin A receptor, type IIB	CDS	CAACTTCCAGAGAGATGCCTT	17.2805	25.3289	26.9529	23.1874	5.17957	0.0953809	19.2501	14.4818	16.9488	16.8936	2.38462	0.0109473
TRCN0000000450	NM_001106	ACVR2B	activin A receptor, type IIB	CDS	GAGGCCCACCATTAAAGATCA	7.70286	9.20946	30.362	15.7581	12.6697	0.0399481	12.0812	10.9326	19.0327	14.0155	4.38281	0.0566188
TRCN0000010519	NM_000020	ACVRL1	activin A receptor type II-like 1	3UTR	TAGAGGTAGTGTGAGTGTGGT	14.1469	14.3566	9.22376	12.5758	2.90481	0.0156492	24.5377	19.0842	21.7462	21.7894	2.72699	0.00773276
TRCN0000000354	NM_000020	ACVRL1	activin A receptor type II-like 1	CDS	CTGCGGATCAAGAAGACACTA	12.513	11.463	3.48858	9.15487	4.93516	0.0398799	19.66	13.808	11.1887	14.8856	4.3372	0.0210692
TRCN0000000355	NM_000020	ACVRL1	activin A receptor type II-like 1	CDS	TCCAGAGAAGCCTAAAGTGAT	1.81899	0.454316	-0.84906	0.474748	1.33414	0.336655	9.52704	8.90886	11.3535	9.92981	1.27113	0.0261044
TRCN0000000356	NM_000020	ACVRL1	activin A receptor type II-like 1	CDS	CAGTCCAGAGAAGCCTAAAGT	9.18825	5.18461	2.40665	5.59317	3.40921	0.075927	17.1878	8.44496	10.8572	12.1633	4.51538	0.0491289
TRCN0000000357	NM_000020	ACVRL1	activin A receptor type II-like 1	CDS	ATTACCTGGACATCGGCAACA	3.2899	3.47234	6.00514	4.25579	1.51772	0.0356715	15.0238	10.2517	9.8104	11.6953	2.891	0.0182328
TRCN0000021499	NM_020421	ADCK1	aarF domain containing kinase 1	3UTR	CCATTCCTGGTATGTGCCATT	-3.5086	0.48819	-1.27706	-1.43249	2.00292	0.767961	4.85159	-1.13006	5.11058	2.94404	3.53065	0.469494
TRCN0000021500	NM_020421	ADCK1	aarF domain containing kinase 1	CDS	CCATGATTTGTTCCAGAGCTT	-1.3028	1.81315	-2.58387	-0.691174	2.26142	0.616692	-10.2176	-4.90953	-9.81159	-8.31291	2.9544	0.0237564
TRCN0000021501	NM_020421	ADCK1	aarF domain containing kinase 1	CDS	CGGAAGAATTCCGCCTGAATT	-10.2697	-7.11833	-10.4336	-9.27387	1.86854	0.985121	3.56044	-1.27226	1.42437	1.23752	2.42176	0.754873
TRCN0000021502	NM_020421	ADCK1	aarF domain containing kinase 1	CDS	CTTCAACTTATGGCAGATCAA	-8.45591	-6.8815	-9.17217	-8.16986	1.17182	0.66501	5.43259	5.76306	6.44113	5.87893	0.514157	0.0391145
TRCN0000021503	NM_020421	ADCK1	aarF domain containing kinase 1	CDS	GAAGAAGAATACCTGTTCATT	-6.2451	-5.31147	-6.27573	-5.9441	0.548088	0.201895	9.0195	11.1489	11.26	10.4761	1.26271	0.0163774
TRCN0000021394	NM_052853	ADCK2	aarF domain containing kinase 2	3UTR	TGCTTGGTTTGAGGGTCTGTT	-6.15994	-6.89198	-3.03087	-5.36093	2.05082	0.173605	4.32555	7.31491	8.69844	6.77963	2.23505	0.0829365
TRCN0000021395	NM_052853	ADCK2	aarF domain containing kinase 2	CDS	CCAACAGATTGACCTGCGTTA	-7.79967	-5.35634	-4.46372	-5.87324	1.727	0.75247	2.80279	1.80603	10.3337	4.98084	4.66242	0.337175
TRCN0000021396	NM_052853	ADCK2	aarF domain containing kinase 2	CDS	CGCTCTGTTGGTGAAATTCTT	-1.87493	6.298	4.9701	3.13105	4.38586	0.0643875	5.19616	3.69636	7.80843	5.56698	2.08096	0.1308
TRCN0000021397	NM_052853	ADCK2	aarF domain containing kinase 2	CDS	GCTGAGCTGATCCTGCATCAT	8.28768	17.0112	5.59328	10.2974	5.96837	0.00711988	6.79286	5.60393	12.9536	8.45012	3.94516	0.125853
TRCN0000021398	NM_052853	ADCK2	aarF domain containing kinase 2	CDS	GCTGACCTGGTTGGATCAAAT	-8.481	-5.93585	-8.93285	-7.78324	1.61575	0.146385	-1.90928	-7.8529	-6.73494	-5.49904	3.15867	0.0814165
TRCN0000021479	NM_174922	ADCK5	aarF domain containing kinase 5	3UTR	CGGCGGGGCCCTTTTCACCTT	-8.50561	-8.55624	-8.36182	-8.47456	0.100862	0.782488	-2.79436	4.22845	2.76415	1.39941	3.70498	0.772384
TRCN0000021480	NM_174922	ADCK5	aarF domain containing kinase 5	CDS	GCAGTGCATGACATAGCAGAA	-6.01294	-6.20267	-4.1578	-5.4578	1.12983	0.0274912	15.1247	15.3952	15.2496	15.2565	0.135399	0.00290497
TRCN0000021481	NM_174922	ADCK5	aarF domain containing kinase 5	CDS	CCGCTACTTCCTTATGGCTAA	-2.1169	-7.87178	-1.82746	-3.93871	3.40921	0.894237	0.99026	2.68047	4.89603	2.85559	1.95877	0.347485
TRCN0000021482	NM_174922	ADCK5	aarF domain containing kinase 5	CDS	GCCTTTGCTGAGCAGATATTT	-5.00903	-6.16468	-2.7707	-4.64814	1.72553	0.197499	7.03981	8.55309	10.6231	8.73866	1.79883	0.0438475
TRCN0000021483	NM_174922	ADCK5	aarF domain containing kinase 5	CDS	GAGTTTGACTACCAGCCAATT	-1.87365	-4.51699	-0.734852	-2.37516	1.94031	0.175601	12.9539	12.4608	7.47486	10.9632	3.03102	0.00901972
TRCN0000010076	NM_001123	ADK	adenosine kinase	CDS	ATATCATGCTGGTGGCTCTAC	-0.831114	3.01329	3.64276	1.94164	2.42182	0.552856	20.4673	24.1302	22.5106	22.3694	1.83554	0.00336028
TRCN0000010077	NM_001123	ADK	adenosine kinase	CDS	GAGCAGAATGAGCAGCCAACA	12.4507	7.63504	11.8408	10.6421	2.62203	0.0306802	31.3877	30.327	26.0753	29.2634	2.8114	0.0010151
TRCN0000010078	NM_001123	ADK	adenosine kinase	CDS	GTCAGTATTAAAGGTGGCTCA	23.7729	30.149	27.9176	27.2798	3.23554	0.0363755	29.9632	28.1158	26.0003	28.0264	1.98294	0.000654765
TRCN0000010079	NM_001123	ADK	adenosine kinase	CDS	GACATTAAAGAGATAGCCAAA	-4.3497	1.11694	21.2271	5.99812	13.469	0.203278	20.7145	21.2582	16.1835	19.3854	2.78624	0.00184788
TRCN0000010080	NM_001123	ADK	adenosine kinase	CDS	GACACTATAATGGCTACAGAA	37.1428	24.7435	28.1254	30.0039	6.40954	0.00143778	32.4393	28.2242	28.0315	29.565	2.4911	0.00216717
TRCN0000052583	NM_031284	ADPGK	ADP-dependent glucokinase	CDS	GCAGCTTTAATTGGACAGAAA	6.28944	-11.487	-10.9109	-5.36948	10.101	0.192808	11.9096	9.00957	7.09931	9.33948	2.42204	0.0134724
TRCN0000052584	NM_031284	ADPGK	ADP-dependent glucokinase	CDS	CGGAAGTACACCCTCACTATT	6.73932	-9.73642	-9.59978	-4.19896	9.47307	0.00883195	14.0178	12.1932	8.03326	11.4148	3.06727	0.0104614
TRCN0000052585	NM_031284	ADPGK	ADP-dependent glucokinase	CDS	GCTGAATGAACAGGAGCTGTT	0.389341	-9.33849	-9.56802	-6.17239	5.68378	0.0146959	12.7358	13.6422	12.0566	12.8115	0.795504	0.00126676
TRCN0000052586	NM_031284	ADPGK	ADP-dependent glucokinase	CDS	CTTCAGTGATAAGGAAACTTT	6.48312	-8.02753	-9.59069	-3.7117	8.8635	0.0365086	11.475	14.8846	9.36597	11.9085	2.78474	0.00737735
TRCN0000052587	NM_031284	ADPGK	ADP-dependent glucokinase	CDS	CACACCAGTATTGGTGTGTAA	10.8698	-9.43043	-7.09469	-1.8851	11.1077	0.0511486	10.0606	14.1588	10.198	11.4725	2.32748	0.00940376
TRCN0000000557	NM_001619	ADRBK1	adrenergic, beta, receptor kinase 1	3UTR	ATTATTGTGATTTCCCGTGGC	-4.04896	-10.4112	-12.8906	-9.11694	4.56073	0.957546	18.776	17.3695	-1.39459	11.5836	11.2615	0.195039
TRCN0000000558	NM_001619	ADRBK1	adrenergic, beta, receptor kinase 1	CDS	AGCGATAAGTTCACACGGTTT	-7.56946	-10.0904	-11.027	-9.5623	1.78826	0.224945	20.3927	19.3451	4.6962	14.8113	8.7756	0.0802565
TRCN0000000559	NM_001619	ADRBK1	adrenergic, beta, receptor kinase 1	CDS	GATCAAGAAGTACGAGAAGCT	-6.1051	-9.07879	-9.81338	-8.33242	1.96358	0.264853	17.4774	17.4672	8.77549	14.5734	5.02111	0.0220764
TRCN0000000560	NM_001619	ADRBK1	adrenergic, beta, receptor kinase 1	CDS	CTTCGATGAGGAGGACACAAA	-6.45204	-12.151	-12.2303	-10.2778	3.31344	0.032098	18.2394	17.8437	2.2901	12.7911	9.09625	0.112108
TRCN0000000561	NM_001619	ADRBK1	adrenergic, beta, receptor kinase 1	CDS	GAGCGATAAGTTCACACGGTT	-3.21436	-9.11963	-11.7271	-8.02035	4.36152	0.244851	17.6548	16.0822	-0.754386	10.9942	10.2049	0.179364
TRCN0000002034	NM_005160	ADRBK2	adrenergic, beta, receptor kinase 2	CDS	CAGTAAATGCAGACACAGATA	4.04099	3.38347	2.47629	3.30025	0.785664	0.190854	4.03061	1.39357	3.19832	2.87417	1.34808	0.225131
TRCN0000002035	NM_005160	ADRBK2	adrenergic, beta, receptor kinase 2	CDS	GAGTTCAGTGTGCATAGGATT	13.7677	16.5101	14.0956	14.7911	1.4977	0.170802	18.565	15.3244	11.7885	15.226	3.38932	0.00922473
TRCN0000002036	NM_005160	ADRBK2	adrenergic, beta, receptor kinase 2	CDS	TGGAAGAAAGAGTTGAACGAA	7.4244	10.7413	3.50775	7.22449	3.62092	0.329029	13.9177	11.2504	12.9785	12.7155	1.35293	0.0111995
TRCN0000002037	NM_005160	ADRBK2	adrenergic, beta, receptor kinase 2	CDS	CAGCCCTTTCAGACAACATAA	2.84654	16.8665	16.9806	12.2312	8.12755	0.170339	16.4033	11.9308	13.2956	13.8766	2.29215	0.0127069
TRCN0000010678	NM_005160	ADRBK2	adrenergic, beta, receptor kinase 2	3UTR	GCACTTCGCAACTGACTTCTT	4.33464	14.9547	13.4551	10.9148	5.74771	0.3231	14.7176	9.55146	11.0199	11.763	2.66204	0.0218888
TRCN0000010989	NM_000476	AK1	adenylate kinase 1	3UTR	CCGAATGAAATCCGAACAGTT	-6.27846	-9.84008	-10.2733	-8.7973	2.1921	0.0680649	23.5833	18.2707	17.3942	19.7494	3.34907	0.00789128
TRCN0000006018	NM_000476	AK1	adenylate kinase 1	CDS	GCTGTCGGAAATCATGGAGAA	-1.29328	-0.964732	-2.59327	-1.6171	0.861205	0.00225686	30.077	16.4949	11.3257	19.2992	9.68507	0.0684866
TRCN0000006019	NM_000476	AK1	adenylate kinase 1	CDS	GCCAAAGTCAATACTTCCAAA	-6.13678	-4.93719	2.82447	-2.74983	4.8646	0.997027	22.0781	9.54208	8.242	13.2874	7.64068	0.091768
TRCN0000006020	NM_000476	AK1	adenylate kinase 1	CDS	GAAGAGTTTGAGCGACGGATT	-0.374712	-0.27848	-0.690767	-0.447986	0.21569	0.0818283	2.03691	1.81708	-1.77022	0.694589	2.13742	0.870671
TRCN0000006021	NM_000476	AK1	adenylate kinase 1	CDS	CTTCTATGAGAAACGTGGCAT	5.65834	9.50002	5.25414	6.80417	2.34341	0.0141517	23.175	15.5861	9.55081	16.104	6.82685	0.0449454
TRCN0000006022	NM_001625	AK2	adenylate kinase 2	3UTR	GTTGGGTCCAAGAAGGAATTT	-3.72991	-8.99001	-7.53847	-6.7528	2.71664	0.100236	20.4988	16.7272	8.86261	15.3629	5.93685	0.0328869
TRCN0000006023	NM_001625	AK2	adenylate kinase 2	CDS	CGTCGATCAGATGATAATGAA	-5.99021	-11.9391	-11.2815	-9.73692	3.26137	0.710802	18.1509	15.0951	9.94931	14.3984	4.14494	0.0158108
TRCN0000006024	NM_001625	AK2	adenylate kinase 2	CDS	GCCACATGTAAAGACTTGGTT	12.1381	-10.2857	-4.36894	-0.83885	11.6212	0.0510473	30.2045	21.7508	13.6819	21.8791	8.26204	0.0366629
TRCN0000006025	NM_001625	AK2	adenylate kinase 2	CDS	GACCTCATGGAGAAGAGGAAA	13.0529	-3.70752	13.8587	7.7347	9.91744	0.0278144	30.0003	23.6989	18.7917	24.1636	5.6187	0.0130648
TRCN0000006026	NM_001625	AK2	adenylate kinase 2	CDS	GAAACTGGTGAGTGATGAAAT	17.588	4.4048	12.8434	11.6121	6.6773	0.0254267	31.0662	21.727	20.8008	24.5314	5.67827	0.015619
TRCN0000037554	NM_013410	AK3	adenylate kinase 3	CDS	GCCAGGCTAAGACAGTACAAA	-5.61458	-5.1627	-7.96013	-6.24581	1.50174	0.789722	17.108	16.8244	14.5259	16.1528	1.41601	0.000193214
TRCN0000037555	NM_013410	AK3	adenylate kinase 3	CDS	GCCAGTCATTGAATTATACAA	2.89423	0.750817	0.782449	1.47583	1.22847	0.0343786	-0.0734368	1.42412	8.77459	3.37509	4.73567	0.512315
TRCN0000037556	NM_013410	AK3	adenylate kinase 3	CDS	CCACCTCATGTACATGGTATT	-5.92908	-4.90303	-5.87478	-5.56896	0.577352	8.71899e-05	9.39508	8.45073	7.27866	8.37482	1.06025	0.00370191
TRCN0000037557	NM_013410	AK3	adenylate kinase 3	CDS	CCATGTGATCACACGCCTAAT	-3.52855	-1.36915	-2.27778	-2.39183	1.08421	0.0755509	13.6816	17.5162	20.1933	17.1304	3.27292	0.0224761
TRCN0000037558	NM_013410	AK3	adenylate kinase 3	CDS	GCAAAGCAGTATATAGAGAAA	-3.14366	-4.41324	-5.6399	-4.39893	1.24818	0.0569936	17.4483	17.226	22.7687	19.1477	3.13791	0.0192572
TRCN0000006027	NM_016282	AK3L1	adenylate kinase 3 like 1	3UTR	GCCCTGATAAATAACAAGTTA	18.2865	10.7665	12.898	13.9837	3.87581	0.0262179	28.4086	20.0306	16.7543	21.7312	6.0104	0.0203917
TRCN0000006028	NM_016282	AK3L1	adenylate kinase 3 like 1	CDS	CGACACAGTGATTAACCTGAA	21.6072	12.1407	24.4662	19.4047	6.45118	0.0239872	36.5173	22.7434	18.7243	25.995	9.33152	0.0366178
TRCN0000006029	NM_016282	AK3L1	adenylate kinase 3 like 1	CDS	CGGAACAGAAACCAACAAGAT	23.4313	10.1782	18.6182	17.4092	6.70871	0.00671496	31.8554	26.5681	25.467	27.9635	3.41516	0.00393369
TRCN0000006030	NM_016282	AK3L1	adenylate kinase 3 like 1	CDS	GCTTTCATTGACCAAGGGAAA	-0.0387154	-6.25636	-1.91006	-2.73504	3.18987	0.0330987	25.0492	17.9495	13.1121	18.7036	6.00417	0.0257632
TRCN0000006031	NM_016282	AK3L1	adenylate kinase 3 like 1	CDS	CCTAGATAGAGCTTATCAGAT	2.59877	-1.63135	-0.0814204	0.295333	2.14008	0.322633	18.7659	8.77607	7.08784	11.5433	6.31169	0.0819903
TRCN0000006032	NM_012093	AK5	adenylate kinase 5	3UTR	CCTCTCATTAAGCATCCCTAA	0.348121	0.191613	0.49028	0.343338	0.149391	0.192951	8.16669	1.86751	3.133	4.38906	3.33214	0.193141
TRCN0000006033	NM_012093	AK5	adenylate kinase 5	CDS	GCACAGCTATTGACTCTATTT	-8.17693	-10.9663	-11.3669	-10.17	1.73766	0.456717	18.0247	9.81216	8.30406	12.047	5.2315	0.0523664
TRCN0000006034	NM_012093	AK5	adenylate kinase 5	CDS	CGATATGGATTCCAATACATT	1.33861	3.04834	1.85433	2.08043	0.877004	0.0491991	27.7265	21.9083	14.2319	21.2889	6.7686	0.024263
TRCN0000006035	NM_012093	AK5	adenylate kinase 5	CDS	CCAATCCATCAATTCTCCATA	-3.34308	-7.73651	-7.4342	-6.17126	2.45394	0.00724028	17.726	18.365	13.5302	16.5404	2.62641	0.00200187
TRCN0000006036	NM_012093	AK5	adenylate kinase 5	CDS	CCTTGATCCTTCGATGATATT	6.66871	1.37401	3.14025	3.72765	2.69579	0.0367836	23.3733	21.3906	13.9193	19.5611	4.98547	0.0125901
TRCN0000037824	NM_152327	AK7	adenylate kinase 7	CDS	CCAAGGACTTAACGCAAGATT	-5.53696	-11.0899	-12.1048	-9.57722	3.53558	0.354601	19.3945	14.7568	-4.64826	9.83433	12.7548	0.297683
TRCN0000037825	NM_152327	AK7	adenylate kinase 7	CDS	CGGGACATCAATATCGACGAT	-6.90082	-8.75551	-9.98251	-8.54628	1.55146	0.547807	12.5761	6.25939	-7.56113	3.75812	10.299	0.608894
TRCN0000037826	NM_152327	AK7	adenylate kinase 7	CDS	GCAGGTCAACTAGACGATCAA	-0.441266	-1.49996	-2.85129	-1.59751	1.20797	0.899262	-4.26406	-5.2165	-4.09485	-4.52514	0.604683	0.0421115
TRCN0000037827	NM_152327	AK7	adenylate kinase 7	CDS	CCTGCTGGAGTGTGATGTTAT	-9.91479	-11.4072	-13.7633	-11.6951	1.94035	0.0185782	11.7815	11.4832	-5.4517	5.93764	9.86458	0.390712
TRCN0000037828	NM_152327	AK7	adenylate kinase 7	CDS	CGATACATATTGATGTAGGAA	-8.64652	-12.4436	-12.8831	-11.3244	2.32951	0.610989	15.4061	12.2458	-4.30325	7.78288	10.5855	0.312007
TRCN0000037974	NM_007202	AKAP10	A kinase (PRKA) anchor protein 10	CDS	GCATGAAACTACAGCGTCTTT	-2.47611	0.611179	-2.6417	-1.50221	1.83212	0.0710061	7.26957	12.9057	3.44512	7.87345	4.7591	0.0719117
TRCN0000037975	NM_007202	AKAP10	A kinase (PRKA) anchor protein 10	CDS	GCAATGAGAAATGACATCATA	-3.18414	-3.99822	-2.57562	-3.25266	0.71377	0.597217	3.46777	18.7193	0.781817	7.6563	9.67451	0.295481
TRCN0000037976	NM_007202	AKAP10	A kinase (PRKA) anchor protein 10	CDS	GCTATGAAGAAATGGGTGCAA	20.059	13.7456	3.72887	12.5112	8.23475	0.00911028	21.2554	31.839	20.9658	24.6867	6.19574	0.0162819
TRCN0000037977	NM_007202	AKAP10	A kinase (PRKA) anchor protein 10	CDS	CGACACTATTGTCCTCCCTTA	-2.00919	-2.51715	-2.44963	-2.32532	0.275855	0.0533112	5.29131	20.6041	4.42257	10.106	9.10198	0.183585
TRCN0000037978	NM_007202	AKAP10	A kinase (PRKA) anchor protein 10	CDS	GCTCAGTATGATCAACCGTTA	21.5495	28.4932	9.48481	19.8425	9.61849	0.0235129	20.0453	32.4326	20.6139	24.3639	6.99344	0.0223023
TRCN0000001916	NM_016248	AKAP11	A kinase (PRKA) anchor protein 11	CDS	GCTGAGAAGATAGTTGCTGAA	27.7971	31.671	37.3929	32.287	4.82743	0.0380415	31.1873	32.056	36.4994	33.2476	2.84948	0.00545907
TRCN0000001917	NM_016248	AKAP11	A kinase (PRKA) anchor protein 11	CDS	CCTGTGATGAAAGATGATATA	32.2187	31.4424	48.4362	37.3658	9.59513	0.0713533	20.9302	18.1628	37.7509	25.6146	10.601	0.068834
TRCN0000001918	NM_016248	AKAP11	A kinase (PRKA) anchor protein 11	CDS	GTGGTAATAGTGAGTTGATAA	4.6902	6.30461	10.8341	7.27631	3.18513	0.93327	8.82783	0.626268	9.68935	6.38115	5.00245	0.240604
TRCN0000001919	NM_016248	AKAP11	A kinase (PRKA) anchor protein 11	CDS	GTTGGTAGTTTGTCTGAGAAT	13.8399	13.696	23.9066	17.1475	5.854	0.0375472	9.93163	2.6437	13.4808	8.68539	5.52501	0.17387
TRCN0000001920	NM_016248	AKAP11	A kinase (PRKA) anchor protein 11	3UTR	GCCTATAAAGATTGTGCAGTA	15.59	22.8145	20.1636	19.5227	3.65462	0.440802	10.8068	8.95707	10.8708	10.2116	1.0869	0.0179843
TRCN0000037924	NM_005100	AKAP12	A kinase (PRKA) anchor protein (gravin) 12	CDS	CCCGAAATAATCGAACAGATT	-7.69143	-10.6329	-11.4787	-9.93434	1.98793	0.105716	17.9705	17.735	-0.0917758	11.8712	10.3609	0.162262
TRCN0000037925	NM_005100	AKAP12	A kinase (PRKA) anchor protein (gravin) 12	CDS	CCCAGATACAAATGGACCAAA	-8.05712	-11.1313	-11.7616	-10.3167	1.98206	0.202888	18.983	15.4298	0.0600843	11.491	10.0576	0.16425
TRCN0000037926	NM_005100	AKAP12	A kinase (PRKA) anchor protein (gravin) 12	CDS	CCAGGCTAATGATATTGGATT	-7.45976	-9.51904	-9.98792	-8.98891	1.34487	0.290383	16.6266	9.36883	-2.73255	7.75428	9.78002	0.28745
TRCN0000037927	NM_005100	AKAP12	A kinase (PRKA) anchor protein (gravin) 12	CDS	GCAAGGTGGATACCTCAGTAT	1.64739	-1.67854	-1.07113	-0.367427	1.77112	0.133486	8.96418	-3.78688	1.32843	2.16858	6.41691	0.722938
TRCN0000037928	NM_005100	AKAP12	A kinase (PRKA) anchor protein (gravin) 12	CDS	GCTACTACCAAGAAAGGCTTA	-7.31346	-6.06371	-9.55657	-7.64458	1.76981	0.139677	-6.41934	-5.65494	-4.77669	-5.61699	0.821982	0.0361404
TRCN0000037969	NM_006738	AKAP13	A kinase (PRKA) anchor protein 13	CDS	CCTCCAAGAAAGATTCTGAAT	0.651552	-2.20508	-7.52004	-3.02452	4.14697	0.0263258	-3.05195	-2.07285	-1.06539	-2.0634	0.993315	0.176557
TRCN0000037970	NM_006738	AKAP13	A kinase (PRKA) anchor protein 13	CDS	CGGAATCAGATAGTGGCCTAA	2.38551	2.88722	3.19373	2.82215	0.40802	0.442095	6.37629	4.8102	3.14871	4.7784	1.61402	0.0191445
TRCN0000037971	NM_006738	AKAP13	A kinase (PRKA) anchor protein 13	CDS	GCTGAAGATGATGTAGTGTTT	4.22732	5.52104	3.50382	4.41739	1.02195	0.0385801	14.2819	8.03565	8.30323	10.2069	3.53159	0.0385965
TRCN0000037972	NM_006738	AKAP13	A kinase (PRKA) anchor protein 13	CDS	GCAGTTCTTCTCACTGACATT	11.1568	14.9785	7.04999	11.0618	3.96509	0.00529715	7.78422	4.49083	5.3999	5.89165	1.70087	0.0489258
TRCN0000037973	NM_006738	AKAP13	A kinase (PRKA) anchor protein 13	CDS	CCTCACCCATTTGTTCTACAA	-6.34343	-6.69939	-5.26739	-6.1034	0.745568	0.310574	-0.788718	0.691087	-2.5512	-0.882945	1.6232	0.0375185
TRCN0000037844	NM_178813	AKAP14	A kinase (PRKA) anchor protein 14	CDS	GCACCCATTGTTGTTTCTTAT	-2.99519	-5.85669	-3.20518	-4.01902	1.59493	0.528434	-7.62529	-0.64218	-2.19052	-3.486	3.66738	0.226475
TRCN0000037845	NM_178813	AKAP14	A kinase (PRKA) anchor protein 14	CDS	GCAAGCCAAACAATGCCGAAT	-5.32188	-7.22454	-6.41807	-6.3215	0.954997	0.347909	-7.01402	-9.57039	-1.05105	-5.87849	4.37171	0.190281
TRCN0000037846	NM_178813	AKAP14	A kinase (PRKA) anchor protein 14	CDS	GCAATGGATGAGGATAACAAA	-3.05624	-7.00488	-3.66674	-4.57595	2.12555	0.729784	-2.46256	-3.76855	-3.71606	-3.31572	0.739329	0.0375534
TRCN0000037847	NM_178813	AKAP14	A kinase (PRKA) anchor protein 14	CDS	CCAAATATAGTTTCATGGAGT	-5.46602	-7.3801	-5.22523	-6.02378	1.18076	0.298555	-1.71976	-9.88092	-2.15412	-4.58493	4.5916	0.246079
TRCN0000037848	NM_178813	AKAP14	A kinase (PRKA) anchor protein 14	CDS	GCCGAATACACAAGACAAGAA	-1.79388	-7.9529	-4.36582	-4.7042	3.09342	0.0750006	-2.87461	-7.98983	-10.9013	-7.25523	4.06343	0.0543402
TRCN0000037949	NM_006422	AKAP3	A kinase (PRKA) anchor protein 3	CDS	CCCAGGCTATATGAGGATGAT	9.92927	6.82181	-1.60344	5.04922	5.96719	0.525679	3.52417	0.354547	7.29145	3.72339	3.47274	0.378938
TRCN0000037950	NM_006422	AKAP3	A kinase (PRKA) anchor protein 3	CDS	GCACTCCAGAAAGATTGCATT	-4.65805	-4.15009	-5.36584	-4.72466	0.610606	0.102537	0.58714	-1.48711	-3.96377	-1.62124	2.27842	0.113982
TRCN0000037951	NM_006422	AKAP3	A kinase (PRKA) anchor protein 3	CDS	GCTGTGTGTCATCATTGCTAA	3.4519	12.8401	15.349	10.547	6.27127	0.0226019	18.2377	14.3649	23.652	18.7515	4.66484	0.0347945
TRCN0000037952	NM_006422	AKAP3	A kinase (PRKA) anchor protein 3	CDS	CCTATGCTAACAGTGTGGTAT	6.12393	5.66613	8.29458	6.69488	1.40416	0.168219	11.9288	9.32676	7.76856	9.67469	2.10181	0.00967994
TRCN0000037953	NM_006422	AKAP3	A kinase (PRKA) anchor protein 3	CDS	GCCCTGCTTCTGATTCAATAT	19.0325	28.0153	21.0033	22.6837	4.72129	0.00911682	9.82995	13.0982	10.2648	11.0643	1.77478	0.00733286
TRCN0000037889	NM_003886	AKAP4	A kinase (PRKA) anchor protein 4	CDS	CCTCGGCAAATAAGCCCAATT	-8.01393	-11.8793	-12.3788	-10.7573	2.38895	0.251546	19.4709	17.0009	-1.95619	11.5052	11.7232	0.210817
TRCN0000037890	NM_003886	AKAP4	A kinase (PRKA) anchor protein 4	CDS	GCCGATCAAGTGAACATAGAT	-8.29959	-10.3797	-11.9326	-10.204	1.82288	0.280584	18.7598	15.4962	-4.47809	9.92598	12.5806	0.287959
TRCN0000037891	NM_003886	AKAP4	A kinase (PRKA) anchor protein 4	CDS	GCTCTGCCTTATCATGGCTAA	0.421183	1.90815	-3.92895	-0.533206	3.03333	0.0853191	2.26288	-4.27738	-2.36422	-1.45957	3.36267	0.41974
TRCN0000037892	NM_003886	AKAP4	A kinase (PRKA) anchor protein 4	CDS	GCTTCTGAAATGGCCTATGAA	-9.5067	-9.89827	-11.7516	-10.3855	1.19916	0.106793	9.9328	9.09775	-7.60083	3.80991	9.89081	0.582188
TRCN0000037893	NM_003886	AKAP4	A kinase (PRKA) anchor protein 4	CDS	CCAGAAGTATGCCTTGGGTTT	-10.4778	-12.9632	-13.4936	-12.3115	1.61002	0.276286	17.2577	15.5543	-5.06528	9.24891	12.4257	0.309081
TRCN0000002238	NM_004857	AKAP5	A kinase (PRKA) anchor protein 5	CDS	GTTAATGAAATGGCCTCTGAT	4.83814	5.21286	1.42319	3.82473	2.08822	0.008024	5.99928	3.59086	8.91253	6.16756	2.66482	0.138554
TRCN0000002239	NM_004857	AKAP5	A kinase (PRKA) anchor protein 5	CDS	ACTTTCTGATGTTCCTCCTTT	-2.10995	0.718253	-4.0503	-1.814	2.39801	0.381683	4.38446	3.70737	6.32489	4.80558	1.35862	0.118035
TRCN0000002240	NM_004857	AKAP5	A kinase (PRKA) anchor protein 5	CDS	GCTAAGTCAACCCAGGATCTA	3.29722	1.80145	0.931816	2.01016	1.19643	0.0497512	10.6795	8.81127	11.4101	10.3003	1.34027	0.023302
TRCN0000002241	NM_004857	AKAP5	A kinase (PRKA) anchor protein 5	CDS	AGAAGAGATCAGCAGAAGGTA	1.72628	1.28313	2.76214	1.92385	0.759041	0.961094	9.90142	3.4016	10.5886	7.96388	3.96597	0.127265
TRCN0000010689	NM_004857	AKAP5	A kinase (PRKA) anchor protein 5	CDS	CCAGGATCTAAGTGAAGGCAT	1.53432	1.8106	2.87636	2.07376	0.708665	0.0992611	12.5412	6.788	15.1984	11.5092	4.29915	0.0759649
TRCN0000037914	NM_004274	AKAP6	A kinase (PRKA) anchor protein 6	CDS	CCTGGCTTGATGGACCTAAAT	-7.8159	-8.58389	-9.73393	-8.71124	0.965332	0.371895	16.3658	10.5588	-3.04753	7.95904	9.96438	0.282379
TRCN0000037915	NM_004274	AKAP6	A kinase (PRKA) anchor protein 6	CDS	CGGCATCTCTAACAGAACTTA	0.210317	3.29736	-1.61496	0.630909	2.48302	0.281647	0.408543	-2.54448	-3.62915	-1.92169	2.08965	0.124751
TRCN0000037916	NM_004274	AKAP6	A kinase (PRKA) anchor protein 6	CDS	CGAAGATTGTTCAGTACACAA	-9.18841	-0.541915	-11.7381	-7.15614	5.86824	0.993128	6.85073	7.05698	-7.48753	2.14006	8.33838	0.739539
TRCN0000037917	NM_004274	AKAP6	A kinase (PRKA) anchor protein 6	CDS	CCATCAGAGATTGCTTTAATT	-10.1859	-11.4549	-12.6016	-11.4141	1.20837	0.923278	16.0566	13.1761	-5.73153	7.83373	11.8358	0.355721
TRCN0000037918	NM_004274	AKAP6	A kinase (PRKA) anchor protein 6	CDS	GCAGAGATGGATGACCTTAAA	-9.33016	-12.0736	-12.2234	-11.209	1.62888	0.230165	14.8682	17.4184	-2.91433	9.79076	11.0766	0.242203
TRCN0000037909	NM_004842	AKAP7	A kinase (PRKA) anchor protein 7	CDS	GCAGCTGATCAGAATGGCAAT	-9.09565	-13.1339	-13.72	-11.9832	2.51778	0.172748	19.4016	17.7253	-0.172313	12.3182	10.8495	0.166368
TRCN0000037910	NM_004842	AKAP7	A kinase (PRKA) anchor protein 7	CDS	GACAATGAGAACAACAGGAAA	-8.79919	-12.2422	-12.8122	-11.2846	2.17118	0.53468	16.6998	15.0864	1.09626	10.9608	8.58097	0.131676
TRCN0000037911	NM_004842	AKAP7	A kinase (PRKA) anchor protein 7	CDS	CTGAACTAGTAAGGCTCAGTA	-8.80737	-12.0785	-11.7279	-10.8713	1.79595	0.271753	17.1635	15.1105	-2.53553	9.9128	10.8293	0.231511
TRCN0000037912	NM_004842	AKAP7	A kinase (PRKA) anchor protein 7	CDS	CTGGAGGAAACACAGAATAAA	-8.41986	-10.9583	-13.7629	-11.047	2.6726	0.0818689	18.1039	16.8776	-3.47479	10.5022	12.12	0.252295
TRCN0000037913	NM_004842	AKAP7	A kinase (PRKA) anchor protein 7	CDS	CCGATGACGCTGAACTAGTAA	-5.89549	-12.9011	-11.0604	-9.95232	3.63187	0.049255	19.9735	17.7682	-2.10247	11.8798	12.1591	0.212828
TRCN0000037944	NM_005858	AKAP8	A kinase (PRKA) anchor protein 8	CDS	GCAGAGTCTAAAGACGCTGTT	-5.42065	-4.00962	-5.99327	-5.14118	1.02093	0.182131	4.87226	3.71775	1.24253	3.27751	1.85448	0.0355686
TRCN0000037945	NM_005858	AKAP8	A kinase (PRKA) anchor protein 8	CDS	GCTGCTGAACAGTTCAAGAAA	-4.05094	-1.68292	-7.37182	-4.36856	2.85772	0.0746411	-1.78817	-2.81828	-2.4145	-2.34032	0.519048	0.0772219
TRCN0000037946	NM_005858	AKAP8	A kinase (PRKA) anchor protein 8	CDS	CCTCCAGGAATACATTGTAAA	3.15987	3.2257	6.68047	4.35535	2.01388	0.121206	7.12714	4.50448	3.87634	5.16932	1.72436	0.0369432
TRCN0000037947	NM_005858	AKAP8	A kinase (PRKA) anchor protein 8	CDS	CCAGCTGGCAAGGTTATGAAA	0.62109	12.2798	3.54682	5.48256	6.0656	0.0612699	6.77924	4.37147	4.76757	5.30609	1.29107	0.0408257
TRCN0000037948	NM_005858	AKAP8	A kinase (PRKA) anchor protein 8	CDS	GTATGCAAGTTCCGTAGCTTT	-1.52933	-1.62515	0.0652797	-1.02973	0.949519	0.0291703	10.3922	0.139443	2.18436	4.23865	5.42629	0.362168
TRCN0000037999	NM_014371	AKAP8L	A kinase (PRKA) anchor protein 8-like	CDS	CGTCACTAACAAGACCAAGAA	4.32929	2.49244	3.83734	3.55302	0.950855	0.153285	13.5543	10.9648	8.66781	11.0623	2.44472	0.00848196
TRCN0000038000	NM_014371	AKAP8L	A kinase (PRKA) anchor protein 8-like	CDS	CCTGTGATTATGGATATGGAA	14.5771	3.8951	6.05412	8.17543	5.64811	0.0460011	8.17071	3.36282	3.10012	4.87788	2.85469	0.107211
TRCN0000038001	NM_014371	AKAP8L	A kinase (PRKA) anchor protein 8-like	CDS	CCACCAACTATGGGTATGGTA	5.95986	1.31002	19.4348	8.90155	9.41365	0.010043	11.5542	8.03809	8.04704	9.21311	2.02745	0.0179001
TRCN0000038002	NM_014371	AKAP8L	A kinase (PRKA) anchor protein 8-like	CDS	CCGCAGTATTCTCAACAACAA	18.5976	13.6134	18.4201	16.877	2.8278	0.0164449	11.0021	7.14211	13.5646	10.5696	3.23301	0.062195
TRCN0000038003	NM_014371	AKAP8L	A kinase (PRKA) anchor protein 8-like	CDS	CGACTTCCGAACCAAGAAGAA	17.7448	6.28826	3.63634	9.22314	7.49818	0.221896	12.2243	10.7063	12.6519	11.8608	1.02247	0.0134516
TRCN0000037934	NM_005751	AKAP9	A kinase (PRKA) anchor protein (yotiao) 9	CDS	GCTGACTATTTCAGAAGAAAT	-0.698166	1.51864	-3.99598	-1.0585	2.77491	0.105291	-1.06116	0.799613	-0.608455	-0.290001	0.970402	0.355501
TRCN0000037935	NM_005751	AKAP9	A kinase (PRKA) anchor protein (yotiao) 9	CDS	GCTCTCATTTACCAGAAGAAA	4.03255	10.7514	8.18574	7.65658	3.39055	0.0616526	19.2586	15.8785	10.2197	15.1189	4.56707	0.0183522
TRCN0000037936	NM_005751	AKAP9	A kinase (PRKA) anchor protein (yotiao) 9	CDS	GCAGTCTTAAAGAAGAGCTTA	-2.58255	-0.824195	4.84553	0.479596	3.88188	0.956753	16.1323	12.6004	10.2633	12.9987	2.95468	0.0106325
TRCN0000037937	NM_005751	AKAP9	A kinase (PRKA) anchor protein (yotiao) 9	CDS	GCCAAGAAGAAAGATTGATTT	-4.34191	-2.46164	-3.91251	-3.57202	0.985292	0.935544	2.29971	-3.69465	-2.81588	-1.40361	3.23713	0.394135
TRCN0000037938	NM_005751	AKAP9	A kinase (PRKA) anchor protein (yotiao) 9	CDS	GCACAAATGAATGGTAGGAAA	6.6239	4.25998	-1.92234	2.98718	4.413	0.47047	1.12908	2.76063	2.65863	2.18278	0.913957	0.2832
TRCN0000037579	NM_017900	AKIP	aurora-A kinase interacting protein	CDS	GCGCCTCAAATTCAGTGCAAA	-8.22824	-8.57492	-9.06215	-8.62177	0.418926	0.0125981	17.7783	14.4787	7.07582	13.1109	5.48076	0.0370242
TRCN0000037580	NM_017900	AKIP	aurora-A kinase interacting protein	CDS	GAGACGCAAGCAGATCAAGTT	-7.10214	-8.15346	-8.77632	-8.01064	0.846177	0.0190411	13.0288	15.2047	10.2233	12.8189	2.49732	0.00333395
TRCN0000037581	NM_017900	AKIP	aurora-A kinase interacting protein	CDS	CCACCACAAGTACCGGAAGCT	-3.13795	-8.88544	-7.25514	-6.42617	2.96206	0.0637364	15.1992	15.0364	12.232	14.1559	1.66811	0.000332468
TRCN0000037582	NM_017900	AKIP	aurora-A kinase interacting protein	CDS	CCACCGCAATCCTACCAGTGT	-2.88962	-7.33916	-5.83062	-5.35313	2.26287	0.0353044	12.0181	13.109	9.76429	11.6305	1.70571	0.00043277
TRCN0000037583	NM_017900	AKIP	aurora-A kinase interacting protein	CDS	CCGTCTCTGGAGTGCTGGGCA	-8.1159	-9.68723	-8.6618	-8.82164	0.797763	0.100805	14.6216	15.4413	10.119	13.3939	2.86568	0.00439793
TRCN0000010162	NM_005163	AKT1	v-akt murine thymoma viral oncogene homolog 1	CDS	GGACAAGGACGGGCACATTAA	-5.96793	-3.00189	-2.56069	-3.8435	1.85299	0.0984261	10.3325	13.9223	13.1913	12.4821	1.89712	0.0147835
TRCN0000018399	NM_005163	AKT1	v-akt murine thymoma viral oncogene homolog 1	CDS	TGGCACCTTCATTGGCTACAA	-7.33215	-6.88179	-8.48623	-7.56672	0.827539	0.0972846	4.05558	3.12675	5.21844	4.13359	1.04802	0.127109
TRCN0000010163	NM_005163	AKT1	v-akt murine thymoma viral oncogene homolog 1	CDS	CGAGTTTGAGTACCTGAAGCT	2.3923	3.0275	1.65098	2.35693	0.688941	0.56255	-6.9886	-3.13148	-2.3259	-4.14866	2.49223	0.136774
TRCN0000010171	NM_005163	AKT1	v-akt murine thymoma viral oncogene homolog 1	CDS	CTATGGCGCTGAGATTGTGTC	-5.23352	-5.57814	-8.5509	-6.45419	1.82396	0.117305	0.535106	-0.635107	5.5218	1.80727	3.26966	0.699008
TRCN0000010174	NM_005163	AKT1	v-akt murine thymoma viral oncogene homolog 1	CDS	GGACTACCTGCACTCGGAGAA	-6.6763	-6.58555	-8.60132	-7.28772	1.13851	0.189873	8.22218	10.4397	8.54166	9.06784	1.19874	0.00742437
TRCN0000039793	NM_005163	AKT1	v-akt murine thymoma viral oncogene homolog 1	3UTR	CGTGCCATGATCTGTATTTAA	44.5969	41.6225	45.4936	43.9043	2.02633	0.00802472	27.8687	27.0353	24.2907	26.3982	1.87211	0.000312232
TRCN0000039794	NM_005163	AKT1	v-akt murine thymoma viral oncogene homolog 1	CDS	GATCCTCAAGAAGGAAGTCAT	-5.41232	-2.39339	6.78719	-0.33951	6.35381	0.651485	16.9298	12.5723	17.6671	15.723	2.75343	0.0213925
TRCN0000039795	NM_005163	AKT1	v-akt murine thymoma viral oncogene homolog 1	CDS	GCCACGCTACTTCCTCCTCAA	-5.45331	-1.81779	1.89803	-1.79102	3.67574	0.0757411	18.5611	18.6869	19.779	19.009	0.669838	0.00409929
TRCN0000039796	NM_005163	AKT1	v-akt murine thymoma viral oncogene homolog 1	CDS	GCATCGCTTCTTTGCCGGTAT	33.8879	36.8073	34.3034	34.9995	1.57928	0.0116693	26.5324	25.0844	26.5242	26.047	0.833618	0.00210669
TRCN0000039797	NM_005163	AKT1	v-akt murine thymoma viral oncogene homolog 1	CDS	CGCGTGACCATGAACGAGTTT	33.534	32.4705	22.4052	29.4699	6.14129	0.0169971	28.7465	30.7894	31.4738	30.3366	1.41893	0.00232481
TRCN0000039968	NM_001626	AKT2	v-akt murine thymoma viral oncogene homolog 2	CDS	ACAAGGTACTTCGATGATGAA	-5.83728	-9.95611	-11.5503	-9.11456	2.94801	0.16021	11.8879	7.33494	-2.82947	5.46445	7.53486	0.314912
TRCN0000039969	NM_001626	AKT2	v-akt murine thymoma viral oncogene homolog 2	CDS	CCTGCGAAAGGAAGTCATCAT	-0.943139	1.19808	-4.611	-1.45202	2.93778	0.0442895	-5.48202	-5.63445	-5.46353	-5.52667	0.0938012	0.0183913
TRCN0000039970	NM_001626	AKT2	v-akt murine thymoma viral oncogene homolog 2	CDS	GCAGAGATTGTCTCGGCTCTT	-8.08815	-11.6327	-12.0277	-10.5829	2.16949	0.031955	16.0241	13.2119	-6.3756	7.62011	12.2019	0.37999
TRCN0000039971	NM_001626	AKT2	v-akt murine thymoma viral oncogene homolog 2	CDS	GCACAGGTTCTTCCTCAGCAT	-10.6153	-12.8414	-14.9217	-12.7928	2.15365	0.0196987	14.6746	14.7987	-3.04014	8.81103	10.2636	0.251072
TRCN0000039972	NM_001626	AKT2	v-akt murine thymoma viral oncogene homolog 2	CDS	GCCACGGTACTTCCTGCTGAA	-8.36768	-11.6607	-14.484	-11.5041	3.06118	0.0430973	17.3749	15.7642	-1.89248	10.4156	10.6895	0.210608
TRCN0000000562	NM_001626	AKT2	v-akt murine thymoma viral oncogene homolog 2	CDS	CGGGCTAAAGTGACCATGAAT	-6.73213	-9.89674	-12.0274	-9.55207	2.66438	0.023053	22.134	17.802	-7.93435	10.6672	16.2544	0.363443
TRCN0000000563	NM_001626	AKT2	v-akt murine thymoma viral oncogene homolog 2	CDS	CCCTTAAACAACTTCTCCGTA	-8.87103	-10.409	-11.5242	-10.2681	1.33218	0.109754	18.1021	12.0579	-6.87224	7.7626	13.0295	0.402379
TRCN0000000564	NM_001626	AKT2	v-akt murine thymoma viral oncogene homolog 2	CDS	CTTCGACTATCTCAAACTCCT	-0.389544	1.33948	-0.509202	0.146913	1.03453	0.110856	2.07864	-0.981862	1.84999	0.982254	1.70481	0.835209
TRCN0000000565	NM_001626	AKT2	v-akt murine thymoma viral oncogene homolog 2	CDS	ACGGGCTAAAGTGACCATGAA	-10.0254	-9.45188	-12.9025	-10.7933	1.84903	0.084149	10.7249	3.94232	-6.47889	2.72943	8.66576	0.673506
TRCN0000000566	NM_001626	AKT2	v-akt murine thymoma viral oncogene homolog 2	CDS	CCTTAAACAACTTCTCCGTAG	-9.77656	-13.0743	-14.3673	-12.4061	2.36722	0.0121958	19.0497	17.7556	-11.0346	8.59026	17.0079	0.470015
TRCN0000001612	NM_005465	AKT3	v-akt murine thymoma viral oncogene homolog 3 (protein kinase B, gamma)	3UTR	GCTGCTACTGTCTTACTATTA	15.6819	24.0207	14.7182	18.1403	5.11536	0.0395653	17.0698	25.6213	23.6276	22.1062	4.4741	0.0165963
TRCN0000001613	NM_005465	AKT3	v-akt murine thymoma viral oncogene homolog 3 (protein kinase B, gamma)	CDS	GCCTCTACAACCCATCATAAA	-6.90096	-5.53003	-3.03982	-5.15694	1.95742	0.167957	7.29881	9.95589	14.0118	10.4222	3.38068	0.0664062
TRCN0000001614	NM_005465	AKT3	v-akt murine thymoma viral oncogene homolog 3 (protein kinase B, gamma)	CDS	ACTGGCAAGATGTATATGATA	5.85026	13.0216	9.30942	9.39377	3.58643	0.163346	15.091	18.319	23.3905	18.9335	4.18374	0.027866
TRCN0000001615	NM_005465	AKT3	v-akt murine thymoma viral oncogene homolog 3 (protein kinase B, gamma)	CDS	GAAAGGGAAGAATGGACAGAA	-4.73035	-2.04224	-1.02683	-2.59981	1.91368	0.0339486	9.00108	5.06464	9.78181	7.94918	2.5284	0.0747626
TRCN0000001616	NM_005465	AKT3	v-akt murine thymoma viral oncogene homolog 3 (protein kinase B, gamma)	CDS	AGAAACCTCAAGATGTGGATT	4.89504	2.69574	9.83265	5.80781	3.65496	0.0585427	6.09116	4.6312	7.69012	6.13749	1.52998	0.0798381
TRCN0000055437	NM_005465	AKT3	v-akt murine thymoma viral oncogene homolog 3 (protein kinase B, gamma)	CDS	AAATGATGTGTGGGAGGTTA	-4.79169	-4.06915	-9.07923	-5.98002	2.70819	0.0715613	4.92669	1.17571	8.54205	4.88149	3.68338	0.277291
TRCN0000010184	NM_005465	AKT3	v-akt murine thymoma viral oncogene homolog 3 (protein kinase B, gamma)	CDS	GTAAACTGGCAAGATGTATAT	-0.300494	-2.38965	-5.60769	-2.76594	2.67353	0.550491	5.90446	8.05136	7.31943	7.09175	1.09141	0.0242579
TRCN0000010185	NM_005465	AKT3	v-akt murine thymoma viral oncogene homolog 3 (protein kinase B, gamma)	CDS	GCCTCTACAACCCATCATAAA	-5.28206	-6.4749	-6.79286	-6.18327	0.796504	0.266956	9.69579	12.3809	16.8567	12.9778	3.61759	0.0478059
TRCN0000010186	NM_005465	AKT3	v-akt murine thymoma viral oncogene homolog 3 (protein kinase B, gamma)	CDS	TGGCACACACTCTAACTGAAA	-0.108641	-3.94007	-2.27055	-2.10642	1.92098	0.0230249	3.67666	7.51652	13.1632	8.11878	4.77184	0.161732
TRCN0000010187	NM_005465	AKT3	v-akt murine thymoma viral oncogene homolog 3 (protein kinase B, gamma)	CDS	CTGCCTTGGACTATCTACATT	2.62573	-1.92324	1.65475	0.785745	2.39576	0.0158155	8.97495	14.4431	18.171	13.863	4.62538	0.0561796
TRCN0000039888	NM_005465	AKT3	v-akt murine thymoma viral oncogene homolog 3 (protein kinase B, gamma)	3UTR	CCTCATCTTTCTCCTTCATTA	-9.88149	-2.91994	-5.64193	-6.14778	3.50823	0.00206504	16.3877	16.2429	18.5063	17.0456	1.26708	0.00858677
TRCN0000039889	NM_005465	AKT3	v-akt murine thymoma viral oncogene homolog 3 (protein kinase B, gamma)	CDS	CCAGAGGTGTTAGAAGATAAT	11.2678	13.6799	13.7925	12.9134	1.42623	0.0310838	38.1961	33.8054	34.2829	35.4281	2.40898	0.00165404
TRCN0000039890	NM_005465	AKT3	v-akt murine thymoma viral oncogene homolog 3 (protein kinase B, gamma)	CDS	CCAAAGCCAAACACATTTATA	-2.4342	0.507893	0.786282	-0.38001	1.78442	0.00608808	2.4061	11.6782	10.605	8.22977	5.0719	0.141731
TRCN0000039891	NM_005465	AKT3	v-akt murine thymoma viral oncogene homolog 3 (protein kinase B, gamma)	CDS	GCAGAGTATTAAAGAACACTA	22.0964	22.3722	10.3242	18.2642	6.87765	0.0234381	31.144	26.7716	22.7971	26.9042	4.17501	0.00507469
TRCN0000039892	NM_005465	AKT3	v-akt murine thymoma viral oncogene homolog 3 (protein kinase B, gamma)	CDS	CTGAGACAGATACTAGATATT	9.27849	20.4727	12.415	14.0554	5.77458	0.00910481	34.9568	32.5807	30.3433	32.627	2.3071	0.000772358
TRCN0000000784	NM_004304	ALK	anaplastic lymphoma kinase (Ki-1)	3UTR	GTGATAAATACAAGGCCCAGA	2.12017	-1.1249	3.79249	1.59592	2.50026	0.017699	9.18199	11.8464	3.65203	8.22682	4.17988	0.0425398
TRCN0000000785	NM_004304	ALK	anaplastic lymphoma kinase (Ki-1)	CDS	GAGCTGGTCATTACGAGGATA	1.5597	3.15388	1.41364	2.04241	0.965329	0.125551	9.6288	13.4455	7.4089	10.1611	3.05329	0.0137109
TRCN0000000786	NM_004304	ALK	anaplastic lymphoma kinase (Ki-1)	CDS	ACCCAAATCAAGAAACCTGTT	4.32066	2.91008	2.92494	3.38522	0.810142	0.904559	7.52169	6.72984	5.31253	6.52135	1.11924	0.00472369
TRCN0000000787	NM_004304	ALK	anaplastic lymphoma kinase (Ki-1)	CDS	AGAAGAAGAAATCCGTGTGAA	2.82778	-0.442616	1.60602	1.3304	1.65253	0.295005	-8.15152	-12.1329	-13.5263	-11.2702	2.78928	0.0122319
TRCN0000000788	NM_004304	ALK	anaplastic lymphoma kinase (Ki-1)	CDS	CTGGTCATAGCTCCTTGGAAT	22.5441	19.766	18.8617	20.3906	1.91899	0.0979534	12.3595	5.70514	3.64419	7.23627	4.55493	0.101157
TRCN0000021474	NM_025144	ALPK1	alpha-kinase 1	3UTR	GCATGTGTTGTTTAAGCCATT	-6.86051	-4.05291	-5.37545	-5.42962	1.40459	0.225417	4.68004	-1.45546	1.153	1.45919	3.07919	0.712327
TRCN0000021475	NM_025144	ALPK1	alpha-kinase 1	CDS	CCCAGGAAACTATTGTCTATT	-5.21693	-0.640969	-3.61166	-3.15652	2.32168	0.712397	-2.96898	-1.78622	1.47213	-1.09436	2.29997	0.50078
TRCN0000021476	NM_025144	ALPK1	alpha-kinase 1	CDS	CCCAAGAATATAGGCACACAT	-5.41596	-1.7858	-4.94078	-4.04751	1.97306	0.286189	-7.17926	-4.10879	-6.89324	-6.06043	1.69621	0.0155805
TRCN0000021477	NM_025144	ALPK1	alpha-kinase 1	CDS	GCCCAGGTGAAGGAACATTTA	-9.85275	-7.20389	-10.1967	-9.08445	1.63767	0.0738595	1.18987	0.76265	-1.8625	0.0300042	1.65282	0.193947
TRCN0000021478	NM_025144	ALPK1	alpha-kinase 1	CDS	CCATCCACAATACTACTGATT	-6.82131	-7.24661	-7.52512	-7.19768	0.354445	0.400132	5.36069	6.96068	6.79612	6.3725	0.880104	0.031998
TRCN0000021389	NM_052947	ALPK2	alpha-kinase 2	3UTR	CCTCACATCATGTGTATATTT	-7.32473	-9.78663	-7.6745	-8.26195	1.33194	0.245428	2.02394	4.91181	2.0799	3.00522	1.65139	0.0902649
TRCN0000021390	NM_052947	ALPK2	alpha-kinase 2	CDS	CCTGAGAACAATATCCCGTAT	-6.46338	-8.40091	-6.99861	-7.28763	1.00058	0.279788	1.00356	5.24657	4.57749	3.60921	2.28122	0.21572
TRCN0000021391	NM_052947	ALPK2	alpha-kinase 2	CDS	GCGAAGACCTTGGCATTTATT	-2.63816	-4.40754	-1.50034	-2.84868	1.46499	0.467812	5.22918	7.44091	9.4849	7.385	2.12841	0.0710827
TRCN0000021392	NM_052947	ALPK2	alpha-kinase 2	CDS	CCTCAGGTACAAGTTCAGGAA	-5.95344	-6.42666	-3.34588	-5.24199	1.65904	0.513197	0.584181	4.3231	2.35336	2.42022	1.87036	0.273401
TRCN0000021393	NM_052947	ALPK2	alpha-kinase 2	CDS	CCCAAAGTACAGAAATACATT	-3.70553	-1.45923	-2.15593	-2.44023	1.14982	0.985884	2.1971	5.99976	5.65943	4.61877	2.10412	0.132793
TRCN0000021524	NM_020778	ALPK3	alpha-kinase 3	3UTR	CCCTCCTTGAAGTTTACACTT	-2.85235	-1.20538	-3.15143	-2.40305	1.04794	0.114126	-14.3145	-4.50091	-3.87492	-7.56345	5.85496	0.162833
TRCN0000021525	NM_020778	ALPK3	alpha-kinase 3	CDS	GCCTGCAAACAATATCCCATA	-8.5629	-7.63686	-8.86321	-8.35432	0.639227	0.358121	6.36559	1.84318	3.21942	3.8094	2.31821	0.170037
TRCN0000021526	NM_020778	ALPK3	alpha-kinase 3	CDS	CCTCATAGATTCCCTGAAGAA	-9.43077	-6.5936	-9.70485	-8.57641	1.72262	0.780331	2.23524	-0.0990088	5.92426	2.68683	3.03692	0.499166
TRCN0000021527	NM_020778	ALPK3	alpha-kinase 3	CDS	GCTATTTGAGACCACGCTCAA	-4.8772	-2.00076	-2.06565	-2.98121	1.6423	0.170961	4.76991	7.10154	15.9277	9.26639	5.8855	0.172725
TRCN0000021528	NM_020778	ALPK3	alpha-kinase 3	CDS	GCAGGTGAGAAGATACAGGAA	-6.66008	-0.746028	-6.78419	-4.7301	3.45087	0.410599	9.77452	1.90559	12.9579	8.21267	5.68928	0.195803
TRCN0000007072	NM_018571	ALS2CR2	amyotrophic lateral sclerosis 2 (juvenile) chromosome region, candidate 2	3UTR	GCACTGGAGAATCTATTATTT	15.0741	17.1451	15.892	16.0371	1.04311	0.0337449	17.9034	15.8366	17.7852	17.1751	1.16067	0.00627231
TRCN0000007073	NM_018571	ALS2CR2	amyotrophic lateral sclerosis 2 (juvenile) chromosome region, candidate 2	CDS	CCAGTGGAACTCACACAGTAA	16.9755	15.9351	18.0288	16.9798	1.04684	0.0244041	26.1116	27.4727	28.772	27.4521	1.33029	0.00300856
TRCN0000007074	NM_018571	ALS2CR2	amyotrophic lateral sclerosis 2 (juvenile) chromosome region, candidate 2	CDS	GCCGTGATTCTATCCCACTTT	-1.9686	1.94093	0.80689	0.259741	2.01138	0.0977167	4.02842	-1.05384	2.01067	1.66175	2.55903	0.62918
TRCN0000007075	NM_018571	ALS2CR2	amyotrophic lateral sclerosis 2 (juvenile) chromosome region, candidate 2	CDS	CCTCCTTATAGCCCATTGGAT	-8.07705	0.162703	-3.39237	-3.76891	4.13276	0.321218	20.539	15.7304	15.3359	17.2018	2.89682	0.00836868
TRCN0000007076	NM_018571	ALS2CR2	amyotrophic lateral sclerosis 2 (juvenile) chromosome region, candidate 2	CDS	GCTTTGGGTTATTTCTCCATT	-7.57697	-0.955509	-1.49562	-3.3427	3.67692	0.125056	22.8311	23.0068	23.628	23.1553	0.418683	0.00209023
TRCN0000002096	NM_139158	ALS2CR7	amyotrophic lateral sclerosis 2 (juvenile) chromosome region, candidate 7	CDS	CACCAAAGAGACACTGACATT	2.5021	10.0373	7.74715	6.76219	3.86296	0.0413714	-0.64409	-3.50663	-0.587324	-1.57935	1.66931	0.306892
TRCN0000002097	NM_139158	ALS2CR7	amyotrophic lateral sclerosis 2 (juvenile) chromosome region, candidate 7	CDS	CTACCTAACTACAATCCAGAA	10.872	16.7744	12.2887	13.3117	3.08134	0.249072	12.7536	5.15664	5.80441	7.90487	4.21157	0.089268
TRCN0000002098	NM_139158	ALS2CR7	amyotrophic lateral sclerosis 2 (juvenile) chromosome region, candidate 7	CDS	AGGCTCTTATGCGACAGTTTA	-5.76172	1.50507	-5.52106	-3.25924	4.12777	0.109979	10.2783	11.5262	10.6016	10.802	0.647659	0.00507214
TRCN0000002099	NM_139158	ALS2CR7	amyotrophic lateral sclerosis 2 (juvenile) chromosome region, candidate 7	3UTR	CAAATCTAACTCCATACTGAA	-4.68961	-1.36638	9.21258	1.0522	7.25982	0.365841	11.6665	7.81312	10.4395	9.97304	1.96859	0.0284243
TRCN0000002100	NM_139158	ALS2CR7	amyotrophic lateral sclerosis 2 (juvenile) chromosome region, candidate 7	CDS	AGCAGAATAAATGGACAACTA	-2.72823	12.2685	0.323669	3.28799	7.92565	0.10417	14.3594	10.744	12.2394	12.4476	1.81667	0.0130034
TRCN0000001956	NM_020547	AMHR2	anti-Mullerian hormone receptor, type II	CDS	TCCGACGAGCTGATATTTACT	24.7922	16.4789	19.2231	20.1647	4.2359	0.00331382	16.6322	18.0808	21.7354	18.8161	2.62987	0.0151921
TRCN0000001957	NM_020547	AMHR2	anti-Mullerian hormone receptor, type II	CDS	ACAGCGAAAGAACTACAGAGT	20.2502	19.8661	10.5365	16.8843	5.50071	0.00188424	20.8762	23.7655	26.6393	23.7603	2.88155	0.0100577
TRCN0000001958	NM_020547	AMHR2	anti-Mullerian hormone receptor, type II	CDS	CTACAGCGAAAGAACTACAGA	31.9517	28.8168	19.225	26.6645	6.63074	0.0533568	17.9728	14.4766	24.6838	19.0444	5.18728	0.0397273
TRCN0000001959	NM_020547	AMHR2	anti-Mullerian hormone receptor, type II	CDS	GAGAGAGCATTGTACGAACTT	27.3237	22.8771	19.0133	23.0714	4.15859	0.0298383	14.176	13.7899	23.6135	17.1931	5.56354	0.0537865
TRCN0000001960	NM_020547	AMHR2	anti-Mullerian hormone receptor, type II	CDS	CTAGAAGACTGTTGGGATGCA	18.9602	16.9937	16.4208	17.4582	1.3319	0.0712341	15.4166	19.0361	28.0084	20.8204	6.48279	0.0457831
TRCN0000002302	NM_178510	ANKK1	ankyrin repeat and kinase domain containing 1	CDS	CCTGGGTATTGTGATGGAGTT	-3.18393	-0.796824	-0.504323	-1.49503	1.46993	0.029429	15.5	5.40108	11.1341	10.6784	5.06485	0.0885509
TRCN0000002303	NM_178510	ANKK1	ankyrin repeat and kinase domain containing 1	CDS	GCACAGAATAACTTTGAGAAT	0.337117	-1.3791	-0.184104	-0.408696	0.879877	0.126292	2.38868	1.29731	8.03472	3.9069	3.6162	0.371894
TRCN0000010690	NM_178510	ANKK1	ankyrin repeat and kinase domain containing 1	CDS	CGTAAGAATTTGGTCCCGAGA	-7.22073	-5.6789	-7.18225	-6.69396	0.879278	0.0293875	10.162	9.2913	9.74677	9.73335	0.435491	0.00931846
TRCN0000002304	NM_178510	ANKK1	ankyrin repeat and kinase domain containing 1	CDS	AGTGTCATCAACCTCCTAGAA	6.91804	8.52709	10.6606	8.70192	1.8774	0.924386	15.2528	14.0588	13.5994	14.3037	0.853456	0.00224548
TRCN0000010691	NM_178510	ANKK1	ankyrin repeat and kinase domain containing 1	CDS	CCTCCTAGAACATCACGCAAA	-4.31703	-2.28727	-3.29812	-3.30081	1.01488	0.0856472	11.0682	11.317	8.02371	10.1363	1.83378	0.000804384
TRCN0000037429	NM_005876	APEG1	aortic preferentially expressed protein 1	CDS	CCACCTTCAAGGTCTCACTTA	-7.15357	-7.67313	-7.13561	-7.32077	0.305286	0.127452	17.4313	12.2374	12.9942	14.221	2.80587	0.0142427
TRCN0000037430	NM_005876	APEG1	aortic preferentially expressed protein 1	CDS	CCAAGATGTCATCATGAGCAT	-2.04727	1.28233	-0.620402	-0.461782	1.67046	0.435557	-2.48804	3.15323	1.45478	0.706656	2.89409	0.962416
TRCN0000037431	NM_005876	APEG1	aortic preferentially expressed protein 1	CDS	CTACACTTGCAAAGCGGTCAA	-5.51162	-6.15943	-6.88383	-6.18496	0.686461	0.0151404	18.7275	17.1727	9.48728	15.1292	4.94747	0.02046
TRCN0000037432	NM_005876	APEG1	aortic preferentially expressed protein 1	CDS	GCGTGGCGATGCTGGTTTCTA	-9.278	-9.68711	-9.74762	-9.57091	0.255469	0.00625221	18.192	21.1589	20.0781	19.8097	1.50155	0.00372802
TRCN0000037433	NM_005876	APEG1	aortic preferentially expressed protein 1	CDS	TCACTTATGGACCAGTCAGTA	6.06362	-3.13981	-2.23694	0.228955	5.07309	0.0403358	23.9067	29.5171	33.5184	28.9807	4.82825	0.0140836
TRCN0000006299	NM_012096	APPL	adaptor protein containing pH domain, PTB domain and leucine zipper motif 1	3UTR	CGGCTGTTTCACACTGTATAT	10.2345	0.583686	7.61326	6.14383	4.99041	0.147964	12.8181	6.9555	5.5545	8.4427	3.8534	0.0560769
TRCN0000011008	NM_012096	APPL	adaptor protein containing pH domain, PTB domain and leucine zipper motif 1	CDS	GCCACAGCTATTTCCAACTAT	-5.3993	-8.99878	-6.09283	-6.8303	1.9097	0.0144221	12.0549	5.40337	2.57303	6.6771	4.86757	0.127892
TRCN0000006300	NM_012096	APPL	adaptor protein containing pH domain, PTB domain and leucine zipper motif 1	CDS	CCTTGGTTCAATGGAGGTGAA	-0.776312	2.68207	-2.8543	-0.316181	2.79672	0.145622	14.71	9.67726	4.53781	9.64168	5.08617	0.0623512
TRCN0000006301	NM_012096	APPL	adaptor protein containing pH domain, PTB domain and leucine zipper motif 1	CDS	GCATTGTTAGAACCTCTACTT	26.669	47.8847	31.1064	35.22	11.1901	0.0307712	34.54	39.647	31.5616	35.2495	4.08913	0.00241001
TRCN0000006302	NM_012096	APPL	adaptor protein containing pH domain, PTB domain and leucine zipper motif 1	CDS	GCCAGTCAGAAGAGAGTGATT	-3.77909	-3.97157	-3.06783	-3.60616	0.476043	0.867735	19.0519	11.1963	4.61152	11.6199	7.22951	0.0932421
TRCN0000000567	NM_001654	ARAF1	v-raf murine sarcoma 3611 viral oncogene homolog 1	3UTR	CCAGCCAATCAATGTTCGTCT	-11.2285	-13.5777	-14.1042	-12.9701	1.53108	0.136262	18.6293	18.3185	-5.32111	10.5422	13.7389	0.298711
TRCN0000000568	NM_001654	ARAF1	v-raf murine sarcoma 3611 viral oncogene homolog 1	CDS	GTAGAGGAGGTAGTGATGGAA	-8.79623	-13.8777	-13.3532	-12.009	2.7947	0.785569	17.5107	19.1757	-1.87565	11.6036	11.703	0.206136
TRCN0000000569	NM_001654	ARAF1	v-raf murine sarcoma 3611 viral oncogene homolog 1	CDS	GTCTAACAACATCTTCCTACA	-8.49409	-12.3858	-14.3243	-11.7347	2.96914	0.53355	18.977	18.331	-3.70787	11.2	12.9147	0.253076
TRCN0000000570	NM_001654	ARAF1	v-raf murine sarcoma 3611 viral oncogene homolog 1	CDS	TCTTGCTGTTTATGGGCTTCA	-7.23594	-9.14194	-13.0729	-9.81693	2.97647	0.601693	20.1173	18.2385	4.50179	14.2859	8.52518	0.081156
TRCN0000000571	NM_001654	ARAF1	v-raf murine sarcoma 3611 viral oncogene homolog 1	CDS	GACTCATCAAGGGACGAAAGA	-6.99665	-9.50405	-12.5775	-9.69274	2.79522	0.574301	15.9985	17.5996	-3.00169	10.1988	11.4599	0.240876
TRCN0000039873	NM_001658	ARF1	ADP-ribosylation factor 1	3UTR	CCTAGCATAGATTTGCAGTTA	-8.37938	-4.83833	-2.738	-5.31857	2.85119	0.00101312	13.1312	15.9538	17.6004	15.5618	2.26022	0.0163485
TRCN0000039874	NM_001658	ARF1	ADP-ribosylation factor 1	CDS	GAAGACCACGATCCTCTACAA	-8.7709	-4.10408	-1.68514	-4.85337	3.60181	0.00451393	12.2935	16.6414	16.0034	14.9795	2.34784	0.0140322
TRCN0000039875	NM_001658	ARF1	ADP-ribosylation factor 1	CDS	CCTCCTGGTGTTCGCCAACAA	2.97029	8.85642	36.4182	16.0816	17.8562	0.401521	25.8082	21.2018	24.6049	23.8716	2.38915	0.00637668
TRCN0000039876	NM_001658	ARF1	ADP-ribosylation factor 1	CDS	CAATGACAGAGAGCGTGTGAA	0.123072	-0.749676	3.12129	0.831563	2.03041	0.361049	25.0567	24.6836	25.9161	25.2188	0.632072	0.00223953
TRCN0000039877	NM_001658	ARF1	ADP-ribosylation factor 1	CDS	GCACTCACTACGCCACAGGAA	-8.30582	-1.27021	-1.10974	-3.56192	4.10912	0.0163848	16.5772	18.5608	22.0657	19.0679	2.77915	0.0156028
TRCN0000003173	NM_004723	ARHGEF2	rho/rac guanine nucleotide exchange factor (GEF) 2	3UTR	CGTAGGCAATTAGAGATCGAA	-5.02023	-6.79797	-2.62648	-4.81489	2.09331	0.666522	5.53882	5.96485	11.3441	7.61591	3.2357	0.118632
TRCN0000003174	NM_004723	ARHGEF2	rho/rac guanine nucleotide exchange factor (GEF) 2	CDS	CGCTCTGTCCATCGAAACTTT	-4.18491	-5.78604	-3.46924	-4.48006	1.18627	0.156676	3.76063	8.30807	9.81385	7.29418	3.1514	0.105781
TRCN0000003175	NM_004723	ARHGEF2	rho/rac guanine nucleotide exchange factor (GEF) 2	CDS	CGATGCCCTGTACTTGAGTTT	2.08633	5.87235	6.52788	4.82885	2.3976	0.0588384	5.38203	6.35236	13.1488	8.29439	4.23193	0.139828
TRCN0000010764	NM_004723	ARHGEF2	rho/rac guanine nucleotide exchange factor (GEF) 2	CDS	GCGGCGAATTAAGATGGAGTT	-7.44559	-7.064	-5.37545	-6.62835	1.10169	0.503427	2.6213	5.40913	4.58568	4.20537	1.4323	0.0941864
TRCN0000003176	NM_004723	ARHGEF2	rho/rac guanine nucleotide exchange factor (GEF) 2	CDS	CCCAACCTGCAATGTGACTAT	-8.09017	-5.97858	-5.05539	-6.37471	1.55569	0.182162	5.3189	6.64077	9.95579	7.30515	2.38877	0.0881507
TRCN0000000899	NM_014840	ARK5	AMP-activated protein kinase family member 5	3UTR	GCACCGTCTTAGTTTACACAT	-0.908547	-0.119503	-2.07509	-1.03438	0.983846	0.449875	-1.30871	1.50625	0.272888	0.156809	1.41106	0.720095
TRCN0000000900	NM_014840	ARK5	AMP-activated protein kinase family member 5	CDS	GCAGAGAGAATCAGGTTACTA	6.7719	8.26837	10.005	8.34841	1.61802	0.151973	7.70152	8.41995	-0.481682	5.21326	4.94503	0.154303
TRCN0000000901	NM_014840	ARK5	AMP-activated protein kinase family member 5	CDS	GCTCGATGACAACTGCAATAT	21.7451	10.4528	17.0741	16.424	5.67413	0.146335	6.2448	9.44495	6.96193	7.55056	1.67932	0.0176339
TRCN0000000902	NM_014840	ARK5	AMP-activated protein kinase family member 5	CDS	GATCCTGAAGAAGCGAAGCAA	-1.09662	-3.87429	-1.53639	-2.1691	1.49302	0.0373022	6.97586	7.16668	6.34052	6.82769	0.432555	0.00785925
TRCN0000000903	NM_014840	ARK5	AMP-activated protein kinase family member 5	CDS	ACCATCCTCATATCATCAGTA	-0.612216	4.40695	13.1874	5.6607	6.9847	0.00329846	12.3747	8.29116	10.5732	10.413	2.0465	0.0248643
TRCN0000038684	NM_006010	ARMET	arginine-rich, mutated in early stage tumors	CDS	CCGAGTTAAAGAGCTGAAGAA	17.4963	4.80064	3.8969	8.73129	7.60418	0.0539927	12.9806	24.5758	12.7971	16.7845	6.7481	0.0421493
TRCN0000038685	NM_006010	ARMET	arginine-rich, mutated in early stage tumors	CDS	GAATCGGTTGTGCTACTATAT	16.32	21.6525	9.9128	15.9617	5.87803	0.0468281	8.25231	20.8305	6.62398	11.9023	7.77483	0.103837
TRCN0000038686	NM_006010	ARMET	arginine-rich, mutated in early stage tumors	CDS	GTATTTCTTATCTGGGAAGAT	13.3162	-0.746797	0.0528374	4.2074	7.89854	0.129034	3.5646	7.3052	3.71168	4.8605	2.11845	0.0483774
TRCN0000038687	NM_006010	ARMET	arginine-rich, mutated in early stage tumors	CDS	GCTTAAGTATGACAAGCAGAT	25.7182	24.9573	27.3507	26.0087	1.22289	0.00434204	20.2364	17.0255	14.5695	17.2771	2.84179	0.00513613
TRCN0000038688	NM_006010	ARMET	arginine-rich, mutated in early stage tumors	CDS	AGATAAATGAACTGATGCCTA	3.78286	-0.408656	-6.23559	-0.953795	5.03142	0.701801	2.90236	5.61081	1.60393	3.37236	2.04437	0.051737
TRCN0000037954	NM_006716	ASK	activator of S phase kinase	CDS	GCACAGAGTAACCAGTATCAA	21.0101	21.7184	23.8302	22.1862	1.46708	0.00902168	30.569	27.4495	33.0921	30.3702	2.82655	0.00638127
TRCN0000037955	NM_006716	ASK	activator of S phase kinase	CDS	GCACAAACCTTGGGTCGAATT	-0.584317	-1.01645	-2.90021	-1.50033	1.23144	0.392878	7.61439	6.30727	6.80786	6.90984	0.659499	0.0198069
TRCN0000037956	NM_006716	ASK	activator of S phase kinase	CDS	GAATCCAAACAGATGGCGATA	-5.93661	-7.71291	-8.22551	-7.29168	1.20118	0.045972	-0.974403	-1.6882	-2.71857	-1.79373	0.87686	0.0368303
TRCN0000037957	NM_006716	ASK	activator of S phase kinase	CDS	CCAAGTCCAGAATCTGCATAT	26.9813	23.5352	21.67	24.0622	2.69455	0.0141744	11.1409	9.43455	7.03987	9.20511	2.06013	0.00637069
TRCN0000037958	NM_006716	ASK	activator of S phase kinase	CDS	AGTGAGCAACACAGAAACTTT	1.63914	2.21568	0.300837	1.38522	0.982351	0.413744	12.5726	8.03638	10.5118	10.3736	2.27125	0.0283525
TRCN0000039948	NM_000051	ATM	ataxia telangiectasia mutated (includes complementation groups A, C and D)	3UTR	CCTTTCATTCAGCCTTTAGAA	-9.69153	-11.8482	-10.9589	-10.8329	1.08386	0.0632875	19.5766	15.6083	-4.38299	10.2673	12.8417	0.283753
TRCN0000039949	NM_000051	ATM	ataxia telangiectasia mutated (includes complementation groups A, C and D)	CDS	GCACGCTAGAACCTACCAAAT	-7.2423	-11.1414	-12.1484	-10.1774	2.59123	0.111086	17.5724	14.9164	-6.38129	8.7025	13.1303	0.356418
TRCN0000039950	NM_000051	ATM	ataxia telangiectasia mutated (includes complementation groups A, C and D)	CDS	CCTGAAACTTTGGATGAAATT	-2.97212	-12.3287	-7.82119	-7.70735	4.67935	0.0883601	14.4981	15.0671	-6.97917	7.52867	12.5674	0.396106
TRCN0000039951	NM_000051	ATM	ataxia telangiectasia mutated (includes complementation groups A, C and D)	CDS	GCCTCCAATTCTTCACAGTAA	-6.33245	-12.1674	-9.46078	-9.32021	2.92001	0.271915	17.4065	16.2471	-5.36581	9.42926	12.826	0.314202
TRCN0000039952	NM_000051	ATM	ataxia telangiectasia mutated (includes complementation groups A, C and D)	CDS	GCTAGAATAATTCATGCTGTT	-4.16684	-7.58181	-11.0227	-7.59044	3.42793	0.0876044	17.7524	13.699	-3.9174	9.17803	11.5206	0.283444
TRCN0000038654	NM_000051	ATM	ataxia telangiectasia mutated (includes complementation groups A, C and D)	3UTR	CCTGCCAACATACTTTAAGTA	2.55475	2.865	-1.08919	1.44352	2.19887	0.00479952	3.68553	2.43542	3.43061	3.18385	0.660575	0.131623
TRCN0000038655	NM_000051	ATM	ataxia telangiectasia mutated (includes complementation groups A, C and D)	CDS	GCCGTCAACTAGAACATGATA	-0.858824	8.16151	7.003	4.76856	4.90776	0.460647	9.58405	4.52847	0.673185	4.92857	4.46888	0.173013
TRCN0000038656	NM_000051	ATM	ataxia telangiectasia mutated (includes complementation groups A, C and D)	CDS	GCCATAATTCAGGGTAGTTTA	4.28553	12.3766	9.91558	8.85923	4.14767	0.320527	6.32861	4.39997	7.89465	6.20774	1.75047	0.0875075
TRCN0000038657	NM_000051	ATM	ataxia telangiectasia mutated (includes complementation groups A, C and D)	CDS	GCACTGAAAGAGGATCGTAAA	11.8475	5.60498	10.2466	9.23303	3.24235	0.0119961	7.03387	0.0388347	5.71364	4.26211	3.71656	0.299556
TRCN0000038658	NM_000051	ATM	ataxia telangiectasia mutated (includes complementation groups A, C and D)	CDS	CGTGTCTTAATGAGACTACAA	13.5808	10.5291	11.7701	11.96	1.5347	0.198225	21.9625	21.3997	20.1437	21.1686	0.931138	0.000392642
TRCN0000039613	NM_001184	ATR	ataxia telangiectasia and Rad3 related	3UTR	CTGTGGTTGTATCTGTTCAAT	6.9805	18.8312	11.997	12.6029	5.94854	0.0146628	21.9979	24.9895	21.6912	22.8929	1.82221	0.00114613
TRCN0000039614	NM_001184	ATR	ataxia telangiectasia and Rad3 related	CDS	CCGGATACTTACAGATGTAAA	5.77314	26.5375	21.3272	17.8793	10.803	0.0913409	21.8143	20.4178	22.9834	21.7385	1.28451	0.0050909
TRCN0000039615	NM_001184	ATR	ataxia telangiectasia and Rad3 related	CDS	GCCGCTAATCTTCTAACATTA	6.2036	27.1378	20.3019	17.8811	10.675	0.00130042	26.5483	21.3192	24.4181	24.0952	2.62947	0.00647859
TRCN0000039616	NM_001184	ATR	ataxia telangiectasia and Rad3 related	CDS	GCCAAAGTATTTCTAGCCTAT	3.31035	11.7507	17.2107	10.7572	7.0032	0.00481153	21.9947	22.7936	19.3745	21.3876	1.78857	0.000127591
TRCN0000039617	NM_001184	ATR	ataxia telangiectasia and Rad3 related	CDS	GCTGATTATTTACAACCCAAA	9.36889	28.6038	16.9416	18.3048	9.68966	0.000788719	21.8369	21.3133	22.7788	21.9763	0.742657	0.00328332
TRCN0000000776	NM_004217	AURKB	aurora kinase B	3UTR	CTACCTCCTCCTTTGTTTAAT	4.7274	0.371305	3.09891	2.73254	2.20104	0.0427658	-1.47929	1.40737	-1.06507	-0.378996	1.56084	0.358237
TRCN0000010547	NM_004217	AURKB	aurora kinase B	CDS	GCATCACACAACGAGACCTAT	4.28619	2.98087	2.72681	3.33129	0.83667	0.000646236	0.481923	-15.1566	-15.3948	-10.0232	9.09845	0.168353
TRCN0000000777	NM_004217	AURKB	aurora kinase B	CDS	CCTGCGTCTCTACAACTATTT	16.1819	6.27815	10.4914	10.9838	4.97022	0.177365	10.2334	5.31533	0.260016	5.26958	4.98685	0.181104
TRCN0000000778	NM_004217	AURKB	aurora kinase B	CDS	TGATGGAGAATAGCAGTGGGA	-3.89294	-3.82993	1.04083	-2.22735	2.8305	0.0104259	9.91938	14.0458	-1.09333	7.62395	7.82625	0.199799
TRCN0000000779	NM_004217	AURKB	aurora kinase B	CDS	GAAGAGCTGCACATTTGACGA	3.1486	-3.21999	-0.465312	-0.178902	3.19394	0.00285219	15.4398	14.7689	4.64229	11.617	6.04959	0.0557291
TRCN0000002333	NM_003160	AURKC	aurora kinase C	3UTR	CTCTGCCACCTCATTTGTCTT	-1.98864	-1.8388	4.47754	0.216701	3.69075	0.00568596	4.71492	9.39554	10.6978	8.2694	3.14638	0.0824108
TRCN0000002334	NM_003160	AURKC	aurora kinase C	CDS	CTGCCATGACAAGAAAGTGAT	-4.26689	3.17778	0.405595	-0.227837	3.76254	0.158493	9.38599	13.6041	12.4567	11.8156	2.18089	0.0186866
TRCN0000010694	NM_003160	AURKC	aurora kinase C	CDS	TGAGGTGAAGATTGCAGATTT	-6.05678	-1.86674	-3.27056	-3.73136	2.13269	0.000130709	2.56207	6.48208	7.58866	5.54427	2.64126	0.139944
TRCN0000002335	NM_003160	AURKC	aurora kinase C	CDS	CCTGCGCCTGTATAACTATTT	7.329	22.3785	22.2945	17.334	8.66468	0.00326776	8.32429	9.49553	20.0869	12.6356	6.47958	0.117066
TRCN0000002336	NM_003160	AURKC	aurora kinase C	CDS	GCCACGATAATAGAGGAAGTT	18.215	23.2697	21.3142	20.9329	2.5488	0.0860476	10.2652	13.3944	17.4957	13.7184	3.62614	0.0424102
TRCN0000000572	NM_001699	AXL	AXL receptor tyrosine kinase	3UTR	CTTTAGGTTCTTTGCTGCATT	-7.37451	-9.47761	-11.7669	-9.53967	2.19686	0.83193	16.0247	17.5528	-2.37855	10.3996	11.0926	0.22267
TRCN0000000573	NM_001699	AXL	AXL receptor tyrosine kinase	CDS	GCGGTCTGCATGAAGGAATTT	-7.39201	-10.6336	-12.2815	-10.1024	2.48764	0.375011	17.2287	18.9047	-2.00737	11.3753	11.62	0.209939
TRCN0000000574	NM_001699	AXL	AXL receptor tyrosine kinase	CDS	CGAAAGAAGGAGACCCGTTAT	-8.39564	-11.8727	-13.1948	-11.1544	2.47891	0.0706842	18.6544	15.5889	-1.05492	11.0628	10.6056	0.190528
TRCN0000000575	NM_001699	AXL	AXL receptor tyrosine kinase	CDS	CGAAATCCTCTATGTCAACAT	-6.74986	-9.3826	-9.11735	-8.4166	1.44952	0.370506	18.3902	11.1628	-2.8223	8.91024	10.7842	0.272477
TRCN0000000576	NM_001699	AXL	AXL receptor tyrosine kinase	CDS	GCTGTGAAGACGATGAAGATT	-0.69601	-1.14599	-3.50043	-1.78081	1.50613	0.0644165	8.34537	-0.348061	-0.778161	2.40638	5.1478	0.581249
TRCN0000001037	NM_021913	AXL	AXL receptor tyrosine kinase	3UTR	CTTTAGGTTCTTTGCTGCATT	21.5878	19.3704	16.6516	19.2033	2.47232	0.0649823	5.03381	2.90888	4.58314	4.17527	1.11964	0.103238
TRCN0000001038	NM_021913	AXL	AXL receptor tyrosine kinase	CDS	GCGGTCTGCATGAAGGAATTT	-0.0854401	0.905056	1.5117	0.777105	0.806221	0.556124	-12.7588	-2.49058	-9.38193	-8.21042	5.23337	0.089899
TRCN0000001039	NM_021913	AXL	AXL receptor tyrosine kinase	CDS	CGAAAGAAGGAGACCCGTTAT	-0.625259	-1.24308	-0.681895	-0.850076	0.341524	0.01297	8.01517	9.17444	1.31711	6.1689	4.24157	0.0774487
TRCN0000001040	NM_021913	AXL	AXL receptor tyrosine kinase	CDS	CGAAATCCTCTATGTCAACAT	11.3093	4.50642	16.0384	10.6181	5.79699	0.616294	10.6129	14.594	16.4185	13.8751	2.96881	0.028779
TRCN0000001041	NM_021913	AXL	AXL receptor tyrosine kinase	CDS	GCTGTGAAGACGATGAAGATT	9.41653	26.2367	35.3574	23.6702	13.1595	0.014893	17.0291	17.7156	27.7989	20.8479	6.02954	0.0417127
TRCN0000018402	NM_005881	BCKDK	branched chain alpha-ketoacid dehydrogenase kinase	CDS	GGACTACCACTTCACTACTGC	-7.1428	-7.04058	-6.72077	-6.96805	0.220166	0.0298667	-0.54974	-0.209825	1.61991	0.286781	1.16696	0.847307
TRCN0000010183	NM_005881	BCKDK	branched chain alpha-ketoacid dehydrogenase kinase	CDS	TCAGGACCCATGCACGGCTTT	2.26189	1.3538	2.62624	2.08064	0.655294	0.336641	-11.9356	-3.05639	0.317836	-4.89137	6.32944	0.318759
TRCN0000010192	NM_005881	BCKDK	branched chain alpha-ketoacid dehydrogenase kinase	CDS	AGAAGCCCTCAGTCCGCCTAA	-4.05557	-3.92031	-8.31436	-5.43008	2.49878	0.031099	3.32742	5.08351	8.29519	5.56871	2.51918	0.151454
TRCN0000010195	NM_005881	BCKDK	branched chain alpha-ketoacid dehydrogenase kinase	CDS	GACAGACTTCCCTCCGATCAA	-3.38819	-1.17634	-7.16629	-3.91027	3.02891	0.56728	5.97101	13.4836	13.5426	10.999	4.3545	0.0697704
TRCN0000010196	NM_005881	BCKDK	branched chain alpha-ketoacid dehydrogenase kinase	CDS	ACGCTGACTTCGAGGCTTGGA	-4.83645	-4.98567	-7.61746	-5.81319	1.56432	0.0759135	5.16505	12.4225	11.123	9.57017	3.86988	0.0703499
TRCN0000001051	NM_138621	BCL2L11	BCL2-like 11 (apoptosis facilitator)	CDS	ATGGTTATCTTACGACTGTTA	12.8657	11.977	22.041	15.6279	5.57162	0.113921	15.799	18.9123	21.6967	18.8027	2.95039	0.0165039
TRCN0000001052	NM_138621	BCL2L11	BCL2-like 11 (apoptosis facilitator)	CDS	GTCTCGATCCTCCAGTGGGTA	-4.29564	-4.48738	-5.60078	-4.7946	0.704723	0.0166308	7.92282	9.77763	9.26319	8.98788	0.957566	0.0143136
TRCN0000001053	NM_138621	BCL2L11	BCL2-like 11 (apoptosis facilitator)	CDS	ACGAATGGTTATCTTACGACT	-4.12206	3.3956	13.0719	4.11513	8.61951	0.684086	9.07656	12.0071	11.7035	10.9291	1.61147	0.0173713
TRCN0000010579	NM_138621	BCL2L11	BCL2-like 11 (apoptosis facilitator)	CDS	ATCTCAGTGCAATGGCTTCCA	-5.56987	-1.59591	-2.681	-3.28226	2.05408	0.00668406	5.08804	8.05568	8.30212	7.14861	1.78876	0.0517358
TRCN0000001054	NM_138621	BCL2L11	BCL2-like 11 (apoptosis facilitator)	CDS	AGCCGAAGACCACCCACGAAT	1.64684	6.97326	26.4026	11.6742	13.0302	0.00401989	10.4638	16.1872	23.2837	16.6449	6.42219	0.067256
TRCN0000000789	NM_004327	BCR	breakpoint cluster region	CDS	CAAGAGTTACACGTTCCTGAT	-2.19283	-2.98725	-1.48762	-2.22257	0.750261	0.0140854	9.17613	12.8835	6.70848	9.58936	3.10816	0.0156952
TRCN0000000790	NM_004327	BCR	breakpoint cluster region	CDS	CTGACCAACTCGTGTGTGAAA	-0.0756697	-3.68292	2.12843	-0.543388	2.93377	0.936034	12.8518	16.0704	11.2653	13.3959	2.44831	0.00429747
TRCN0000000791	NM_004327	BCR	breakpoint cluster region	CDS	CGAGGAATTTGAGATAGAGCT	4.33177	0.923837	10.5116	5.25572	4.86018	0.144372	6.61789	9.95332	6.0378	7.53634	2.11317	0.0140649
TRCN0000000792	NM_004327	BCR	breakpoint cluster region	CDS	GTTCCTGATCTCCTCTGACTA	7.59492	4.48969	20.6856	10.9234	8.59568	0.261308	13.537	14.9296	11.9239	13.4635	1.50419	0.000439681
TRCN0000000793	NM_004327	BCR	breakpoint cluster region	CDS	AGAGCCAGAAGCAACAAAGAT	-1.66445	4.78006	-1.9405	0.391703	3.80293	0.0257624	9.6322	14.9511	8.55865	11.0473	3.4231	0.0193264
TRCN0000010075	NM_001715	BLK	B lymphoid tyrosine kinase	CDS	CGCTGAAGGAGGGAACCATGT	30.9696	33.9834	29.0717	31.3416	2.47687	0.0066026	14.2757	18.3395	19.3888	17.3347	2.70063	0.0153393
TRCN0000010083	NM_001715	BLK	B lymphoid tyrosine kinase	CDS	AGATGAAGGGAGCAGATTGTC	-4.4237	9.10348	2.44338	2.37439	6.76386	0.0190778	15.9085	11.7036	10.9533	12.8551	2.6708	0.0120401
TRCN0000010086	NM_001715	BLK	B lymphoid tyrosine kinase	5UTR	GCCGATCAAAGAGAAGGACAA	11.9445	22.0849	23.881	19.3034	6.43602	0.0660986	22.1381	24.3522	18.3532	21.6145	3.03361	0.00216291
TRCN0000010087	NM_001715	BLK	B lymphoid tyrosine kinase	5UTR	CCAGGTCACTCGTCACAGGAA	18.5147	27.7584	34.0743	26.7825	7.82558	0.00328274	22.4552	22.9307	24.5393	23.3084	1.09216	0.00382624
TRCN0000018387	NM_001715	BLK	B lymphoid tyrosine kinase	CDS	AGGAAACTCGGGTCTGGACAA	-7.42378	-6.63101	0.0961249	-4.65289	4.13182	0.66785	16.5904	18.0678	14.4725	16.3769	1.80713	0.000447336
TRCN0000000913	NM_017593	BMP2K	BMP2 inducible kinase	3UTR	GCTGCTTTGTTGTCCTGATAT	8.89575	22.3386	14.9193	15.3846	6.73351	0.155285	11.5502	7.39059	2.5511	7.16397	4.50384	0.0830246
TRCN0000000914	NM_017593	BMP2K	BMP2 inducible kinase	CDS	GCACTGGGATGTCTACTCTAT	-1.60029	15.8254	10.327	8.18404	8.90831	0.000485211	12.6878	8.05238	2.36009	7.7001	5.17288	0.0968803
TRCN0000000915	NM_017593	BMP2K	BMP2 inducible kinase	CDS	GACTGTGCTGTTAATTCAATT	1.91249	9.03871	16.1026	9.01792	7.09506	0.20739	13.3857	5.97608	2.8982	7.42	5.39081	0.128028
TRCN0000000916	NM_017593	BMP2K	BMP2 inducible kinase	CDS	GATGGTGGGAACTATGTACTT	30.6609	24.4706	23.8246	26.3187	3.77429	0.0550948	11.9645	13.8673	2.30194	9.37791	6.20138	0.0872621
TRCN0000000917	NM_017593	BMP2K	BMP2 inducible kinase	CDS	TCTTCTATTCCTTCAGCTCTT	4.13429	11.879	13.1307	9.71468	4.87312	0.0287901	17.5696	17.2155	9.50039	14.7618	4.55998	0.0167032
TRCN0000052613	XM_293293	BMP2KL	BMP2 inducible kinase-like	CDS	CGAGTCTCTCAAACCAGCAAT	-3.6801	-8.44964	-9.17217	-7.10064	2.98422	0.010077	9.85198	10.6218	7.18574	9.21985	1.80316	0.000782824
TRCN0000052614	XM_293293	BMP2KL	BMP2 inducible kinase-like	CDS	CCTAAACAGGAGTTCGATATA	-8.20425	-9.45262	-7.87554	-8.5108	0.832036	0.776531	2.53409	3.06993	0.516617	2.04021	1.3464	0.000692309
TRCN0000052615	XM_293293	BMP2KL	BMP2 inducible kinase-like	CDS	GCAGGAGGAATTTGATGTATT	-2.78191	-2.03312	-3.04472	-2.61992	0.524892	0.0109408	-1.17154	1.1934	4.23172	1.41786	2.70862	0.754496
TRCN0000052616	XM_293293	BMP2KL	BMP2 inducible kinase-like	CDS	CCTCTCCTCATGGATTCTGAA	-10.3438	-8.5296	-10.1277	-9.66703	0.990952	0.00399762	13.4186	11.9284	1.83155	9.05952	6.30379	0.0989182
TRCN0000052617	XM_293293	BMP2KL	BMP2 inducible kinase-like	CDS	GCCCTGTCTACAGAGACAAAT	-13.6319	-12.6929	-10.1392	-12.1547	1.80746	0.0581654	11.51	8.99147	7.86346	9.45498	1.86693	0.00931981
TRCN0000000794	NM_004329	BMPR1A	bone morphogenetic protein receptor, type IA	3UTR	CGCCAATCTCATACAAGCCAT	-3.29926	-1.33873	-1.53088	-2.05629	1.08072	0.216571	13.281	14.35	14.4613	14.0308	0.651685	0.00576
TRCN0000000795	NM_004329	BMPR1A	bone morphogenetic protein receptor, type IA	CDS	CGTGATTTGGAACAGGATGAA	24.7035	24.7264	33.3763	27.6021	5.00064	0.0462091	18.9364	17.8187	23.1059	19.9536	2.78652	0.0151943
TRCN0000000796	NM_004329	BMPR1A	bone morphogenetic protein receptor, type IA	CDS	TCTCTCTATGACTTCCTGAAA	2.89682	9.31857	12.8524	8.35593	5.04712	0.14684	8.77513	14.0269	10.023	10.9417	2.74376	0.0184179
TRCN0000000797	NM_004329	BMPR1A	bone morphogenetic protein receptor, type IA	CDS	GATGAATGTCTACGAGCAGTT	1.0388	-0.974795	1.95891	0.674304	1.50043	0.0635429	10.0744	13.1807	13.1945	12.1499	1.79744	0.0169148
TRCN0000000798	NM_004329	BMPR1A	bone morphogenetic protein receptor, type IA	CDS	GTCCAGATGATGCTATTAATA	31.5223	27.769	31.5932	30.2948	2.18774	0.125459	24.3749	22.3489	14.7688	20.4975	5.06362	0.011931
TRCN0000000451	NM_001203	BMPR1B	bone morphogenetic protein receptor, type IB	3UTR	GACATCAAATAAGCATCCACA	8.25471	14.1252	27.9795	16.7865	10.1281	0.0616143	19.4108	16.6754	21.2049	19.097	2.28103	0.0122383
TRCN0000000452	NM_001203	BMPR1B	bone morphogenetic protein receptor, type IB	CDS	CGGATATTGTTTCACGATGAT	10.787	27.9265	29.0646	22.5927	10.2398	0.047493	16.9245	17.2794	17.3461	17.1833	0.226612	0.00277337
TRCN0000000453	NM_001203	BMPR1B	bone morphogenetic protein receptor, type IB	CDS	CCTCGATACAGCATTGGGTTA	23.4581	30.5812	29.9514	27.9969	3.94331	0.038621	17.4976	19.103	23.5013	20.034	3.10821	0.0167694
TRCN0000000454	NM_001203	BMPR1B	bone morphogenetic protein receptor, type IB	CDS	GACGAGAGCTTGAACAGAAAT	12.4085	19.1122	21.3519	17.6242	4.65368	0.0595644	17.5835	16.958	12.2293	15.5903	2.92744	0.00392399
TRCN0000000455	NM_001203	BMPR1B	bone morphogenetic protein receptor, type IB	CDS	TCAGGAGGTATAGTGGAAGAA	3.01664	6.57392	10.9112	6.83393	3.95372	0.0411859	14.9819	14.9949	16.968	15.6482	1.14294	0.00927099
TRCN0000000456	NM_001204	BMPR2	bone morphogenetic protein receptor, type II (serine/threonine kinase)	3UTR	GCCTATGGAGTGAAATTATTT	31.4669	33.8282	33.9787	33.0913	1.40874	0.000758689	20.3431	28.3983	25.1014	24.6143	4.04962	0.0100465
TRCN0000000457	NM_001204	BMPR2	bone morphogenetic protein receptor, type II (serine/threonine kinase)	CDS	GCCCGCTTTATAGTTGGAGAT	-1.18896	13.4051	16.416	9.54407	9.4162	0.145149	16.3703	14.9138	21.9884	17.7575	3.73577	0.0285268
TRCN0000000458	NM_001204	BMPR2	bone morphogenetic protein receptor, type II (serine/threonine kinase)	CDS	CGCAGAATCAAGAACGGCTAT	19.5275	1.38625	10.0307	10.3148	9.07398	0.206062	13.6734	13.2437	18.2564	15.0579	2.77835	0.0266142
TRCN0000000459	NM_001204	BMPR2	bone morphogenetic protein receptor, type II (serine/threonine kinase)	CDS	GCCGTCTTGCTCATTCTGTTA	23.5846	20.3266	22.8288	22.2467	1.70525	0.0720501	14.4177	18.3781	23.1988	18.6648	4.39756	0.0303928
TRCN0000000460	NM_001204	BMPR2	bone morphogenetic protein receptor, type II (serine/threonine kinase)	CDS	CAATCCAATGTCTACTGCTAT	26.1813	26.0789	25.0283	25.7628	0.638167	0.100214	21.0175	20.3485	28.619	23.3283	4.59405	0.0223314
TRCN0000006359	NM_001721	BMX	BMX non-receptor tyrosine kinase	3UTR	GAGTGCTGATAAGAATGAATA	-8.15645	-11.8323	-11.3824	-10.4571	2.00504	0.445016	18.7577	15.7812	10.8637	15.1342	3.98657	0.0129477
TRCN0000006360	NM_001721	BMX	BMX non-receptor tyrosine kinase	CDS	CGTGCATACAAATGCTGAGAA	-6.20643	-9.60997	-10.128	-8.64813	2.13038	0.60021	17.6062	16.7391	9.98524	14.7768	4.17225	0.0132583
TRCN0000006361	NM_001721	BMX	BMX non-receptor tyrosine kinase	CDS	GCCCTATGACTTGTATGACAA	19.4281	0.263954	-2.77556	5.63884	12.0382	0.0227981	25.8745	18.2861	15.441	19.8672	5.39343	0.0194121
TRCN0000006362	NM_001721	BMX	BMX non-receptor tyrosine kinase	CDS	GCAATATGACAGCAACTCAAA	4.35996	-4.21267	-0.810238	-0.220983	4.31658	0.234078	27.7011	21.3259	16.3937	21.8069	5.66901	0.016401
TRCN0000006363	NM_001721	BMX	BMX non-receptor tyrosine kinase	CDS	CCATTGAACCACTTCGGGAAA	13.0918	-4.65066	-3.28456	1.71886	9.87292	0.205666	25.1558	22.8623	15.9908	21.3363	4.76927	0.00955614
TRCN0000006289	NM_004333	BRAF	v-raf murine sarcoma viral oncogene homolog B1	CDS	GCAGATGAAGATCATCGAAAT	11.3644	-1.98565	0.912584	3.43046	7.02218	0.0988262	21.0988	15.9937	7.809	14.9672	6.7041	0.0466748
TRCN0000006290	NM_004333	BRAF	v-raf murine sarcoma viral oncogene homolog B1	CDS	CCGCTGTCAAACATGTGGTTA	3.31482	-6.03699	-1.94271	-1.55496	4.68795	0.0836961	24.6248	19.7768	9.56643	17.9894	7.68668	0.0434432
TRCN0000006291	NM_004333	BRAF	v-raf murine sarcoma viral oncogene homolog B1	CDS	GCTGGTTTCCAAACAGAGGAT	-6.83818	-8.57411	-7.62778	-7.68002	0.869146	0.645913	19.0398	12.6012	5.94703	12.5293	6.5467	0.0648967
TRCN0000006292	NM_004333	BRAF	v-raf murine sarcoma viral oncogene homolog B1	CDS	CAGCAGTTACAAGCCTTCAAA	17.0994	11.9569	16.8934	15.3165	2.91136	0.0700912	26.7361	18.8013	13.1749	19.5708	6.81325	0.0309206
TRCN0000006293	NM_004333	BRAF	v-raf murine sarcoma viral oncogene homolog B1	CDS	CTATGAAGAATACACCAGCAA	12.9358	6.38343	10.246	9.85509	3.29365	0.00210505	24.0011	13.0739	7.67791	14.9177	8.31631	0.0808156
TRCN0000039833	NM_007294	BRCA1	breast cancer 1, early onset	3UTR	CCCTAAGTTTACTTCTCTAAA	1.1286	-2.29516	2.19494	0.342792	2.34592	0.988926	15.6891	15.8845	10.0514	13.875	3.31278	0.00706811
TRCN0000039834	NM_007294	BRCA1	breast cancer 1, early onset	CDS	GCCCACCTAATTGTACTGAAT	13.3243	8.9225	13.2867	11.8445	2.53058	0.00255812	12.5507	23.8758	14.9736	17.1334	5.96351	0.0344398
TRCN0000039835	NM_007294	BRCA1	breast cancer 1, early onset	CDS	CCCACCTAATTGTACTGAATT	-2.99978	3.03549	-1.39072	-0.451667	3.1253	0.478571	9.60795	18.4239	8.35221	12.128	5.4884	0.048989
TRCN0000039836	NM_007294	BRCA1	breast cancer 1, early onset	CDS	CCCTTCTAAATGCCCATCATT	-1.22372	1.64921	4.73292	1.71947	2.97894	0.172278	14.7363	17.6969	16.2803	16.2378	1.48072	0.00480704
TRCN0000039837	NM_007294	BRCA1	breast cancer 1, early onset	CDS	GCCTACAAGAAAGTACGAGAT	5.6634	10.1509	9.51976	8.44469	2.42926	0.0189699	-1.34785	10.9213	3.65927	4.41091	6.16903	0.383237
TRCN0000006308	NM_005104	BRD2	bromodomain containing 2	3UTR	CCCTTTGCTGTGACACTTCTT	1.06345	2.97785	0.0768839	1.37273	1.47501	0.269907	-1.97921	-2.88289	-1.15103	-2.00438	0.8662	0.178627
TRCN0000006309	NM_005104	BRD2	bromodomain containing 2	CDS	GCCCTCTTTACGTGATTCAAA	1.92071	-0.295269	2.26868	1.29804	1.39077	0.0588626	-1.5531	3.35199	-1.65618	0.0475682	2.86218	0.706174
TRCN0000006310	NM_005104	BRD2	bromodomain containing 2	CDS	CCCTGCCTACAGGTTATGATT	-0.190283	-3.39334	-1.21342	-1.59901	1.63597	0.293877	-2.06382	0.647184	-7.25641	-2.89102	4.01621	0.150248
TRCN0000006311	NM_005104	BRD2	bromodomain containing 2	CDS	CCTATGGACATGGGTACTATT	-1.74156	-4.40587	-2.5618	-2.90307	1.36455	0.0912929	-4.41922	-4.28166	-8.52007	-5.74031	2.40832	0.00894482
TRCN0000006312	NM_005104	BRD2	bromodomain containing 2	CDS	CCTACCACTGTCCTCAACATT	7.99627	7.50608	10.4042	8.63551	1.55121	0.0991044	0.397371	6.56885	0.673721	2.54665	3.48607	0.361561
TRCN0000021374	NM_007371	BRD3	bromodomain containing 3	3UTR	CCAAGGAAATGTCTCGGATAT	-4.11339	-3.67258	-5.74395	-4.50997	1.09115	0.213819	-8.03116	-13.2486	-12.8912	-11.3903	2.91459	0.018181
TRCN0000021375	NM_007371	BRD3	bromodomain containing 3	CDS	CCCAAGAGGAAGTTGAATTAT	-6.19925	-6.48088	-8.79122	-7.15712	1.42216	0.342773	-6.74132	-8.87087	-8.94777	-8.18665	1.25228	0.00930599
TRCN0000021376	NM_007371	BRD3	bromodomain containing 3	CDS	GCTGATGTTCTCGAATTGCTA	-1.61582	-5.55755	-5.74799	-4.30712	2.33268	0.467457	-6.68682	-6.79629	-5.39918	-6.2941	0.77695	0.0313489
TRCN0000021377	NM_007371	BRD3	bromodomain containing 3	CDS	CCCACAGATGACATAGTGCTA	-6.61808	-6.76922	-6.1221	-6.50314	0.338531	0.105877	-19.7689	-7.71323	-12.0795	-13.1872	6.10369	0.0621084
TRCN0000021378	NM_007371	BRD3	bromodomain containing 3	CDS	GAGATATGTCAAGTCTTGTTT	-3.79606	-6.5174	-4.41461	-4.90936	1.42653	0.0857251	-10.6693	-7.49421	-2.16646	-6.77665	4.29659	0.14711
TRCN0000021424	NM_058243	BRD4	bromodomain containing 4	3UTR	CCGCCAAATGTCTACACAGTA	-10.2129	-6.63779	-9.53686	-8.79585	1.89926	0.651912	5.88294	7.03349	10.8553	7.92392	2.60303	0.0840647
TRCN0000021425	NM_058243	BRD4	bromodomain containing 4	CDS	CCCTGATTACTATAAGATCAT	-8.05214	-6.88984	-9.32973	-8.09057	1.2204	0.313942	1.47159	0.609902	3.15842	1.74664	1.29633	0.537557
TRCN0000021426	NM_058243	BRD4	bromodomain containing 4	CDS	CGTCCGATTGATGTTCTCCAA	-4.16484	2.69759	5.94283	1.49186	5.16058	0.0500606	9.6433	6.94032	13.2824	9.95534	3.18253	0.0703815
TRCN0000021427	NM_058243	BRD4	bromodomain containing 4	CDS	CCTGGAGATGACATAGTCTTA	2.57632	0.997366	3.78463	2.45277	1.39773	0.0330739	8.61561	11.1657	14.6583	11.4799	3.03358	0.0474574
TRCN0000021428	NM_058243	BRD4	bromodomain containing 4	CDS	CCAGAGTGATCTATTGTCAAT	-0.919091	2.23542	2.13456	1.15029	1.79285	0.0741047	4.53041	9.07731	8.60426	7.40399	2.49981	0.0651196
TRCN0000006303	NM_001726	BRDT	bromodomain, testis-specific	3UTR	CTCAGTTTTTAAATTAACCAT	-0.380308	-5.33124	-3.96706	-3.2262	2.55726	0.387639	15.8999	13.1424	8.85224	12.6315	3.55151	0.0139897
TRCN0000006304	NM_001726	BRDT	bromodomain, testis-specific	CDS	CCGATGGATCTTGGAACTATT	-6.12868	-10.5531	-6.72225	-7.80135	2.40151	0.946677	17.1725	9.59307	1.87205	9.54587	7.65033	0.144611
TRCN0000006305	NM_001726	BRDT	bromodomain, testis-specific	CDS	CCTATGAACTATGATGAGAAA	-7.12798	-9.18074	-7.17531	-7.82801	1.17174	0.07267	15.3648	7.72262	3.22985	8.77243	6.13522	0.116629
TRCN0000006306	NM_001726	BRDT	bromodomain, testis-specific	CDS	GCAAGAAATTCCTTCTGTATT	-6.09713	-7.94465	-6.70835	-6.91671	0.941218	0.0540789	5.28033	2.86791	6.58284	4.91036	1.88489	0.142752
TRCN0000006307	NM_001726	BRDT	bromodomain, testis-specific	CDS	CCCTAAGTTTACAGAAGTAAA	10.8189	8.01925	11.5787	10.139	1.87461	0.00384063	7.53396	5.5526	6.84443	6.64366	1.00582	0.0337436
TRCN0000000358	NM_000061	BTK	Bruton agammaglobulinemia tyrosine kinase	3UTR	GTGGACCGAATTTGGCAAGAA	7.34663	5.27897	5.46833	6.03131	1.14303	0.150742	13.8142	11.0399	9.93444	11.5962	1.99879	0.00715854
TRCN0000000359	NM_000061	BTK	Bruton agammaglobulinemia tyrosine kinase	CDS	CCCAACTGAAGAACTAAGGAA	3.79449	2.0961	4.59507	3.49522	1.27608	0.0794525	8.47803	9.40848	7.76397	8.55016	0.824621	0.00281103
TRCN0000000360	NM_000061	BTK	Bruton agammaglobulinemia tyrosine kinase	CDS	CCAATGAATGCAAATGATCTA	9.11838	6.34838	3.45358	6.30678	2.83263	0.227924	0.447729	2.70824	3.74472	2.30023	1.68594	0.400989
TRCN0000055425	NM_000061	BTK	Bruton agammaglobulinemia tyrosine kinase	CDS	GTATAGCAAGTTCAGCAGCAA	1.59245	5.06932	-0.527234	2.04485	2.82557	0.520262	23.5049	22.6384	20.8688	22.3374	1.34357	0.000318412
TRCN0000000361	NM_000061	BTK	Bruton agammaglobulinemia tyrosine kinase	CDS	GAAGCAGAAGACTCCATAGAA	-0.701067	0.679353	9.70205	3.22678	5.65007	0.717186	12.4774	9.95287	13.1221	11.8508	1.67496	0.0213147
TRCN0000009935	NM_000061	BTK	Bruton agammaglobulinemia tyrosine kinase	CDS	AGGAGGTTTCATTGTCAGAGA	-6.69492	-7.68051	-10.5591	-8.31152	2.0079	0.0398767	5.09526	8.25099	12.905	8.75042	3.92876	0.111458
TRCN0000009936	NM_000061	BTK	Bruton agammaglobulinemia tyrosine kinase	CDS	GACTCATATCCAGGCTCAAAT	-3.91967	-4.26467	-2.18645	-3.45693	1.11371	0.0763892	10.2627	10.7051	15.9034	12.2904	3.13674	0.0460952
TRCN0000009937	NM_000061	BTK	Bruton agammaglobulinemia tyrosine kinase	CDS	GTATAGCAAGTTCAGCAGCAA	-5.77745	-5.29385	-6.86484	-5.97871	0.804599	0.30411	10.4847	17.5395	19.5744	15.8662	4.77026	0.0427369
TRCN0000009938	NM_000061	BTK	Bruton agammaglobulinemia tyrosine kinase	CDS	ACCCTTGCTTCTGGATCGATG	-3.2628	-4.69736	-3.10681	-3.68899	0.876749	0.104689	3.50584	7.31212	13.0248	7.9476	4.79121	0.168515
TRCN0000009939	NM_000061	BTK	Bruton agammaglobulinemia tyrosine kinase	CDS	GCGGAAGGGTGATGAATATTT	32.9964	34.866	33.3883	33.7502	0.98593	0.00634946	14.9503	13.5167	25.0946	17.8539	6.31149	0.0605054
TRCN0000000799	NM_004336	BUB1	BUB1 budding uninhibited by benzimidazoles 1 homolog (yeast)	3UTR	CACTGTAAATATGAATCTGCT	8.19483	5.36102	6.1881	6.58132	1.45725	0.0634626	1.67907	2.58805	-0.895511	1.12387	1.80693	0.176435
TRCN0000000800	NM_004336	BUB1	BUB1 budding uninhibited by benzimidazoles 1 homolog (yeast)	CDS	CGAGGTTAATCCAGCACGTAT	5.88778	-0.719491	-0.432251	1.57868	3.73456	0.50102	-2.90516	-2.66635	-6.92467	-4.16539	2.39259	0.0149618
TRCN0000010549	NM_004336	BUB1	BUB1 budding uninhibited by benzimidazoles 1 homolog (yeast)	CDS	GCTCCTACACTTCCTGATATT	-3.53947	-5.6331	-3.24382	-4.1388	1.30252	0.0342816	4.9329	8.92832	5.11072	6.32398	2.25717	0.0313476
TRCN0000000801	NM_004336	BUB1	BUB1 budding uninhibited by benzimidazoles 1 homolog (yeast)	CDS	ACCAGTGAGTTCCTATCCAAA	13.2041	12.6457	24.5958	16.8152	6.74395	0.121538	16.5171	14.2876	15.9236	15.5761	1.15465	0.00679261
TRCN0000000802	NM_004336	BUB1	BUB1 budding uninhibited by benzimidazoles 1 homolog (yeast)	CDS	AGAAATACAATCAACGGAGAA	-0.5773	-0.451797	1.55174	0.174215	1.19462	0.309737	5.89454	8.67781	5.72828	6.76688	1.65701	0.013525
TRCN0000000461	NM_001211	BUB1B	BUB1 budding uninhibited by benzimidazoles 1 homolog beta (yeast)	3UTR	CTGAAACTGTATGTGCTGTAA	24.4384	23.7231	13.3337	20.4984	6.21512	0.151212	15.7912	16.09	25.0121	18.9644	5.23958	0.0406134
TRCN0000000462	NM_001211	BUB1B	BUB1 budding uninhibited by benzimidazoles 1 homolog beta (yeast)	CDS	GCGTTTATGCAATGAGCCTTT	24.867	29.3762	27.1481	27.1304	2.25461	0.129913	14.3996	11.4192	18.9434	14.9207	3.78904	0.0405817
TRCN0000000463	NM_001211	BUB1B	BUB1 budding uninhibited by benzimidazoles 1 homolog beta (yeast)	CDS	CCAGTGTACCTTTCTCCATTT	6.86116	8.19015	14.3403	9.79721	3.99016	0.847413	11.6829	6.88242	13.2475	10.6043	3.31679	0.0616081
TRCN0000000464	NM_001211	BUB1B	BUB1 budding uninhibited by benzimidazoles 1 homolog beta (yeast)	CDS	GAGACAACTAAACTGCAAATT	23.2313	11.6314	19.5186	18.1271	5.92384	0.380951	16.7273	9.37295	17.894	14.6647	4.61979	0.0509114
TRCN0000000465	NM_001211	BUB1B	BUB1 budding uninhibited by benzimidazoles 1 homolog beta (yeast)	CDS	CCTCAGAAAGCATCACCTCAA	16.8093	17.3092	20.5712	18.2299	2.04297	0.019165	19.2873	14.9916	22.1793	18.8194	3.61662	0.0232799
TRCN0000082528	NM_020642	C11orf17	chromosome 11 open reading frame 17	3UTR	CCACTGTATGATTCTCTTAAT	12.6464	11.8464	11.8841	12.1257	0.451409	0.0119786	-18.3975	-10.9088	-7.14708	-12.1511	5.72719	0.0809798
TRCN0000082529	NM_020642	C11orf17	chromosome 11 open reading frame 17	CDS	GCAACCCATGTCTATCGTTAT	12.7607	16.3487	8.18494	12.4314	4.09184	0.0265455	4.8229	13.7883	11.7177	10.1096	4.69402	0.0832635
TRCN0000082530	NM_020642	C11orf17	chromosome 11 open reading frame 17	CDS	GACCTCTACATAGAAGTATAT	18.2458	28.907	28.4318	25.1948	6.02278	0.177775	16.3079	14.5753	8.8828	13.2553	3.88456	0.0143271
TRCN0000082531	NM_020642	C11orf17	chromosome 11 open reading frame 17	CDS	CTTCAGAACAATGGCTGAATT	12.7714	27.9336	26.2763	22.3271	8.31687	0.0129794	15.3581	17.9506	17.435	16.9146	1.3724	0.005546
TRCN0000082532	NM_020642	C11orf17	chromosome 11 open reading frame 17	CDS	CCTTCAGAACAATGGCTGAAT	17.8477	12.3712	12.1075	14.1088	3.24068	0.0796127	5.45017	12.1326	11.9656	9.84947	3.81082	0.069788
TRCN0000040013	NM_017575	C17orf31	chromosome 17 open reading frame 31	3UTR	GCCAGAGACAAGGACAACTTA	-7.47852	-9.67154	-11.1731	-9.44106	1.85805	0.342962	12.1486	12.3653	-4.76816	6.5819	9.83003	0.345587
TRCN0000040014	NM_017575	C17orf31	chromosome 17 open reading frame 31	CDS	CGCTCAGACAAACGAAGGAAT	-9.22104	-9.22231	-10.5014	-9.64826	0.738861	0.470466	13.5655	10.9155	-3.14047	7.11353	8.97852	0.279285
TRCN0000040015	NM_017575	C17orf31	chromosome 17 open reading frame 31	CDS	GCAGGTTACTTACAAGTTCAA	-6.18661	-9.52364	-10.6342	-8.78149	2.31483	0.119596	14.1113	8.99237	-1.90454	7.06638	8.17979	0.249982
TRCN0000040016	NM_017575	C17orf31	chromosome 17 open reading frame 31	CDS	GCTCGAAATCAGACCTTTGTT	-4.57493	-7.87429	-8.40298	-6.95073	2.07442	0.518245	10.7078	8.23143	-4.10998	4.94307	7.93734	0.374815
TRCN0000040017	NM_017575	C17orf31	chromosome 17 open reading frame 31	CDS	GCCCGTTAAAGATGTCTGCAA	5.77503	6.66334	5.32809	5.92216	0.679675	0.37295	-0.956291	0.215488	-2.17823	-0.973011	1.19695	0.0299817
TRCN0000001864	NM_006658	C7orf16	chromosome 7 open reading frame 16	CDS	CCCTCGTTGCAGCCACTTAGA	33.6727	34.4989	23.9484	30.7066	5.86737	0.00865705	17.8747	19.7459	26.3248	21.3151	4.43824	0.02479
TRCN0000001865	NM_006658	C7orf16	chromosome 7 open reading frame 16	3UTR	GCAGGACTTGACTTAGCATTA	12.769	16.467	7.89143	12.3758	4.30128	0.0535566	3.54709	5.8983	12.8343	7.42657	4.82855	0.193769
TRCN0000001866	NM_006658	C7orf16	chromosome 7 open reading frame 16	CDS	TGCAGCCACTTAGATGATCTT	44.5419	48.3647	44.321	45.7425	2.27355	0.00868451	28.915	29.8119	37.6899	32.1389	4.82816	0.0125804
TRCN0000001867	NM_006658	C7orf16	chromosome 7 open reading frame 16	CDS	CATTAAGGACTGTGATCTCAA	43.1345	55.1225	49.9682	49.4084	6.01355	0.0138519	21.526	27.1693	30.4694	26.3882	4.52255	0.015095
TRCN0000001868	NM_006658	C7orf16	chromosome 7 open reading frame 16	CDS	GAGAGACATCCAAAGGGCAAA	18.4286	19.081	7.49552	15.0017	6.5087	0.474409	8.63011	8.92823	16.8897	11.4827	4.68501	0.0896683
TRCN0000082448	XM_376921	C9orf96	chromosome 9 open reading frame 96	3UTR	CCTTCCAGGAACTGGTTTCTT	-8.47613	-10.4203	-7.54658	-8.81432	1.46639	0.010341	5.929	9.3195	6.83419	7.3609	1.75554	0.021122
TRCN0000082449	XM_376921	C9orf96	chromosome 9 open reading frame 96	CDS	CTCGGATCGAATAACGATAAA	-3.47085	-1.9622	-1.05679	-2.16328	1.21952	0.0956089	0.200909	5.62215	3.81911	3.21406	2.7608	0.284868
TRCN0000082450	XM_376921	C9orf96	chromosome 9 open reading frame 96	CDS	GCTAATGACAGACAAAGCCAA	-12.2091	-10.1374	-7.25649	-9.86767	2.48731	0.0557432	9.36781	3.62474	1.0846	4.69238	4.24356	0.185299
TRCN0000082451	XM_376921	C9orf96	chromosome 9 open reading frame 96	CDS	GCATGTGATAAAGCAGGTGGA	-9.69665	-12.1571	-8.84085	-10.2315	1.72161	0.0333572	11.0049	12.8302	11.7052	11.8468	0.920855	0.00531062
TRCN0000082452	XM_376921	C9orf96	chromosome 9 open reading frame 96	CDS	GACTCTGAGTGGATGCAGAAT	-8.78482	-13.3627	-9.13468	-10.4274	2.54808	0.00648443	9.73328	16.3037	14.836	13.6243	3.44874	0.0286154
TRCN0000021504	NM_020247	CABC1	chaperone, ABC1 activity of bc1 complex like (S. pombe)	3UTR	CCACGGTTTCTGTTGCTAAAT	-5.62024	-2.20141	-4.50802	-4.10989	1.74384	0.324981	9.18856	6.20333	8.29226	7.89472	1.53181	0.0351971
TRCN0000021505	NM_020247	CABC1	chaperone, ABC1 activity of bc1 complex like (S. pombe)	CDS	GCGGGACAAGTTGGAATACTT	2.47949	2.76026	1.30941	2.18305	0.769514	0.140863	4.46627	8.78935	11.2645	8.17336	3.44071	0.0999271
TRCN0000021506	NM_020247	CABC1	chaperone, ABC1 activity of bc1 complex like (S. pombe)	CDS	CGACCTCTACATTCAGATCAT	11.9631	16.8127	15.7143	14.83	2.54285	0.0487289	8.55599	10.0483	14.6903	11.0982	3.19908	0.0565091
TRCN0000021507	NM_020247	CABC1	chaperone, ABC1 activity of bc1 complex like (S. pombe)	CDS	GCATCCAGGATGATGCCTTTA	-2.86075	-0.778267	-3.83539	-2.49147	1.56166	0.0892927	10.13	13.7581	16.5234	13.4705	3.20639	0.0355611
TRCN0000021508	NM_020247	CABC1	chaperone, ABC1 activity of bc1 complex like (S. pombe)	CDS	CCCGAGAACAAGCAGCACAAA	-7.06876	-4.63039	-5.85699	-5.85205	1.21919	0.0367022	10.639	10.3745	18.934	13.3158	4.86728	0.0719922
TRCN0000037569	NM_006888	CALM1	calmodulin 1 (phosphorylase kinase, delta)	CDS	CGTCACGTCATGACAAACTTA	-1.33966	-2.8108	-4.05539	-2.73528	1.35944	0.0227073	15.6734	11.394	15.2556	14.1076	2.35937	0.019913
TRCN0000037570	NM_006888	CALM1	calmodulin 1 (phosphorylase kinase, delta)	CDS	AGAAGCTGAATTGCAGGATAT	-6.10701	-5.73932	-4.64967	-5.49866	0.757887	0.0263824	0.846235	4.56989	11.931	5.78238	5.64098	0.323082
TRCN0000037571	NM_006888	CALM1	calmodulin 1 (phosphorylase kinase, delta)	CDS	GACGGACAAGTCAACTATGAA	-4.57979	-5.00992	-6.63157	-5.40709	1.08201	0.399638	2.66623	10.8296	12.5664	8.68743	5.28633	0.14874
TRCN0000037572	NM_006888	CALM1	calmodulin 1 (phosphorylase kinase, delta)	CDS	CGTGAGGCATTCCGAGTCTTT	-5.73949	-5.8196	-6.06205	-5.87371	0.167949	0.0176632	1.43448	3.45272	6.5021	3.79644	2.55124	0.282817
TRCN0000037573	NM_006888	CALM1	calmodulin 1 (phosphorylase kinase, delta)	CDS	CGATGGCACCATCACAACAAA	-6.08461	-2.50851	-3.8117	-4.13494	1.80983	0.241173	-0.731519	2.68815	5.69958	2.55207	3.21771	0.520106
TRCN0000052578	NM_001743	CALM2	calmodulin 2 (phosphorylase kinase, delta)	CDS	GCAGAGTTACAGGACATGATT	-6.60794	-7.81582	-5.80341	-6.74239	1.01292	0.00428479	6.5244	6.00065	3.38697	5.30401	1.68073	0.00487289
TRCN0000052579	NM_001743	CALM2	calmodulin 2 (phosphorylase kinase, delta)	CDS	GTGATGGAACTATAACAACAA	-4.74748	-2.09712	-1.97415	-2.93958	1.56689	0.00126819	6.72829	-0.584152	7.76421	4.63612	4.55046	0.341207
TRCN0000052580	NM_001743	CALM2	calmodulin 2 (phosphorylase kinase, delta)	CDS	GATGGTCAAGTAAACTATGAA	-12.5082	-12.9469	-10.1737	-11.8763	1.49065	0.0367327	10.5067	9.21006	0.67519	6.79731	5.3414	0.11675
TRCN0000052581	NM_001743	CALM2	calmodulin 2 (phosphorylase kinase, delta)	CDS	AGAGAAGCATTCCGTGTGTTT	-11.7548	-12.9753	-10.0508	-11.5936	1.46888	0.22394	12.1348	12.1319	12.2843	12.1837	0.0871514	0.00539448
TRCN0000052582	NM_001743	CALM2	calmodulin 2 (phosphorylase kinase, delta)	CDS	ACAAAGATGGTGATGGAACTA	-2.87519	-8.31544	-11.7272	-7.63928	4.46458	0.0973893	11.3064	12.1706	13.6241	12.3671	1.17129	0.0143878
TRCN0000037899	NM_005184	CALM3	calmodulin 3 (phosphorylase kinase, delta)	CDS	CGAGAGGCGTTCCGTGTCTTT	0.313874	-8.19215	-11.3428	-6.40704	6.0299	0.25542	17.4607	16.8136	3.33401	12.5361	7.9758	0.0891059
TRCN0000037900	NM_005184	CALM3	calmodulin 3 (phosphorylase kinase, delta)	CDS	ACAAGGATGGAGATGGCACTA	-6.64756	-10.2433	-12.2878	-9.72621	2.85546	0.704192	17.6971	17.5329	-2.73573	10.8314	11.7498	0.230099
TRCN0000037901	NM_005184	CALM3	calmodulin 3 (phosphorylase kinase, delta)	CDS	GCCAGGTCAATTATGAAGAGT	-8.38587	-9.88187	-13.8723	-10.7133	2.83614	0.107859	17.9128	16.6327	-4.13148	10.138	12.3743	0.272765
TRCN0000037902	NM_005184	CALM3	calmodulin 3 (phosphorylase kinase, delta)	CDS	CTTCCAGGGAACGGGACCATT	-6.24003	-10.9341	-12.0818	-9.75197	3.09509	0.25188	20.1389	11.8743	-7.32123	8.23063	14.088	0.41235
TRCN0000037903	NM_005184	CALM3	calmodulin 3 (phosphorylase kinase, delta)	CDS	CTGACCGATGAGGAGGTGGAT	0.268291	-2.82072	0.592439	-0.65333	1.884	0.0968127	-0.605617	-4.39332	-4.95255	-3.31716	2.36486	0.0854666
TRCN0000000676	NM_003656	CAMK1	calcium/calmodulin-dependent protein kinase I	3UTR	CTACCACTCCTCACTGCATTT	-3.92924	-5.34606	-1.97147	-3.74892	1.69451	0.0242777	7.28486	9.04634	10.2719	8.8677	1.50152	0.0330884
TRCN0000000677	NM_003656	CAMK1	calcium/calmodulin-dependent protein kinase I	CDS	CGGAGGACATTAGAGACATCT	-5.52656	-1.41907	-3.12572	-3.35711	2.0635	0.237726	8.18023	8.60174	10.6285	9.13683	1.30893	0.0310293
TRCN0000055430	NM_003656	CAMK1	calcium/calmodulin-dependent protein kinase I	CDS	AGAAGATAAGAGGACGCAGAA	-0.303723	5.02893	11.008	5.24439	5.65892	0.406006	12.0062	12.0323	10.471	11.5032	0.894	0.000777467
TRCN0000000678	NM_003656	CAMK1	calcium/calmodulin-dependent protein kinase I	CDS	GCTCTTTGACCGTATTGTGGA	4.21894	6.80083	2.60619	4.54198	2.1159	0.138039	4.32096	5.63371	6.94597	5.63355	1.31251	0.0758633
TRCN0000000679	NM_003656	CAMK1	calcium/calmodulin-dependent protein kinase I	CDS	GCTGGATGCTGTGAAATACCT	17.4769	8.14731	2.01087	9.21168	7.78774	0.108384	5.10153	9.54727	14.554	9.73427	4.72901	0.115406
TRCN0000010000	NM_003656	CAMK1	calcium/calmodulin-dependent protein kinase I	CDS	CCAGTCGGTGAGTGAGCAGAT	4.31016	22.709	16.9797	14.6663	9.41507	0.0183971	19.5845	19.3546	18.2278	19.0556	0.726044	0.000538654
TRCN0000010001	NM_003656	CAMK1	calcium/calmodulin-dependent protein kinase I	CDS	GGCGGAGGACATTAGAGACAT	4.54582	10.9559	12.6668	9.38951	4.28109	0.0301804	26.4957	22.3079	21.0482	23.2839	2.85192	0.00368769
TRCN0000010002	NM_003656	CAMK1	calcium/calmodulin-dependent protein kinase I	CDS	AGAAGATAAGAGGACGCAGAA	3.98769	7.6565	19.1465	10.2636	7.90852	0.00315755	21.3832	20.3658	19.6372	20.4621	0.877004	0.000828534
TRCN0000009994	NM_003656	CAMK1	calcium/calmodulin-dependent protein kinase I	CDS	TACACCGGGATCTCAAGCCAG	8.53938	20.06	14.9377	14.5124	5.77208	0.0495234	23.9208	21.1403	20.0763	21.7124	1.98508	0.0019619
TRCN0000009995	NM_003656	CAMK1	calcium/calmodulin-dependent protein kinase I	CDS	GAAGGCCGAGTACGAGTTTGA	25.6829	24.0167	12.977	20.8922	6.90521	0.0189157	26.2849	25.1802	24.1257	25.1969	1.07967	0.000447262
TRCN0000001752	NM_020397	CAMK1D	calcium/calmodulin-dependent protein kinase ID	CDS	TGCTGTGAAGTGTATCCCTAA	-3.11249	-0.983553	1.69234	-0.801237	2.4076	0.472127	10.9959	11.5752	9.67592	10.749	0.9734	0.000649374
TRCN0000001753	NM_020397	CAMK1D	calcium/calmodulin-dependent protein kinase ID	CDS	AGAATGAGATAGCCGTCCTGA	-4.85339	3.07111	5.91427	1.37733	5.58008	0.833086	16.3464	10.0322	6.46533	10.948	5.00381	0.0511708
TRCN0000001754	NM_020397	CAMK1D	calcium/calmodulin-dependent protein kinase ID	CDS	AGGCGGAATATGAGTTTGACT	0.464136	5.8022	1.99918	2.75517	2.74816	0.534909	15.4767	3.14386	-0.614893	6.00189	8.41791	0.350651
TRCN0000001755	NM_020397	CAMK1D	calcium/calmodulin-dependent protein kinase ID	CDS	AGAGCTGTTTGACCGGATAGT	1.94699	8.78216	13.3965	8.04189	5.76055	0.0480386	3.59411	-0.966354	-1.22671	0.467015	2.71127	0.932524
TRCN0000001756	NM_020397	CAMK1D	calcium/calmodulin-dependent protein kinase ID	CDS	TGATGGAGAAGGACCCGAATA	-0.404828	-0.791224	-1.43184	-0.875964	0.518723	0.480084	10.8972	2.32571	1.05774	4.76021	5.35246	0.27789
TRCN0000001452	NM_020439	CAMK1G	calcium/calmodulin-dependent protein kinase IG	3UTR	ATATTCAACTCCTCTGCTCTT	5.12544	13.7436	10.1283	9.66576	4.32765	0.477504	11.4646	14.3496	19.0626	14.9589	3.83548	0.0392227
TRCN0000001453	NM_020439	CAMK1G	calcium/calmodulin-dependent protein kinase IG	CDS	CCTCCAGATCCAGAAGAACTT	10.089	22.6266	19.3725	17.3627	6.50594	0.0429927	19.6725	25.1568	31.1229	25.3174	5.72692	0.0248503
TRCN0000001454	NM_020439	CAMK1G	calcium/calmodulin-dependent protein kinase IG	CDS	GTGAAATACCTACATGAGAAT	7.05479	1.5416	7.43908	5.34516	3.29958	0.0939166	7.37069	10.4522	11.665	9.82931	2.21388	0.0387503
TRCN0000001455	NM_020439	CAMK1G	calcium/calmodulin-dependent protein kinase IG	CDS	GACTTTATTTGCCACTTGCTT	16.5427	22.9565	20.604	20.0344	3.24464	0.0569675	15.3868	18.3384	21.4174	18.3809	3.01552	0.018041
TRCN0000001456	NM_020439	CAMK1G	calcium/calmodulin-dependent protein kinase IG	CDS	GAAGATCAAGGAGGGCTACTA	2.49322	21.9686	18.2407	14.2342	10.3374	0.122536	15.2621	18.533	21.0562	18.2838	2.9051	0.0168631
TRCN0000010283	NM_171825	CAMK2A	calcium/calmodulin-dependent protein kinase (CaM kinase) II alpha	CDS	AGAGCGATGGTGTGAAGGAAT	3.85907	2.27568	0.227729	2.12083	1.82062	0.280829	-2.45293	-2.58601	2.53091	-0.83601	2.9166	0.62009
TRCN0000010284	NM_171825	CAMK2A	calcium/calmodulin-dependent protein kinase (CaM kinase) II alpha	CDS	GTGCGGAAACAGGAAATTATA	2.09642	0.19096	-0.342183	0.648398	1.28204	0.0136691	-2.12115	-2.01029	4.20439	0.0243166	3.62047	0.858899
TRCN0000010285	NM_171825	CAMK2A	calcium/calmodulin-dependent protein kinase (CaM kinase) II alpha	CDS	GGGACACCACTACCTGATCTT	1.70095	1.35983	-0.0241253	1.01222	0.913562	0.515257	-4.2029	-3.25861	1.06536	-2.13205	2.809	0.371472
TRCN0000018415	NM_171825	CAMK2A	calcium/calmodulin-dependent protein kinase (CaM kinase) II alpha	CDS	TGGTTTGGGTTTGCAGGGACT	0.315835	-0.907566	-1.63055	-0.740761	0.983856	0.674858	-8.59392	-4.66868	0.938719	-4.10796	4.79099	0.306606
TRCN0000010286	NM_171825	CAMK2A	calcium/calmodulin-dependent protein kinase (CaM kinase) II alpha	CDS	GACCATTAACCCATCCAAACG	-0.20708	0.860036	-1.63185	-0.326297	1.25021	0.365889	-8.08822	-6.32389	1.42116	-4.33032	5.05844	0.312612
TRCN0000000466	NM_001220	CAMK2B	calcium/calmodulin-dependent protein kinase (CaM kinase) II beta	3UTR	GACCAGATGTGATTTGTTAAA	27.3989	27.6552	36.7739	30.6094	5.34021	0.0233834	23.3132	10.9541	17.5175	17.2616	6.18349	0.0486386
TRCN0000000467	NM_001220	CAMK2B	calcium/calmodulin-dependent protein kinase (CaM kinase) II beta	CDS	GATCATTAAGACCACGGAGCA	-4.3532	1.24715	4.33881	0.410922	4.40593	0.152707	1.40863	-1.68461	6.70762	2.14388	4.24415	0.681903
TRCN0000000468	NM_001220	CAMK2B	calcium/calmodulin-dependent protein kinase (CaM kinase) II beta	CDS	CTCAAACCACCGTCATCCATA	9.66171	15.1099	30.1557	18.3091	10.615	0.170598	15.9814	9.37665	18.2719	14.5433	4.61872	0.0532012
TRCN0000000469	NM_001220	CAMK2B	calcium/calmodulin-dependent protein kinase (CaM kinase) II beta	CDS	ACAAGAAAGCAGATGGAGTCA	15.0184	13.324	12.3107	13.551	1.36803	0.903081	10.6423	16.1693	18.4844	15.0987	4.02915	0.0373902
TRCN0000000470	NM_001220	CAMK2B	calcium/calmodulin-dependent protein kinase (CaM kinase) II beta	CDS	ATCTCTGACATCCTGAACTCT	33.7476	32.7244	21.4989	29.3236	6.79575	0.0192491	14.8884	16.7711	23.4135	18.3577	4.47852	0.0337407
TRCN0000000471	NM_001221	CAMK2D	calcium/calmodulin-dependent protein kinase (CaM kinase) II delta	3UTR	CTTCTGCATTCTCTGTTCTCA	24.9531	21.8054	17.8089	21.5225	3.58047	0.213383	20.4392	28.1251	32.0888	26.8843	5.92308	0.0222263
TRCN0000000472	NM_001221	CAMK2D	calcium/calmodulin-dependent protein kinase (CaM kinase) II delta	CDS	GCAATAAACCAATCCACACTA	16.2763	7.6901	15.7441	13.2368	4.81096	0.976653	14.5023	15.5238	16.667	15.5644	1.08293	0.0080929
TRCN0000000473	NM_001221	CAMK2D	calcium/calmodulin-dependent protein kinase (CaM kinase) II delta	CDS	CTTACTATCAACCCTGCCAAA	36.7823	29.7612	27.8165	31.4533	4.71636	0.0199955	23.0694	19.0971	29.6661	23.9442	5.33851	0.0264325
TRCN0000000474	NM_001221	CAMK2D	calcium/calmodulin-dependent protein kinase (CaM kinase) II delta	CDS	CAGATGGAGTAAAGGAGTCAA	22.3256	16.2004	14.945	17.8237	3.949	0.0956101	17.1768	14.8266	23.0226	18.342	4.22039	0.0317254
TRCN0000000475	NM_001221	CAMK2D	calcium/calmodulin-dependent protein kinase (CaM kinase) II delta	CDS	TGTGGTGTCATTCTCTATATT	43.1518	36.7877	38.6343	39.5246	3.27415	0.0163723	20.3321	24.2392	25.5409	23.3707	2.71083	0.00860199
TRCN0000000476	NM_001222	CAMK2G	calcium/calmodulin-dependent protein kinase (CaM kinase) II gamma	3UTR	CGTTGCTGTACTGTCTTGTTT	26.8903	20.2387	10.8694	19.3328	8.04876	0.167911	15.8081	13.9836	17.0488	15.6135	1.54185	0.0118508
TRCN0000000477	NM_001222	CAMK2G	calcium/calmodulin-dependent protein kinase (CaM kinase) II gamma	CDS	ACCTCGTGTTTGACCTTGTTA	29.4773	20.1112	21.853	23.8139	4.98144	0.00719794	22.8831	18.3912	31.7803	24.3515	6.81425	0.037443
TRCN0000000478	NM_001222	CAMK2G	calcium/calmodulin-dependent protein kinase (CaM kinase) II gamma	CDS	AGAACAGCAAGCCTATCCATA	23.7858	26.7384	24.0803	24.8682	1.62635	0.0151801	19.0377	13.3583	12.7825	15.0595	3.4572	0.0152586
TRCN0000000479	NM_001222	CAMK2G	calcium/calmodulin-dependent protein kinase (CaM kinase) II gamma	CDS	ACACAACGCTACAGATGGGAT	13.1223	18.3093	16.1144	15.8487	2.60367	0.393238	3.62334	8.88953	12.3816	8.29817	4.409	0.135034
TRCN0000000480	NM_001222	CAMK2G	calcium/calmodulin-dependent protein kinase (CaM kinase) II gamma	CDS	GATCACCAGAAACTAGAACGT	49.5047	54.0458	62.8415	55.464	6.78058	0.00361819	55.6204	52.1498	59.917	55.8957	3.89091	0.00297927
TRCN0000000577	NM_001744	CAMK4	calcium/calmodulin-dependent protein kinase IV	3UTR	GATACCTAATACCGATGAGTT	-8.96595	-10.6377	-11.3974	-10.3337	1.2439	0.541288	9.99851	7.71446	-6.60618	3.70226	9.00012	0.557132
TRCN0000000578	NM_001744	CAMK4	calcium/calmodulin-dependent protein kinase IV	CDS	GCCTCTCACATCCAAACATTA	-10.4679	-12.4094	-10.6622	-11.1798	1.06922	0.365154	16.2901	17.1295	-5.8115	9.20269	13.0094	0.32888
TRCN0000000579	NM_001744	CAMK4	calcium/calmodulin-dependent protein kinase IV	CDS	AGAAAGTTAAAGGTGCAGATA	-10.4482	-12.8382	-13.9896	-12.4253	1.80645	0.117585	16.1193	16.0164	-4.20883	9.30896	11.7069	0.282136
TRCN0000000580	NM_001744	CAMK4	calcium/calmodulin-dependent protein kinase IV	CDS	GTCACAGGTAAAGCAGCCAAT	-11.366	-12.6197	-13.8143	-12.6	1.2243	0.124579	14.4567	13.9443	0.709954	9.70364	7.79297	0.133998
TRCN0000000581	NM_001744	CAMK4	calcium/calmodulin-dependent protein kinase IV	CDS	CAACGAGGACATGAAAGCTAT	-9.80373	-13.4601	-13.8651	-12.3763	2.2371	0.0464054	16.051	18.3486	-2.27993	10.7066	11.3051	0.21972
TRCN0000009960	NM_001744	CAMK4	calcium/calmodulin-dependent protein kinase IV	CDS	TCGTAAGAACTGAGATAGGAG	-3.29832	-4.65761	-3.05969	-3.67187	0.861969	0.17948	4.99114	7.76643	10.1592	7.63891	2.58637	0.0827066
TRCN0000009961	NM_001744	CAMK4	calcium/calmodulin-dependent protein kinase IV	CDS	TGGTCCTAGAACTCGTCACAG	2.93657	0.732407	7.09106	3.58668	3.22879	0.809324	4.78317	8.12072	11.1425	8.01547	3.18098	0.0973686
TRCN0000009962	NM_001744	CAMK4	calcium/calmodulin-dependent protein kinase IV	CDS	GATATTACAGTGAGCGAGATG	-7.34197	-5.47385	-8.89263	-7.23615	1.71184	0.0269325	-0.117349	1.83401	4.25394	1.9902	2.18983	0.555396
TRCN0000009963	NM_001744	CAMK4	calcium/calmodulin-dependent protein kinase IV	CDS	GAGGCGATCAGTTCATGTTCA	0.406965	-3.41805	-3.14521	-2.0521	2.13398	0.0197362	7.87365	11.9394	9.92475	9.9126	2.03291	0.0192938
TRCN0000009964	NM_001744	CAMK4	calcium/calmodulin-dependent protein kinase IV	CDS	CAAAGAAACGGCTGACTACAT	-1.42306	-5.07958	-1.34312	-2.61525	2.13454	0.0834505	6.19136	12.8608	7.46023	8.83747	3.54161	0.0444093
TRCN0000037614	NM_018584	CaMKIINalpha	calcium/calmodulin-dependent protein kinase II	CDS	CGGGTTGTTATTGAAGATGAT	-7.50349	-9.12933	-9.24882	-8.62721	0.975006	0.0493997	14.5271	18.3522	19.0657	17.315	2.44061	0.0130832
TRCN0000037615	NM_018584	CaMKIINalpha	calcium/calmodulin-dependent protein kinase II	CDS	AGGATTGATGACGTGCTGAAA	-3.00687	-4.06044	-4.94884	-4.00538	0.972154	0.112409	20.3396	21.4054	24.2647	22.0032	2.02969	0.00805028
TRCN0000037616	NM_018584	CaMKIINalpha	calcium/calmodulin-dependent protein kinase II	CDS	CCGGAGCAAGCGGGTTGTTAT	-3.10183	-7.84902	-6.2055	-5.71879	2.41073	0.35908	15.9335	18.8853	19.4337	18.0842	1.88261	0.00862959
TRCN0000037617	NM_018584	CaMKIINalpha	calcium/calmodulin-dependent protein kinase II	CDS	CGGCGACGTGGGCCAGATCTT	-1.067	-7.41707	-6.28419	-4.92275	3.38689	0.0382888	17.1109	19.2703	18.4028	18.2613	1.08663	0.0031483
TRCN0000037618	NM_018584	CaMKIINalpha	calcium/calmodulin-dependent protein kinase II	CDS	ACAAGGCACCTCCTGGTGTCT	5.19522	-3.29428	-6.24609	-1.44839	5.93982	0.345517	19.4555	23.8464	24.9217	22.7412	2.8958	0.00971964
TRCN0000001980	NM_172207	CAMKK1	calcium/calmodulin-dependent protein kinase kinase 1, alpha	CDS	GACAGACACTATGCAATGAAA	0.0306812	-0.624136	2.81817	0.741572	1.82795	0.236246	0.686128	0.885394	0.607886	0.726469	0.143085	0.885048
TRCN0000001981	NM_172207	CAMKK1	calcium/calmodulin-dependent protein kinase kinase 1, alpha	CDS	CTGGCCTACAACGAAAGTGAA	-1.97407	0.385248	-4.31318	-1.96734	2.34922	0.557418	10.1831	3.10198	2.31254	5.1992	4.33417	0.180633
TRCN0000001982	NM_172207	CAMKK1	calcium/calmodulin-dependent protein kinase kinase 1, alpha	CDS	ACAAGAATCCCGAGACGAGAA	-7.07167	0.0148663	-4.98325	-4.01335	3.64147	0.293786	12.1053	5.26193	0.347277	5.90483	5.9053	0.208843
TRCN0000001983	NM_172207	CAMKK1	calcium/calmodulin-dependent protein kinase kinase 1, alpha	CDS	CACGTTGTACTGCTTTGTCTA	3.22498	4.73777	5.22435	4.3957	1.04265	0.774247	14.4227	3.27156	0.961682	6.21865	7.19817	0.279686
TRCN0000001984	NM_172207	CAMKK1	calcium/calmodulin-dependent protein kinase kinase 1, alpha	CDS	AGTGCCCATTCATCGACGATT	0.0289693	4.21047	1.43752	1.89232	2.12752	0.398155	8.21065	0.495196	-1.17876	2.50903	5.00818	0.538064
TRCN0000002297	NM_153499	CAMKK2	calcium/calmodulin-dependent protein kinase kinase 2, beta	CDS	CGAGCGGATCATGTGTTTACA	-6.50338	-3.08232	-3.37232	-4.31934	1.89699	0.134075	17.4362	14.3999	11.5695	14.4685	2.93393	0.00746476
TRCN0000002298	NM_153499	CAMKK2	calcium/calmodulin-dependent protein kinase kinase 2, beta	CDS	CCGTTTCTACTTCCAGGATCT	-5.1824	0.783904	2.31958	-0.69297	3.96305	0.00736899	12.5743	9.99646	12.0691	11.5466	1.36604	0.0153543
TRCN0000002299	NM_153499	CAMKK2	calcium/calmodulin-dependent protein kinase kinase 2, beta	CDS	GTGAAGACCATGATACGTAAA	5.55436	-2.74208	2.94818	1.92015	4.24268	0.0425241	10.9762	9.06667	8.35516	9.466	1.35537	0.00662061
TRCN0000002300	NM_153499	CAMKK2	calcium/calmodulin-dependent protein kinase kinase 2, beta	CDS	AGTCAAACACATTCCCAGCTT	-7.5614	-5.91382	-1.59048	-5.0219	3.08377	0.0848991	14.1587	13.4719	10.0382	12.5563	2.2076	0.00228326
TRCN0000002301	NM_153499	CAMKK2	calcium/calmodulin-dependent protein kinase kinase 2, beta	3UTR	CGACCCTTTCTACTATGCATT	13.7627	13.9564	15.7423	14.4871	1.0913	0.0176935	18.6318	18.6819	13.6645	16.9927	2.88242	0.00286658
TRCN0000018406	NM_013276	CARKL	carbohydrate kinase-like	CDS	CCCATACTTCAACAGGACCTA	-6.93062	-3.72322	-7.37962	-6.01116	1.99409	0.0345841	-1.58407	-0.0525755	1.25808	-0.126191	1.4225	0.677057
TRCN0000018407	NM_013276	CARKL	carbohydrate kinase-like	CDS	GGAGCAGGATGTGAGTAGAAT	-5.20269	-3.21728	-7.26724	-5.22907	2.02511	0.0743302	-8.4193	-2.90569	1.28102	-3.34799	4.86526	0.368492
TRCN0000010217	NM_013276	CARKL	carbohydrate kinase-like	CDS	CAGCCGAAGTCTCATCTCAGT	-0.0763226	-1.14608	-3.35407	-1.52549	1.67149	0.0835002	-6.98016	-7.30785	-0.718237	-5.00208	3.71354	0.19706
TRCN0000010220	NM_013276	CARKL	carbohydrate kinase-like	CDS	CTATTTCAACACGCAGAGCCA	-5.09797	-5.23099	-2.7937	-4.37422	1.37038	0.366148	7.81919	7.48395	7.37672	7.55995	0.230821	0.0110772
TRCN0000018408	NM_013276	CARKL	carbohydrate kinase-like	CDS	GGGAGTGGCCTTGGGTGATTT	-6.75944	-5.04172	-9.67694	-7.15937	2.34334	0.648173	8.13128	6.14515	11.164	8.48015	2.52756	0.0727655
TRCN0000000690	NM_003688	CASK	calcium/calmodulin-dependent serine protein kinase (MAGUK family)	3UTR	ATCTGAGCATAACTGGGAGCA	1.97643	3.42367	-2.39514	1.00165	3.02941	0.693023	1.19463	2.37948	-2.09543	0.492893	2.31851	0.854564
TRCN0000000691	NM_003688	CASK	calcium/calmodulin-dependent serine protein kinase (MAGUK family)	CDS	CCCTGTAAAGAAGCTGGCATT	0.963188	0.327832	-2.83759	-0.515525	2.03591	0.310521	-4.46568	2.60639	-5.18176	-2.34702	4.30469	0.2792
TRCN0000000692	NM_003688	CASK	calcium/calmodulin-dependent serine protein kinase (MAGUK family)	CDS	CCCTGAGAATAACGACGCAAA	3.99632	-2.07787	-4.01699	-0.699513	4.1807	0.673145	-3.54276	-0.484401	2.59356	-0.477867	3.06816	0.701092
TRCN0000000693	NM_003688	CASK	calcium/calmodulin-dependent serine protein kinase (MAGUK family)	CDS	GCCATCAACTACCCAACCAAA	-0.309311	-2.34412	-2.50265	-1.71869	1.22313	0.0451931	-6.30305	0.0453069	-1.56382	-2.60719	3.30028	0.273429
TRCN0000000694	NM_003688	CASK	calcium/calmodulin-dependent serine protein kinase (MAGUK family)	CDS	GCAAAGGAACTAAAGCGTATT	3.73808	2.65234	0.796154	2.39553	1.48768	0.656973	2.30217	4.51048	5.08497	3.96587	1.46916	0.145348
TRCN0000039723	NM_005188	CBL	Cas-Br-M (murine) ecotropic retroviral transforming sequence	3UTR	CCAGTGAGTTGGGAGTTATTA	5.02402	4.66953	7.42572	5.70642	1.49947	0.90456	24.6447	17.6336	16.4106	19.563	4.4432	0.0143417
TRCN0000039724	NM_005188	CBL	Cas-Br-M (murine) ecotropic retroviral transforming sequence	CDS	CCGTACTATCTTGTCAAGATA	18.8184	22.0854	16.6512	19.185	2.73557	0.337124	27.5759	26.1384	23.9718	25.8954	1.81431	0.000514197
TRCN0000039725	NM_005188	CBL	Cas-Br-M (murine) ecotropic retroviral transforming sequence	CDS	CCCTTCATAAAGACAAACCAT	-3.42326	1.16594	-1.1088	-1.12204	2.29463	0.655766	14.9429	23.1832	25.4134	21.1798	5.51522	0.0304621
TRCN0000039726	NM_005188	CBL	Cas-Br-M (murine) ecotropic retroviral transforming sequence	CDS	CCCTCACAATAAACCTCTCTT	26.6288	30.8289	27.5255	28.3277	2.21202	0.0106056	22.9385	22.7871	20.7625	22.1627	1.21499	8.59208e-05
TRCN0000039727	NM_005188	CBL	Cas-Br-M (murine) ecotropic retroviral transforming sequence	CDS	GCCGATGTGAAATTAAAGGTA	-4.73893	0.427459	1.75394	-0.852508	3.43046	0.0162195	15.5001	18.2831	16.9848	16.9227	1.39251	0.00420983
TRCN0000006279	NM_002982	CCL2	chemokine (C-C motif) ligand 2	3UTR	GATGTGAAACATTATGCCTTA	-7.38361	-11.2899	-8.66489	-9.11279	1.99127	0.71103	19.1003	15.9338	9.37159	14.8019	4.96214	0.0229624
TRCN0000006280	NM_002982	CCL2	chemokine (C-C motif) ligand 2	CDS	GCTGTTATAACTTCACCAATA	19.5543	-1.30866	15.517	11.2542	11.0655	0.0345107	23.0994	15.989	14.7713	17.9532	4.49811	0.0175222
TRCN0000006281	NM_002982	CCL2	chemokine (C-C motif) ligand 2	CDS	GCTCGCGAGCTATAGAAGAAT	22.7933	11.6763	15.9304	16.8	5.6093	0.0173006	26.2374	17.8432	10.6869	18.2559	7.78346	0.0462833
TRCN0000006282	NM_002982	CCL2	chemokine (C-C motif) ligand 2	CDS	GCTGTGATCTTCAAGACCATT	-8.24443	-9.32061	-5.92015	-7.8284	1.73798	0.0587892	20.6839	15.0194	4.22496	13.3094	8.36166	0.0920237
TRCN0000006283	NM_002982	CCL2	chemokine (C-C motif) ligand 2	CDS	CCCAGTCACCTGCTGTTATAA	-7.25573	-8.92471	-8.04319	-8.07454	0.834929	0.0483255	15.2807	5.60717	1.88298	7.5903	6.91554	0.190238
TRCN0000006458	NM_033670	CCNB3	cyclin B3	3UTR	GCATGTTAACAGGGTATATTT	25.5069	25.3935	31.8638	27.5881	3.70334	0.0536911	23.5366	28.0567	27.4992	26.3642	2.46457	0.00482295
TRCN0000006459	NM_033670	CCNB3	cyclin B3	CDS	GCGCAGATATGCTAGGTGTAT	30.8975	28.1759	26.0638	28.3791	2.4232	0.00583101	21.9586	22.0314	20.2269	21.4056	1.02146	0.000124877
TRCN0000006460	NM_033670	CCNB3	cyclin B3	CDS	GTCTTCTTTGAAGTCGCCAAA	-0.940538	3.77382	-3.02379	-0.0635013	3.48264	0.236519	4.30859	3.05498	0.200488	2.52135	2.1054	0.089878
TRCN0000006461	NM_033670	CCNB3	cyclin B3	CDS	CGTCCTCAAATGTGACATTAA	-0.954364	6.51017	-2.14217	1.13788	4.69029	0.767123	11.904	14.0688	9.78804	11.9203	2.14043	0.00246205
TRCN0000006462	NM_033670	CCNB3	cyclin B3	CDS	CTCTACCTAATGAAGGCAGTA	-2.5182	1.01209	5.05782	1.1839	3.79093	0.0769726	17.3851	17.2012	21.7445	18.7769	2.57167	0.0154384
TRCN0000001675	NM_000648	CCR2	chemokine (C-C motif) receptor 2	CDS	GCTGTATCACATCGGTTATTT	1.9818	-0.197335	1.13649	0.973652	1.09865	0.85162	8.61013	10.2698	12.2618	10.3806	1.82833	0.0311815
TRCN0000001676	NM_000648	CCR2	chemokine (C-C motif) receptor 2	CDS	CCCAGGAATCATCTTTACTAA	0.055675	-4.57019	-3.66719	-2.72723	2.452	0.848936	8.48742	7.08183	8.72768	8.09897	0.889029	0.0259633
TRCN0000001677	NM_000648	CCR2	chemokine (C-C motif) receptor 2	CDS	GCTGCAAATGAGTGGGTCTTT	2.0949	-0.146854	5.5652	2.50442	2.87796	0.151423	10.7633	8.6118	10.318	9.8977	1.13566	0.0177598
TRCN0000001678	NM_000648	CCR2	chemokine (C-C motif) receptor 2	CDS	CCTCATCTTAATAAACTGCAA	-0.657277	3.01641	3.91217	2.09043	2.42137	0.997501	15.7767	11.3473	10.7409	12.6217	2.74916	0.0136728
TRCN0000001679	NM_000648	CCR2	chemokine (C-C motif) receptor 2	CDS	GCCAGAAAGAAGATTCTGTTT	-3.87532	-4.67926	1.69256	-2.28734	3.47006	0.149287	15.096	14.6869	14.3485	14.7104	0.374288	0.0021927
TRCN0000001680	NM_009915	Ccr2	chemokine (C-C motif) receptor 2	CDS	CCTCTCTACCAGGAATCATAT	9.0021	9.6313	15.2362	11.2899	3.4321	0.29669	10.0087	-1.74306	3.41384	3.89317	5.89054	0.454224
TRCN0000001681	NM_009915	Ccr2	chemokine (C-C motif) receptor 2	CDS	GCTGCATTAATCCTGTCATTT	-0.408023	2.53798	5.44858	2.52618	2.92832	0.452528	4.8141	-0.395508	2.74373	2.38744	2.62302	0.448081
TRCN0000001682	NM_009915	Ccr2	chemokine (C-C motif) receptor 2	CDS	CCAAACAAGATGATCACCATT	-6.08151	0.555077	-5.80714	-3.77786	3.75494	0.140905	12.97	7.94318	4.52376	8.479	4.24856	0.0577267
TRCN0000001683	NM_009915	Ccr2	chemokine (C-C motif) receptor 2	CDS	CGAAGTATCCAAGAGCTTGAT	2.49925	8.48578	14.6762	8.55374	6.08875	0.106914	12.4046	14.3677	13.0643	13.2789	0.999018	0.00407145
TRCN0000001684	NM_009915	Ccr2	chemokine (C-C motif) receptor 2	CDS	GCATACTATCAACATCTCATT	-0.47707	0.464509	9.71936	3.2356	5.6348	0.604569	9.07373	10.5908	12.8594	10.8413	1.90521	0.0304311
TRCN0000002215	NM_178432	CCRK	cell cycle related kinase	CDS	TCTTGAGGAGTCGCTGTTGAA	7.63947	8.38098	3.874	6.63148	2.41666	0.0392597	16.0768	9.37626	9.61291	11.6887	3.80211	0.0335267
TRCN0000002216	NM_178432	CCRK	cell cycle related kinase	CDS	AGAACGATATTGAACAGCTTT	-2.23928	-1.22384	-2.34976	-1.93763	0.620618	0.0402394	16.9718	7.08093	13.2715	12.4414	4.99741	0.0668247
TRCN0000002217	NM_178432	CCRK	cell cycle related kinase	3UTR	CCCAATATAATCCCAGCTAGT	-1.88276	-0.695578	-1.96763	-1.51532	0.711189	0.062807	0.181027	-0.471443	1.20818	0.305921	0.846748	0.837193
TRCN0000002218	NM_178432	CCRK	cell cycle related kinase	CDS	TGCCGGACTACAACAAGATCT	-7.6862	-2.29924	-6.21798	-5.40114	2.78482	0.724364	14.2706	12.7326	9.08915	12.0308	2.66106	0.0060187
TRCN0000010687	NM_178432	CCRK	cell cycle related kinase	CDS	CTTTGTGCTGGCCTTTGAGTT	-5.87313	-6.36954	-7.37043	-6.5377	0.762685	0.603878	11.4235	10.0733	7.83761	9.77812	1.81106	0.003606
TRCN0000000582	NM_001786	CDC2	cell division cycle 2, G1 to S and G2 to M	3UTR	GCTGTACTTCGTCTTCTAATT	-10.2489	-10.4728	-14.5519	-11.7579	2.42226	0.26541	16.4873	18.5601	3.45697	12.8348	8.1873	0.0893602
TRCN0000000583	NM_001786	CDC2	cell division cycle 2, G1 to S and G2 to M	CDS	GTGGAATCTTTACAGGACTAT	-8.32028	-12.7969	-12.2642	-11.1271	2.44533	0.799287	16.886	18.4227	-3.14445	10.7214	12.0327	0.241627
TRCN0000000584	NM_001786	CDC2	cell division cycle 2, G1 to S and G2 to M	CDS	TCCAGGTTATATCTCATCTTT	-9.22649	-11.5065	-12.3002	-11.0111	1.59561	0.197298	16.5662	17.6405	2.81381	12.3401	8.26751	0.0981132
TRCN0000000585	NM_001786	CDC2	cell division cycle 2, G1 to S and G2 to M	CDS	TGGCTTGGATTTGCTCTCGAA	-7.19683	-10.9247	-10.8749	-9.66548	2.13805	0.139381	16.1841	14.2879	1.11025	10.5274	8.21042	0.129917
TRCN0000000586	NM_001786	CDC2	cell division cycle 2, G1 to S and G2 to M	CDS	AGGAACAATTAAACTGGCTGA	-8.97698	-11.3489	-11.8903	-10.7387	1.54954	0.0885178	16.2295	17.7586	-3.28573	10.2341	11.7335	0.248394
TRCN0000006206	NM_001787	CDC2L1	cell division cycle 2-like 1 (PITSLRE proteins)	CDS	GCCGAAGAAGTAAGTGAGGAA	2.10442	-4.01861	-3.56103	-1.82507	3.41072	0.287429	24.1848	14.8315	11.4206	16.8123	6.60862	0.0416033
TRCN0000006207	NM_001787	CDC2L1	cell division cycle 2-like 1 (PITSLRE proteins)	CDS	CGATCAGATCAACAAGGTGTT	15.0597	-1.39335	10.701	8.12244	8.52421	0.0348508	29.4312	23.2213	18.0733	23.5753	5.68724	0.013998
TRCN0000006208	NM_001787	CDC2L1	cell division cycle 2-like 1 (PITSLRE proteins)	CDS	CGGAAACGACATCGAGAAGAA	3.81572	-5.9049	0.403943	-0.561747	4.93174	0.00613221	23.1691	18.7501	13.6671	18.5288	4.75486	0.014222
TRCN0000006209	NM_001787	CDC2L1	cell division cycle 2-like 1 (PITSLRE proteins)	CDS	CGGCCTCAAGCATGAGTATTT	25.8697	22.1631	23.3711	23.8013	1.89034	0.00467521	34.3558	23.2261	20.0759	25.8859	7.50232	0.023635
TRCN0000006210	NM_001787	CDC2L1	cell division cycle 2-like 1 (PITSLRE proteins)	CDS	CAGATGAAATTGTGGCTCTAA	-1.19827	-2.68487	-5.29905	-3.06073	2.07607	0.00249287	23.5778	17.0733	8.77101	16.4741	7.42157	0.0493099
TRCN0000006991	NM_024011	CDC2L2	cell division cycle 2-like 2 (PITSLRE proteins)	CDS	CGATCAGATCAACAAAGTGTT	2.02985	9.71845	2.26278	4.67036	4.37333	0.0303853	15.1754	21.9186	21.3836	19.4925	3.7483	0.0172343
TRCN0000006992	NM_024011	CDC2L2	cell division cycle 2-like 2 (PITSLRE proteins)	CDS	CGTATAGAAGAGAAGACTCAA	14.0258	13.2371	19.4356	15.5662	3.37418	0.00793928	12.1964	25.3021	25.806	21.1015	7.71614	0.0510666
TRCN0000006993	NM_024011	CDC2L2	cell division cycle 2-like 2 (PITSLRE proteins)	CDS	GCTCCCAGTAGTCAAGAAGAT	-4.05403	3.95766	0.225899	0.0431782	4.00897	0.768673	24.2639	18.4107	15.0113	19.2286	4.68022	0.0142628
TRCN0000006994	NM_024011	CDC2L2	cell division cycle 2-like 2 (PITSLRE proteins)	CDS	CAAGAGGAGAAAGCAGAGATA	-9.51705	-0.929649	-2.95786	-4.46819	4.4885	0.0619216	20.2445	16.0585	15.8327	17.3786	2.48451	0.00633913
TRCN0000006995	NM_024011	CDC2L2	cell division cycle 2-like 2 (PITSLRE proteins)	CDS	CATCCCAACATTGTCACCGTT	-6.62111	4.07321	6.0056	1.15257	6.80118	0.221196	23.6321	22.0808	23.9209	23.2112	0.989593	0.00322296
TRCN0000000700	NM_003718	CDC2L5	cell division cycle 2-like 5 (cholinesterase-related cell division controller)	3UTR	AGTGTTATTGTGAAAGGTGTA	-2.62917	-0.0827785	0.0112547	-0.900231	1.49804	0.0426232	10.0676	12.5572	-0.490855	7.37799	6.92738	0.168201
TRCN0000000701	NM_003718	CDC2L5	cell division cycle 2-like 5 (cholinesterase-related cell division controller)	CDS	CCTGAAGATAAAGAAGCTGAT	-3.8044	0.516213	-1.85621	-1.7148	2.16378	0.060607	10.8548	12.1299	4.87088	9.28518	3.87569	0.0262138
TRCN0000000702	NM_003718	CDC2L5	cell division cycle 2-like 5 (cholinesterase-related cell division controller)	CDS	GCTGCGCTAGACTTATTTGAT	-1.21916	2.82004	-1.18702	0.137952	2.32281	0.052162	6.09365	9.63219	0.107031	5.27762	4.81473	0.144604
TRCN0000000703	NM_003718	CDC2L5	cell division cycle 2-like 5 (cholinesterase-related cell division controller)	CDS	GCAATTCTACTAAACCTACTA	4.15311	13.2917	11.1435	9.52943	4.77832	0.29553	8.17409	14.9063	9.00711	10.6958	3.67007	0.0307325
TRCN0000000704	NM_003718	CDC2L5	cell division cycle 2-like 5 (cholinesterase-related cell division controller)	CDS	CGATGTCTTCTTGCTGATTTA	-2.25518	-0.513743	-3.9728	-2.24724	1.72954	0.0387316	10.9338	13.9872	5.83688	10.2526	4.11764	0.0264418
TRCN0000003140	NM_015076	CDC2L6	cell division cycle 2-like 6 (CDK8-like)	CDS	GCTTGTAGAGAGATTGCACTT	0.578121	0.0139364	0.213464	0.268507	0.286091	0.451529	-3.27647	8.2113	2.57016	2.50166	5.74419	0.622518
TRCN0000003141	NM_015076	CDC2L6	cell division cycle 2-like 6 (CDK8-like)	CDS	GATATTAGAAAGATGCCAGAA	-0.37468	-2.69191	-0.419307	-1.16197	1.32516	0.0557506	-1.70299	1.60016	0.155745	0.0176384	1.6559	0.670061
TRCN0000003142	NM_015076	CDC2L6	cell division cycle 2-like 6 (CDK8-like)	CDS	GCGAGAATTGAAGCACCCTAA	1.95789	-0.494554	-1.37072	0.0308709	1.72539	0.0425361	-1.4017	-0.687926	2.10215	0.00417409	1.85162	0.775136
TRCN0000003143	NM_015076	CDC2L6	cell division cycle 2-like 6 (CDK8-like)	CDS	ACCAGCAAATATCCTAGTAAT	2.07442	1.9166	0.779711	1.59024	0.706363	0.13706	-0.990339	1.66732	1.7994	0.825459	1.57391	0.891875
TRCN0000003144	NM_015076	CDC2L6	cell division cycle 2-like 6 (CDK8-like)	3UTR	AGGACTGATAGCTCTTCTTTA	2.94398	-0.407094	-0.233264	0.767875	1.88657	0.24932	-1.27504	-0.319701	1.14798	-0.148919	1.2205	0.654277
TRCN0000000659	NM_003607	CDC42BPA	CDC42 binding protein kinase alpha (DMPK-like)	3UTR	CCGCAGATAAATGTAGAAATA	5.76626	9.56044	7.6495	7.65873	1.89711	0.155006	15.148	8.79239	11.774	11.9048	3.1798	0.032795
TRCN0000000660	NM_003607	CDC42BPA	CDC42 binding protein kinase alpha (DMPK-like)	CDS	GCGATTACATAGAGAAGACTT	15.195	14.3073	20.2536	16.5853	3.20773	0.0414803	11.1032	16.1263	19.3501	15.5265	4.15606	0.0383258
TRCN0000000661	NM_003607	CDC42BPA	CDC42 binding protein kinase alpha (DMPK-like)	CDS	CGCTCAGTCTATGTTCCCAAA	-7.16629	1.56626	-3.34702	-2.98235	4.37768	0.369101	10.1806	11.569	14.8404	12.1966	2.39248	0.0321971
TRCN0000000662	NM_003607	CDC42BPA	CDC42 binding protein kinase alpha (DMPK-like)	CDS	GCAAGAGATAACCAAACTAAA	-1.97932	2.64789	11.3748	4.01447	6.78116	0.751443	8.61587	14.2942	14.3812	12.4304	3.30379	0.0364838
TRCN0000000663	NM_003607	CDC42BPA	CDC42 binding protein kinase alpha (DMPK-like)	CDS	GCTCAGTCAGTATTCCATCTA	12.5043	19.012	15.9365	15.8176	3.25548	0.0131845	28.2415	29.1108	34.5164	30.6229	3.39976	0.00824248
TRCN0000001330	NM_014826	CDC42BPA	CDC42 binding protein kinase alpha (DMPK-like)	3UTR	CCGCAGATAAATGTAGAAATA	9.03446	-0.812946	4.09297	4.10483	4.92371	0.00497864	0.658375	0.523767	-3.34241	-0.720088	2.27199	0.1359
TRCN0000001331	NM_014826	CDC42BPA	CDC42 binding protein kinase alpha (DMPK-like)	CDS	GCGATTACATAGAGAAGACTT	3.8688	6.32555	5.9039	5.36608	1.31371	0.117661	-1.27445	1.02147	0.80495	0.18399	1.26768	0.763236
TRCN0000001332	NM_014826	CDC42BPA	CDC42 binding protein kinase alpha (DMPK-like)	CDS	CGCTCAGTCTATGTTCCCAAA	-2.69068	1.80494	0.266587	-0.206384	2.28482	0.0555085	-7.88563	5.10889	2.15183	-0.208304	6.81117	0.861656
TRCN0000001333	NM_014826	CDC42BPA	CDC42 binding protein kinase alpha (DMPK-like)	CDS	GCAAGAGATAACCAAACTAAA	-3.14087	0.776681	-5.18995	-2.51805	3.03169	0.030588	-8.99072	-5.08905	-8.21791	-7.43256	2.066	0.017282
TRCN0000001334	NM_014826	CDC42BPA	CDC42 binding protein kinase alpha (DMPK-like)	CDS	GCTCAGTCAGTATTCCATCTA	4.34871	5.48876	10.3451	6.72754	3.18437	0.021191	9.31859	14.8502	9.57121	11.2467	3.1233	0.0184138
TRCN0000000853	NM_006035	CDC42BPB	CDC42 binding protein kinase beta (DMPK-like)	3UTR	TCACCCTTTGTACCAGATGTT	0.655748	-0.26231	1.86383	0.752422	1.06636	0.947444	13.3513	7.00288	9.51385	9.95603	3.19724	0.0447526
TRCN0000000854	NM_006035	CDC42BPB	CDC42 binding protein kinase beta (DMPK-like)	CDS	GCAGTCCAACACATTAACCAA	9.2083	2.91472	0.811512	4.31151	4.36918	0.0712275	2.85077	3.26608	9.94055	5.35247	3.97882	0.263968
TRCN0000000855	NM_006035	CDC42BPB	CDC42 binding protein kinase beta (DMPK-like)	CDS	CAGCAATTCAAACCGAGATAA	4.78896	-0.20136	2.15962	2.24907	2.49636	0.519205	-0.514261	3.42146	-3.28188	-0.124892	3.36859	0.624167
TRCN0000000856	NM_006035	CDC42BPB	CDC42 binding protein kinase beta (DMPK-like)	CDS	CCACCAAACACTCAACTCCAT	17.0003	9.0876	6.37439	10.8208	5.5209	0.154736	16.2722	17.1267	6.34836	13.2491	5.99145	0.0415217
TRCN0000010559	NM_006035	CDC42BPB	CDC42 binding protein kinase beta (DMPK-like)	CDS	GATTACTATGTGGGTGGTGAT	-4.67344	-2.33583	-2.2187	-3.07599	1.38467	0.0130757	10.1228	10.688	7.94997	9.58692	1.44554	1.9168e-05
TRCN0000021469	XM_290516	CDC42BPG	CDC42 binding protein kinase gamma (DMPK-like)	3UTR	GCCTTTCTAAGCCATTGGGAA	-4.66219	-5.41056	-2.17791	-4.08355	1.69222	0.525125	2.76625	1.4096	0.676003	1.61729	1.06049	0.242252
TRCN0000021470	XM_290516	CDC42BPG	CDC42 binding protein kinase gamma (DMPK-like)	CDS	CCTACCAACTTCAACCACCTA	-5.21775	-7.34378	-4.21129	-5.59094	1.59924	0.295456	-0.100412	-2.22426	-6.03076	-2.78514	3.0047	0.0934141
TRCN0000021471	XM_290516	CDC42BPG	CDC42 binding protein kinase gamma (DMPK-like)	CDS	CCCTTCGTATCAAAGGTGAAA	-2.72566	-2.32721	2.45517	-0.865898	2.88302	0.274026	2.36003	-1.21624	-0.561858	0.193978	1.90418	0.770926
TRCN0000021472	XM_290516	CDC42BPG	CDC42 binding protein kinase gamma (DMPK-like)	CDS	CACGCATCTTTAGGGTGACAA	-5.66329	-5.16268	-3.15344	-4.6598	1.32834	0.87923	3.49965	-0.779242	2.01146	1.57729	2.17224	0.625495
TRCN0000021473	XM_290516	CDC42BPG	CDC42 binding protein kinase gamma (DMPK-like)	CDS	GTACACACTCAAGGAGGCTTA	-5.83386	-2.86761	0.596848	-2.70154	3.21857	0.60833	1.01715	1.06265	1.17353	1.08444	0.0804356	0.628554
TRCN0000037629	NM_020240	CDC42SE2	CDC42 small effector 2	CDS	GCGGATTGACAGAAGTATGAT	-4.69967	-8.14703	-9.23882	-7.36184	2.36925	0.255971	14.4921	18.0249	19.9354	17.4841	2.76165	0.016637
TRCN0000037630	NM_020240	CDC42SE2	CDC42 small effector 2	CDS	GAGCCCACAAACTTTGTGCAT	6.32509	-4.77111	-6.35073	-1.59892	6.90769	0.743273	15.7325	18.7416	20.8254	18.4332	2.56042	0.0138562
TRCN0000037631	NM_020240	CDC42SE2	CDC42 small effector 2	CDS	GTATGATTGGAGAGCCCACAA	-3.85196	-8.50141	-10.11	-7.48779	3.24982	0.296984	13.0875	16.8703	21.6663	17.208	4.29934	0.034587
TRCN0000037632	NM_020240	CDC42SE2	CDC42 small effector 2	CDS	TGCTGTATTGCAGAACAGCCT	-3.24194	-5.9142	-7.85311	-5.66975	2.31528	0.0141368	17.6837	20.4536	23.5614	20.5662	2.94047	0.0139835
TRCN0000037633	NM_020240	CDC42SE2	CDC42 small effector 2	CDS	GACGGCGGATTGACAGAAGTA	-2.41536	-5.89638	-7.06061	-5.12412	2.417	0.236125	13.0818	14.7945	18.6163	15.4976	2.83343	0.0246007
TRCN0000003168	NM_003503	CDC7	CDC7 cell division cycle 7 (S. cerevisiae)	CDS	GCCACAGCACAGTTACAAGTA	-5.35495	-4.94298	-5.96364	-5.42052	0.513481	0.586578	1.71913	5.73468	4.79992	4.08458	2.10118	0.152638
TRCN0000003169	NM_003503	CDC7	CDC7 cell division cycle 7 (S. cerevisiae)	CDS	CGTGATGTTAAGCCCAGCAAT	-10.3095	-8.08765	-10.5572	-9.65146	1.35996	0.894438	3.56322	4.37451	6.55152	4.82975	1.54529	0.125537
TRCN0000003170	NM_003503	CDC7	CDC7 cell division cycle 7 (S. cerevisiae)	CDS	CCAGGACAATACTCAGGGAAT	-9.63727	-7.71126	-6.99143	-8.11332	1.36797	0.997795	0.333724	1.45551	3.32208	1.70377	1.50957	0.566365
TRCN0000003171	NM_003503	CDC7	CDC7 cell division cycle 7 (S. cerevisiae)	3UTR	CCTAATCTGTTTGGTAAGTAT	-5.58641	-7.21787	-3.60751	-5.4706	1.80796	0.200337	6.50178	3.06011	11.9673	7.1764	4.49176	0.19148
TRCN0000003172	NM_003503	CDC7	CDC7 cell division cycle 7 (S. cerevisiae)	CDS	CGCATTCATCAGTTTGGTATT	-5.75056	-7.96162	-5.86316	-6.52511	1.24533	0.586724	4.43792	9.19038	6.21156	6.61329	2.40157	0.0484585
TRCN0000039663	NM_004360	CDH1	cadherin 1, type 1, E-cadherin (epithelial)	3UTR	GCAGAAATTATTGGGCTCTTT	4.78973	11.2741	3.8396	6.63448	4.04602	0.0720035	16.11	21.2847	16.9757	18.1235	2.77167	0.0061313
TRCN0000039664	NM_004360	CDH1	cadherin 1, type 1, E-cadherin (epithelial)	CDS	CCAGTGAACAACGATGGCATT	19.2812	23.0103	17.8845	20.0587	2.64987	0.614308	14.3751	20.8985	20.0537	18.4424	3.54767	0.0172024
TRCN0000039665	NM_004360	CDH1	cadherin 1, type 1, E-cadherin (epithelial)	CDS	CCAAGCAGAATTGCTCACATT	-4.76201	0.837081	-3.64218	-2.52237	2.96276	0.160076	2.76452	10.7285	10.4216	7.97155	4.51203	0.130603
TRCN0000039666	NM_004360	CDH1	cadherin 1, type 1, E-cadherin (epithelial)	CDS	CGATTCAAAGTGGGCACAGAT	11.3198	14.7946	8.72439	11.6129	3.0457	0.00577829	15.7108	19.7574	17.8869	17.785	2.02522	0.00598745
TRCN0000039667	NM_004360	CDH1	cadherin 1, type 1, E-cadherin (epithelial)	CDS	CCAACCCAAGAATCTATCATT	25.698	32.4703	19.4029	25.8571	6.53518	0.000718429	9.66151	18.3756	18.0453	15.3608	4.93851	0.0439332
TRCN0000000685	NM_003674	CDK10	cyclin-dependent kinase (CDC2-like) 10	3UTR	CTGTCTTTGAGTTGTGGTGGA	-1.44181	-2.42499	-1.1481	-1.67163	0.668749	0.449922	-0.855422	-6.10561	-4.64631	-3.86912	2.71001	0.118822
TRCN0000000686	NM_003674	CDK10	cyclin-dependent kinase (CDC2-like) 10	CDS	CCTGTTCATGTACGACCCTAA	3.07219	-2.08639	-1.10308	-0.0390916	2.73894	0.894984	-3.41552	-4.11782	-3.36887	-3.63407	0.419588	0.0499264
TRCN0000000687	NM_003674	CDK10	cyclin-dependent kinase (CDC2-like) 10	CDS	GCTGCACTTCCTGTTCATGTA	16.4636	1.54108	2.72001	6.90824	8.29618	0.150908	1.2062	4.521	0.925073	2.21742	1.9999	0.19389
TRCN0000000688	NM_003674	CDK10	cyclin-dependent kinase (CDC2-like) 10	CDS	AGATGAGATTGTCGCACTGAA	-2.5777	-0.474474	-1.97391	-1.67536	1.08293	0.83468	-7.26468	-0.836938	4.74512	-1.11883	6.00986	0.715149
TRCN0000000689	NM_003674	CDK10	cyclin-dependent kinase (CDC2-like) 10	CDS	CTACAACAACCTGAAGCACAA	2.5497	-0.594051	-3.46715	-0.503835	3.00944	0.208879	0.861951	2.71188	1.49026	1.68803	0.940687	0.309391
TRCN0000001820	NM_052987	CDK10	cyclin-dependent kinase (CDC2-like) 10	CDS	GCAGACCACCAGCATCGACAT	-10.359	-8.71991	-5.33225	-8.13705	2.56356	0.158289	0.364635	1.79096	8.94	3.69853	4.59492	0.461833
TRCN0000010653	NM_052987	CDK10	cyclin-dependent kinase (CDC2-like) 10	3UTR	CCGCTGTCTTTGAGTTGTGGT	-9.20901	2.73553	12.3215	1.94932	10.7867	0.0719616	9.91233	-0.842049	0.727402	3.26589	5.80923	0.501686
TRCN0000001821	NM_052987	CDK10	cyclin-dependent kinase (CDC2-like) 10	CDS	CCTGTTCATGTACGACCCTAA	5.07828	11.1039	11.8164	9.33286	3.70176	0.658341	10.7826	0.724804	2.97869	4.82871	5.27797	0.299203
TRCN0000001822	NM_052987	CDK10	cyclin-dependent kinase (CDC2-like) 10	CDS	GCTGCACTTCCTGTTCATGTA	8.79742	21.7038	11.3403	13.9472	6.8367	0.143431	23.6423	13.1864	13.7581	16.8623	5.87866	0.0375415
TRCN0000001823	NM_052987	CDK10	cyclin-dependent kinase (CDC2-like) 10	CDS	AGATGAGATTGTCGCACTGAA	-6.16628	-7.63301	-1.02114	-4.94015	3.47229	0.0586571	8.95169	0.653562	6.33025	5.31183	4.24177	0.239841
TRCN0000039958	NM_052827	CDK2	cyclin-dependent kinase 2	3UTR	GCCTTCCTACACGTTAGATTT	-10.627	-12.6381	-12.0198	-11.7616	1.03013	0.101987	17.4144	13.288	-6.30769	8.13156	12.6738	0.370114
TRCN0000039959	NM_052827	CDK2	cyclin-dependent kinase 2	CDS	CCGAGAGATCTCTCTGCTTAA	-9.38871	-12.4334	-11.634	-11.152	1.57854	0.059095	14.6018	13.6535	-5.69183	7.52116	11.4526	0.357228
TRCN0000039960	NM_052827	CDK2	cyclin-dependent kinase 2	CDS	CCTGTTCGTACTTACACCCAT	-9.43543	-12.5905	-15.2301	-12.4187	2.90118	0.0709018	19.2961	16.0449	-5.26275	10.0261	13.3399	0.307267
TRCN0000039961	NM_052827	CDK2	cyclin-dependent kinase 2	CDS	ACGGAGCTTGTTATCGCAAAT	-7.89786	-14.2342	-14.1557	-12.0959	3.63583	0.107431	18.8823	15.1122	-2.81024	10.3948	11.5902	0.240939
TRCN0000039962	NM_052827	CDK2	cyclin-dependent kinase 2	CDS	GATCTCAAGAAATTCATGGAT	-6.85842	-11.8957	-12.5679	-10.4407	3.12047	0.209822	19.1233	14.33	-1.87144	10.5273	11.0019	0.219283
TRCN0000000587	NM_001798	CDK2	cyclin-dependent kinase 2	3UTR	GCCCTCTGAACTTGCCTTAAA	-7.91628	-10.4996	-10.6835	-9.6998	1.54731	0.60165	18.7958	11.8104	-4.32771	8.75949	11.8598	0.315435
TRCN0000000588	NM_001798	CDK2	cyclin-dependent kinase 2	CDS	GCCTGATTACAAGCCAAGTTT	0.364914	-2.30434	-1.45158	-1.13034	1.36332	0.167951	5.77272	-2.90096	1.60997	1.49391	4.338	0.778973
TRCN0000000589	NM_001798	CDK2	cyclin-dependent kinase 2	CDS	ACGACCCTAACAAGCGGATTT	-8.29413	-9.435	-10.1581	-9.29575	0.939756	0.131217	8.44188	7.57637	-5.28789	3.57679	7.68922	0.502137
TRCN0000000590	NM_001798	CDK2	cyclin-dependent kinase 2	CDS	CTATGCCTGATTACAAGCCAA	-10.0093	-10.8189	-12.5628	-11.1303	1.30497	0.243609	10.5272	8.57633	-4.98463	4.70631	8.4491	0.423721
TRCN0000000591	NM_001798	CDK2	cyclin-dependent kinase 2	CDS	CTCCTGGGCTGCAAATATTAT	-7.84512	-10.896	-11.7913	-10.1775	2.0689	0.0779013	10.5602	12.2456	-4.7917	6.00469	9.38786	0.362913
TRCN0000000481	NM_001258	CDK3	cyclin-dependent kinase 3	3UTR	GAGAGCAAAGCACTAAGGAAT	29.561	20.6308	11.6179	20.6032	8.97161	0.0327332	18.9254	21.321	28.6954	22.9806	5.09205	0.0261737
TRCN0000000482	NM_001258	CDK3	cyclin-dependent kinase 3	CDS	GCTCTTTCGTATCTTTCGTAT	36.3452	40.8104	30.4268	35.8608	5.20874	0.0368188	24.7374	28.9406	40.1333	31.2705	7.95799	0.0289583
TRCN0000010525	NM_001258	CDK3	cyclin-dependent kinase 3	CDS	AGGAAGCTCTATCTGGTGTTT	16.3738	27.0446	21.4936	21.6373	5.33682	0.210677	11.9358	16.2931	21.7223	16.6504	4.90305	0.0447632
TRCN0000000483	NM_001258	CDK3	cyclin-dependent kinase 3	CDS	AGCTCTTTCGTATCTTTCGTA	26.7405	25.4283	20.6394	24.2694	3.21141	0.0487169	10.574	13.6441	18.0172	14.0784	3.74058	0.0423153
TRCN0000000484	NM_001258	CDK3	cyclin-dependent kinase 3	CDS	GCAAGTTCTATACCACAGCTG	38.7151	29.6274	26.8142	31.7189	6.22002	0.00349427	22.8554	18.9232	23.1923	21.657	2.3735	0.00900311
TRCN0000000362	NM_000075	CDK4	cyclin-dependent kinase 4	3UTR	CCTTCCCATTTCTCTACACTA	18.2182	21.9532	22.0741	20.7485	2.19216	0.304381	11.7898	11.9848	13.7412	12.5052	1.07478	0.0138084
TRCN0000000363	NM_000075	CDK4	cyclin-dependent kinase 4	CDS	CCTAGATTTCCTTCATGCCAA	-2.3047	6.76892	9.74863	4.73762	6.27816	0.23014	16.6495	16.0274	17.585	16.754	0.784038	0.00592245
TRCN0000000364	NM_000075	CDK4	cyclin-dependent kinase 4	CDS	GAAATTGGTGTCGGTGCCTAT	-0.995599	5.04285	0.389562	1.47894	3.16319	0.203076	19.5931	15.6189	14.1825	16.4648	2.80272	0.00692902
TRCN0000010520	NM_000075	CDK4	cyclin-dependent kinase 4	CDS	ACAGTTCGTGAGGTGGCTTTA	-2.20551	4.87291	-0.909446	0.585986	3.76872	0.875245	17.2187	16.098	19.5518	17.6228	1.76202	0.011195
TRCN0000000365	NM_000075	CDK4	cyclin-dependent kinase 4	CDS	AGGACATATCTGGACAAGGCA	-2.429	0.125982	-2.4885	-1.59717	1.49259	0.746731	17.0451	13.3413	19.2811	16.5558	2.99993	0.0231198
TRCN0000039648	NM_000075	CDK4	cyclin-dependent kinase 4	3UTR	CTTTATCTCTGAGGCTATGGA	-3.31556	-1.12103	-1.30941	-1.91533	1.21629	0.0366603	16.034	16.199	17.3866	16.5399	0.737899	0.00580437
TRCN0000039649	NM_000075	CDK4	cyclin-dependent kinase 4	CDS	GCTGCTGGAAATGCTGACTTT	13.4919	9.32111	4.54729	9.12008	4.47567	0.0285374	27.9616	29.2311	25.4377	27.5435	1.93096	0.000168038
TRCN0000039650	NM_000075	CDK4	cyclin-dependent kinase 4	CDS	GCAGCACTCTTATCTACATAA	-3.62016	0.431798	-5.87393	-3.02076	3.19531	0.125612	29.2035	27.9085	22.2352	26.4491	3.70629	0.00295712
TRCN0000039651	NM_000075	CDK4	cyclin-dependent kinase 4	CDS	CCTAAGGACATATCTGGACAA	20.9118	17.5334	6.6287	15.0246	7.46474	0.0472211	40.0145	37.2682	28.881	35.3879	5.80001	0.00566468
TRCN0000039652	NM_000075	CDK4	cyclin-dependent kinase 4	CDS	CAGAATCTACAGCTACCAGAT	20.2963	19.4105	26.8233	22.1767	4.04838	0.0541832	26.6337	35.4858	24.6909	28.9368	5.75419	0.00937939
TRCN0000021464	NM_004935	CDK5	cyclin-dependent kinase 5	3UTR	TTGAGAGGGTGAGACAGTGGG	-3.16362	-1.83077	-4.67523	-3.22321	1.42316	0.675241	-7.70852	-10.3603	-8.8759	-8.98158	1.32905	0.0161696
TRCN0000021465	NM_004935	CDK5	cyclin-dependent kinase 5	CDS	TCTGAAGTGTAACCCTGTCCA	-8.12307	-3.79939	-8.23017	-6.71754	2.52776	0.251115	5.6281	-1.61549	-3.9932	0.0064689	5.01153	0.834845
TRCN0000021466	NM_004935	CDK5	cyclin-dependent kinase 5	CDS	TGTCCAGCGTATCTCAGCAGA	-9.94083	-7.58321	-10.0171	-9.18036	1.3837	0.334548	2.4911	-5.79348	-7.78177	-3.69471	5.44854	0.266473
TRCN0000021467	NM_004935	CDK5	cyclin-dependent kinase 5	CDS	ATTCCCGTCCGCTGTTACTCA	-3.33022	1.03682	-4.63743	-2.31028	2.97145	0.0275069	7.28179	0.15567	6.13732	4.52493	3.82691	0.285296
TRCN0000021468	NM_004935	CDK5	cyclin-dependent kinase 5	CDS	AGTCATTCCTCTTCCAGCTAC	-5.26336	-8.77752	-5.96431	-6.6684	1.85987	0.140066	-0.809261	-9.25779	-6.80814	-5.62507	4.34674	0.13707
TRCN0000006216	NM_003885	CDK5R1	cyclin-dependent kinase 5, regulatory subunit 1 (p35)	3UTR	CGTGTCTGTTTCCTTCTCTTT	-1.60452	-5.98255	-3.58015	-3.72241	2.19248	0.0806243	20.9172	12.0096	3.84407	12.257	8.53927	0.115926
TRCN0000006217	NM_003885	CDK5R1	cyclin-dependent kinase 5, regulatory subunit 1 (p35)	CDS	CCTCAACAATGAGAACCTGAA	14.7088	9.47101	10.4619	11.5472	2.78247	0.0170955	21.3517	13.9251	9.18569	14.8208	6.13224	0.0430057
TRCN0000006218	NM_003885	CDK5R1	cyclin-dependent kinase 5, regulatory subunit 1 (p35)	CDS	CAACGTGGTCTTCCTCTACAT	2.21527	6.75069	3.54367	4.16988	2.33166	0.0754195	22.2999	13.4949	7.28723	14.3607	7.54368	0.0696079
TRCN0000006219	NM_003885	CDK5R1	cyclin-dependent kinase 5, regulatory subunit 1 (p35)	CDS	GAACAACATCACGCACCTCAA	4.38627	3.42609	-0.20291	2.53648	2.42047	0.00361647	23.8473	16.6905	9.59043	16.7094	7.12845	0.0449436
TRCN0000006220	NM_003885	CDK5R1	cyclin-dependent kinase 5, regulatory subunit 1 (p35)	CDS	ACACTACTTCACACAGGTCTT	6.13055	-2.18774	-3.37921	0.187866	5.18088	0.0196345	25.3917	22.2794	13.541	20.404	6.14388	0.0198693
TRCN0000000485	NM_001259	CDK6	cyclin-dependent kinase 6	CDS	CCACTGAAACCATAAAGGATA	28.7148	31.5816	21.758	27.3514	5.0517	0.0419952	20.8903	19.4856	22.4345	20.9368	1.47501	0.00639118
TRCN0000000486	NM_001259	CDK6	cyclin-dependent kinase 6	CDS	CGAACAGACAGAGAAACCAAA	44.244	51.3179	37.7807	44.4476	6.7709	0.00854472	18.9043	22.6714	29.4197	23.6651	5.32765	0.025995
TRCN0000055435	NM_001259	CDK6	cyclin-dependent kinase 6	CDS	TCTGGAGTGTTGGCTGCATAT	35.5859	40.7079	28.8056	35.0331	5.9704	0.0170906	21.577	33.8054	28.5841	27.9888	6.13593	0.0165533
TRCN0000000487	NM_001259	CDK6	cyclin-dependent kinase 6	CDS	GAAGAAGACTGGCCTAGAGAT	35.1918	26.509	23.067	28.2559	6.2483	0.0241147	19.2311	21.066	26.529	22.2754	3.79625	0.0179914
TRCN0000000488	NM_001259	CDK6	cyclin-dependent kinase 6	CDS	CAGACAGAGAAACCAAACTAA	22.0741	30.5746	22.6511	25.0999	4.74993	0.0969986	23.3679	9.47519	16.6852	16.5094	6.94802	0.0641984
TRCN0000039743	NM_001259	CDK6	cyclin-dependent kinase 6	CDS	CGATCAAGACTTGACCACTTA	14.2294	20.4033	10.1054	14.9127	5.18281	0.0257099	42.6576	38.4303	28.2852	36.4577	7.38644	0.00971998
TRCN0000039744	NM_001259	CDK6	cyclin-dependent kinase 6	CDS	GACCTGGAAAGGTGCAAAGAA	34.8044	29.7758	30.7003	31.7602	2.67657	0.0090384	30.701	32.5505	25.3706	29.5407	3.72792	0.00217877
TRCN0000039745	NM_001259	CDK6	cyclin-dependent kinase 6	CDS	CAACCAATTGAGAAGTTTGTA	4.12667	9.88236	6.9321	6.98038	2.87815	0.00230854	17.8055	20.0667	12.5851	16.8191	3.83708	0.0076082
TRCN0000039746	NM_001259	CDK6	cyclin-dependent kinase 6	CDS	CTTCTGAAGTGTTTGACATTT	9.74369	10.915	14.0134	11.5573	2.20613	0.0206326	12.8083	11.6941	10.8576	11.7867	0.978629	0.00250839
TRCN0000039747	NM_001259	CDK6	cyclin-dependent kinase 6	CDS	CGTGGAAGTTCAGATGTTGAT	64.8016	61.9748	67.0861	64.6208	2.56043	0.000271549	19.5165	21.8319	19.2916	20.2133	1.40621	0.00103004
TRCN0000010081	NM_001259	CDK6	cyclin-dependent kinase 6	CDS	GTCTCACCCATACTTCCAGGA	36.7215	33.2802	35.4755	35.159	1.74229	0.00485325	28.459	28.4341	30.4947	29.1293	1.18256	0.00268972
TRCN0000010082	NM_001259	CDK6	cyclin-dependent kinase 6	CDS	GACTTTCTTCATTCACACCGA	14.9445	28.8495	20.7093	21.5011	6.9862	0.0389008	22.8081	23.5967	27.297	24.5673	2.39671	0.00802729
TRCN0000010526	NM_001259	CDK6	cyclin-dependent kinase 6	CDS	TCTGGAGTGTTGGCTGCATAT	0.564689	7.72903	8.81159	5.70177	4.48165	0.0207344	35.4365	23.3941	23.6057	27.4788	6.89241	0.019281
TRCN0000018386	NM_001259	CDK6	cyclin-dependent kinase 6	CDS	GGAGAAGAAGACTGGCCTAGA	-4.61303	-1.60403	2.41345	-1.26787	3.52528	0.475077	18.3221	20.0242	17.2841	18.5435	1.38339	0.000480872
TRCN0000010074	NM_001259	CDK6	cyclin-dependent kinase 6	CDS	TCGATGAACTAGGCAAAGACC	0.709524	4.00948	0.877291	1.86543	1.85869	0.170171	16.9994	15.485	12.5176	15.0007	2.27983	0.00253219
TRCN0000000592	NM_001799	CDK7	cyclin-dependent kinase 7 (MO15 homolog, Xenopus laevis, cdk-activating kinase)	3UTR	GCTGTAGAAGTGAGTTTGTAA	-9.69085	-11.2052	-11.2675	-10.7212	0.892843	0.139338	10.9944	12.9922	-3.26491	6.90721	8.86577	0.281715
TRCN0000000593	NM_001799	CDK7	cyclin-dependent kinase 7 (MO15 homolog, Xenopus laevis, cdk-activating kinase)	CDS	GCAGGAGACGACTTACTAGAT	-9.57968	-9.03642	-12.054	-10.2234	1.6085	0.229504	12.5062	10.6079	2.43832	8.51748	5.34958	0.0779022
TRCN0000000594	NM_001799	CDK7	cyclin-dependent kinase 7 (MO15 homolog, Xenopus laevis, cdk-activating kinase)	CDS	TCAGAAGCTAAAGATGGTATA	-8.78759	-6.43598	-12.8386	-9.35405	3.23866	0.677046	15.3722	12.0718	2.52534	9.98978	6.6717	0.0957568
TRCN0000000595	NM_001799	CDK7	cyclin-dependent kinase 7 (MO15 homolog, Xenopus laevis, cdk-activating kinase)	CDS	GTGGGCTGTTGGCTGTATATT	-8.67665	-6.56558	-11.3595	-8.86725	2.40265	0.23817	14.9432	11.8316	-0.611968	8.72096	8.23092	0.180214
TRCN0000000596	NM_001799	CDK7	cyclin-dependent kinase 7 (MO15 homolog, Xenopus laevis, cdk-activating kinase)	CDS	CATTTAAGAGTTTCCCTGGAA	-7.49546	-8.7221	-11.2661	-9.16122	1.92329	0.204941	13.0274	11.7989	0.204095	8.34346	7.07561	0.144588
TRCN0000000489	NM_001260	CDK8	cyclin-dependent kinase 8	3UTR	ATGTCCAGTAGCCAAGTTCCA	3.11889	0.665138	7.03757	3.6072	3.21416	0.232735	13.2387	12.7097	20.0713	15.3399	4.10602	0.0433424
TRCN0000000490	NM_001260	CDK8	cyclin-dependent kinase 8	CDS	GCAGGGCAATAACCACACTAA	13.7537	21.8657	21.099	18.9061	4.47856	0.0432086	23.1034	27.6322	30.6803	27.1386	3.81247	0.0111066
TRCN0000000491	NM_001260	CDK8	cyclin-dependent kinase 8	CDS	CCTCTGGCATATAATCAAGTT	35.1981	26.6813	29.5167	30.4654	4.33696	0.0146269	10.3739	16.2593	20.5401	15.7245	5.10418	0.0513077
TRCN0000000492	NM_001260	CDK8	cyclin-dependent kinase 8	CDS	CAAGGCATTATACCAAAGCTA	29.8106	26.359	15.4504	23.8733	7.49584	0.024463	17.3768	14.5869	26.002	19.3219	5.95098	0.047644
TRCN0000000493	NM_001260	CDK8	cyclin-dependent kinase 8	CDS	CACTTCCTACATCAGACGTTT	46.8945	49.5652	38.059	44.8396	6.02206	0.034811	39.6799	38.5345	42.5047	40.2397	2.04342	0.00248767
TRCN0000000494	NM_001261	CDK9	cyclin-dependent kinase 9 (CDC2-related kinase)	3UTR	GCACAGTTTGGTCCGTTAGAA	27.9306	27.0621	18.6721	24.5549	5.11317	0.0466559	11.4527	10.878	17.9405	13.4237	3.9222	0.0527282
TRCN0000000495	NM_001261	CDK9	cyclin-dependent kinase 9 (CDC2-related kinase)	CDS	AGGGACATGAAGGCTGCTAAT	35.4784	28.1994	20.0759	27.9179	7.70511	0.0160712	28.0531	27.5002	38.4048	31.3194	6.14241	0.0194363
TRCN0000000496	NM_001261	CDK9	cyclin-dependent kinase 9 (CDC2-related kinase)	CDS	CCGCTGCAAGGGTAGTATATA	22.8373	21.2231	14.2276	19.4293	4.57655	0.0727151	10.8171	6.83046	14.9205	10.856	4.04517	0.0807175
TRCN0000000497	NM_001261	CDK9	cyclin-dependent kinase 9 (CDC2-related kinase)	CDS	CTACTACATCCACAGAAACAA	33.1563	40.1437	31.1038	34.8013	4.73913	0.0178056	16.2073	22.1292	22.9464	20.4276	3.67765	0.0166193
TRCN0000000498	NM_001261	CDK9	cyclin-dependent kinase 9 (CDC2-related kinase)	CDS	TGATTGAGATTTGTCGAACCA	18.2738	15.2079	8.74463	14.0754	4.86447	0.57428	11.4177	11.3908	19.6816	14.1634	4.77895	0.062385
TRCN0000006069	NM_004196	CDKL1	cyclin-dependent kinase-like 1 (CDC2-related kinase)	CDS	CCAGCAAGTGTTTAGCACGAA	20.5995	21.1892	9.46367	17.0841	6.6061	0.00131364	8.77987	7.55867	3.57015	6.63623	2.72461	0.0208803
TRCN0000006070	NM_004196	CDKL1	cyclin-dependent kinase-like 1 (CDC2-related kinase)	CDS	GCCATCAAGAAGTTTCTGGAA	1.339	4.71952	0.117465	2.05866	2.38394	0.141213	5.06581	7.92749	4.84601	5.94643	1.71916	0.0183744
TRCN0000006071	NM_004196	CDKL1	cyclin-dependent kinase-like 1 (CDC2-related kinase)	CDS	CACGAAACATTCCGTGATTAA	2.80162	4.09559	-2.40385	1.49779	3.4403	0.136331	5.07527	2.19997	1.87261	3.04929	1.76217	0.131208
TRCN0000006072	NM_004196	CDKL1	cyclin-dependent kinase-like 1 (CDC2-related kinase)	CDS	CCTGAAGATATGGAACCACTT	25.4587	24.8265	28.799	26.3614	2.13455	0.0411172	17.4589	12.4443	18.0181	15.9738	3.06938	0.0236642
TRCN0000006073	NM_004196	CDKL1	cyclin-dependent kinase-like 1 (CDC2-related kinase)	CDS	CCGGTGGATGTTTGGGCAATT	9.38002	14.4198	8.08198	10.6273	3.34791	0.0857248	3.9753	-2.10038	3.39664	1.75719	3.35326	0.68835
TRCN0000000724	NM_003948	CDKL2	cyclin-dependent kinase-like 2 (CDC2-related kinase)	3UTR	GAACTGGATGATGCTCTTGCA	3.35832	2.94813	7.92683	4.74443	2.76367	0.603463	16.1975	14.5572	11.9095	14.2214	2.16363	0.00268627
TRCN0000000725	NM_003948	CDKL2	cyclin-dependent kinase-like 2 (CDC2-related kinase)	CDS	CAGTAGGACAAGCCACAACAA	1.47978	13.5439	22.8074	12.6104	10.6944	0.709968	16.4266	12.455	12.5338	13.8051	2.27058	0.00940803
TRCN0000000726	NM_003948	CDKL2	cyclin-dependent kinase-like 2 (CDC2-related kinase)	CDS	GAGTTATGGAATGGTGATGAA	3.7594	8.98406	7.22611	6.65652	2.6585	0.913208	11.9653	14.1606	8.89525	11.6737	2.64477	0.00491106
TRCN0000000727	NM_003948	CDKL2	cyclin-dependent kinase-like 2 (CDC2-related kinase)	CDS	CCATCAGGCATTTATAACATT	35.0209	32.7322	36.3145	34.6892	1.81402	0.00119616	19.9172	19.6328	25.1107	21.5535	3.08385	0.014838
TRCN0000000728	NM_003948	CDKL2	cyclin-dependent kinase-like 2 (CDC2-related kinase)	CDS	TGCGAGAAATCAAGTTACTAA	-5.26758	-3.94852	-5.24177	-4.81929	0.75422	0.213638	8.79996	11.7204	14.2713	11.5972	2.73777	0.0392803
TRCN0000002376	NM_016508	CDKL3	cyclin-dependent kinase-like 3	CDS	CACACAGTATTAGATGAGTTA	7.62386	11.3255	9.13475	9.36138	1.86121	0.0177884	-2.56192	-3.92343	0.0343839	-2.15032	2.01075	0.294433
TRCN0000002377	NM_016508	CDKL3	cyclin-dependent kinase-like 3	CDS	GCCACCCATCAATCTAACTAA	29.7795	24.4699	28.9712	27.7402	2.86084	0.0355267	16.9397	18.9692	16.8741	17.5943	1.19108	0.00135593
TRCN0000002378	NM_016508	CDKL3	cyclin-dependent kinase-like 3	3UTR	GTCTGTATGTAAACTGAACTT	0.852388	5.25457	7.11727	4.40808	3.21708	0.557052	14.2686	17.371	14.7042	15.4479	1.67961	0.00342509
TRCN0000002379	NM_016508	CDKL3	cyclin-dependent kinase-like 3	CDS	ACTAACTGTAATGGCTTGAAA	2.83941	5.00687	6.84546	4.89725	2.00527	0.82008	8.13401	9.89652	7.58836	8.53963	1.20635	0.00381736
TRCN0000002380	NM_016508	CDKL3	cyclin-dependent kinase-like 3	CDS	CCATCAATCTAACTAACAGTA	11.3163	13.6821	13.0605	12.6863	1.22646	0.00729469	22.2061	24.5762	21.3439	22.7087	1.67373	0.000645576
TRCN0000021519	XM_293029	CDKL4	cyclin-dependent kinase-like 4	3UTR	GCTATAAAAATAATTCCTTTT	-7.59434	-5.80149	-6.97775	-6.79119	0.91087	0.272318	4.19404	1.6047	6.80341	4.20071	2.59936	0.254395
TRCN0000021520	XM_293029	CDKL4	cyclin-dependent kinase-like 4	CDS	CCAAGACATCAATCAATCTTT	-4.00291	0.589529	-4.44791	-2.62043	2.7888	0.0266373	4.87819	7.53973	13.5688	8.66224	4.45271	0.135205
TRCN0000021521	XM_293029	CDKL4	cyclin-dependent kinase-like 4	CDS	CCGATTATGTAGCTACGAGAT	1.24832	-0.595654	5.58273	2.07847	3.17175	0.0322734	12.6578	10.94	17.5801	13.726	3.4465	0.0424175
TRCN0000021522	XM_293029	CDKL4	cyclin-dependent kinase-like 4	CDS	CTGAAGATGATCCTGTTGTTA	1.1838	-0.561498	2.53625	1.05285	1.55302	0.0700402	10.526	7.92501	15.7373	11.3961	3.97815	0.0732336
TRCN0000021523	XM_293029	CDKL4	cyclin-dependent kinase-like 4	CDS	GTATGGTTCTTCAGTCGATAT	-5.15241	-5.00385	-5.41077	-5.18901	0.205916	0.571943	0.398457	-2.88755	-0.812405	-1.1005	1.66184	0.355459
TRCN0000002011	NM_003159	CDKL5	cyclin-dependent kinase-like 5	CDS	ACATCTCTCTTCGGCCTCAAA	13.0478	17.353	12.3603	14.2537	2.70601	0.0183293	10.1981	-0.890851	3.90993	4.40573	5.56108	0.377558
TRCN0000002012	NM_003159	CDKL5	cyclin-dependent kinase-like 5	CDS	GTGGAGTTGAAGGAAGCATTT	0.193198	3.44732	0.709484	1.45	1.74888	0.106845	6.28718	-0.316023	4.65515	3.5421	3.43943	0.352779
TRCN0000002013	NM_003159	CDKL5	cyclin-dependent kinase-like 5	CDS	CTACATCTATCAGCTAATCAA	13.8686	12.1449	9.24237	11.752	2.33801	0.073567	16.3626	9.82796	2.81265	9.66775	6.77641	0.112084
TRCN0000002014	NM_003159	CDKL5	cyclin-dependent kinase-like 5	3UTR	GGAAGAACCAATTAACACCAA	-3.12756	-1.06738	1.06335	-1.04386	2.09555	0.906924	14.2332	8.90541	15.0047	12.7144	3.32118	0.0418817
TRCN0000002015	NM_003159	CDKL5	cyclin-dependent kinase-like 5	CDS	CGACAGAACAACAAGGAGAAT	1.97404	23.9681	22.6854	16.2092	12.3447	0.448027	12.7443	12.5563	11.5071	12.2692	0.666712	0.00150203
TRCN0000039928	NM_004064	CDKN1B	cyclin-dependent kinase inhibitor 1B (p27, Kip1)	3UTR	GTAGGATAAGTGAAATGGATA	15.0448	11.6409	1.6193	9.435	6.97929	0.0175281	14.8515	16.1002	13.4271	14.793	1.33748	0.000316382
TRCN0000039929	NM_004064	CDKN1B	cyclin-dependent kinase inhibitor 1B (p27, Kip1)	CDS	CCGACGATTCTTCTACTCAAA	7.50652	9.37506	2.31636	6.39932	3.65729	0.00368208	14.786	10.2842	5.72989	10.2667	4.52808	0.042457
TRCN0000039930	NM_004064	CDKN1B	cyclin-dependent kinase inhibitor 1B (p27, Kip1)	CDS	GCGCAAGTGGAATTTCGATTT	-1.68075	-0.536855	-3.04612	-1.75458	1.25626	0.0640227	-2.22894	-5.00884	4.156	-1.02726	4.69911	0.687617
TRCN0000039931	NM_004064	CDKN1B	cyclin-dependent kinase inhibitor 1B (p27, Kip1)	CDS	CCTCAGAAGACGTCAAACGTA	-0.167708	1.20854	-1.90759	-0.288917	1.5616	0.344686	-1.45421	-2.72289	-0.39486	-1.52399	1.16558	0.278788
TRCN0000039932	NM_004064	CDKN1B	cyclin-dependent kinase inhibitor 1B (p27, Kip1)	CDS	CAGCGCAAGTGGAATTTCGAT	15.7127	14.0196	11.4511	13.7278	2.14574	0.00109034	10.571	10.6196	5.94191	9.04417	2.68675	0.00817213
TRCN0000039678	NM_000076	CDKN1C	cyclin-dependent kinase inhibitor 1C (p57, Kip2)	3UTR	TATTCTGCACGAGAAGGTACA	22.0473	28.1945	11.2728	20.5049	8.56569	0.00145493	29.7164	28.215	27.3433	28.4249	1.20041	0.000496727
TRCN0000039679	NM_000076	CDKN1C	cyclin-dependent kinase inhibitor 1C (p57, Kip2)	CDS	GCCTCTGATCTCCGATTTCTT	-3.19716	7.23362	14.8197	6.28539	9.04578	0.345549	19.871	17.609	19.9994	19.1598	1.3446	0.00601337
TRCN0000039680	NM_000076	CDKN1C	cyclin-dependent kinase inhibitor 1C (p57, Kip2)	CDS	CGTGGGACCTTCCCAGTACTA	-6.73388	-5.00754	-0.325818	-4.02241	3.31567	0.0320216	16.5594	16.0871	21.6413	18.096	3.07946	0.0210699
TRCN0000039681	NM_000076	CDKN1C	cyclin-dependent kinase inhibitor 1C (p57, Kip2)	CDS	GATCTCCGATTTCTTCGCCAA	5.9585	6.34829	12.2771	8.19464	3.5409	0.0522164	26.5297	23.6824	20.1418	23.4513	3.20022	0.00315646
TRCN0000039682	NM_000076	CDKN1C	cyclin-dependent kinase inhibitor 1C (p57, Kip2)	CDS	CCGCTGGGATTACGACTTCCA	-8.40571	-6.06953	-0.852838	-5.10936	3.8669	0.0169704	13.833	17.1297	20.7867	17.2498	3.4784	0.0251206
TRCN0000039748	NM_058197	CDKN2A	cyclin-dependent kinase inhibitor 2A (melanoma, p16, inhibits CDK4)	3UTR	CGCACATTCATGTGGGCATTT	1.00875	0.595558	2.39708	1.3338	0.943722	0.118261	14.9579	17.6768	16.6954	16.4434	1.37688	0.00502128
TRCN0000039749	NM_058197	CDKN2A	cyclin-dependent kinase inhibitor 2A (melanoma, p16, inhibits CDK4)	CDS	GCGACTCTGGAGGACGAAGTT	13.1184	6.58392	5.17155	8.29128	4.23961	0.0311735	23.8529	21.4009	20.7678	22.0072	1.62948	0.00160631
TRCN0000039750	NM_058197	CDKN2A	cyclin-dependent kinase inhibitor 2A (melanoma, p16, inhibits CDK4)	CDS	TGGGAAACCAAGGAAGAGGAA	0.863785	-1.01979	-2.42281	-0.859604	1.64914	0.753743	9.56742	10.9832	12.6997	11.0834	1.56855	0.023207
TRCN0000039751	NM_058197	CDKN2A	cyclin-dependent kinase inhibitor 2A (melanoma, p16, inhibits CDK4)	CDS	GCGCTGCCCAACGCACCGAAT	-4.43649	-4.73298	-5.23374	-4.80107	0.402965	0.318481	3.88031	7.83226	7.76492	6.4925	2.26247	0.0780428
TRCN0000039752	NM_058197	CDKN2A	cyclin-dependent kinase inhibitor 2A (melanoma, p16, inhibits CDK4)	CDS	GAATCAGGTAGCGCTTCGATT	-1.74121	3.31106	0.834193	0.801345	2.52629	0.0362872	15.4647	17.6897	13.9167	15.6904	1.89659	0.0011754
TRCN0000037594	NM_001262	CDKN2C	cyclin-dependent kinase inhibitor 2C (p18, inhibits CDK4)	3UTR	CCCACGTTGCCTCTACTTTAT	-3.65003	-9.27512	-9.27001	-7.39838	3.24617	0.00407648	15.9702	21.7772	18.1793	18.6422	2.93106	0.00818652
TRCN0000037595	NM_001262	CDKN2C	cyclin-dependent kinase inhibitor 2C (p18, inhibits CDK4)	CDS	CTATGGGAGGAATGAGGTTGT	-5.94885	-9.89379	-10.5495	-8.79739	2.4886	0.0517065	17.6894	19.4874	17.2967	18.1578	1.16803	0.000908016
TRCN0000037596	NM_001262	CDKN2C	cyclin-dependent kinase inhibitor 2C (p18, inhibits CDK4)	CDS	ACTGGTTTCGCTGTCATTCAT	-4.92331	-6.90551	-8.56989	-6.79957	1.8256	0.0182526	16.9763	21.7004	17.0817	18.5861	2.69755	0.00465552
TRCN0000037597	NM_001262	CDKN2C	cyclin-dependent kinase inhibitor 2C (p18, inhibits CDK4)	CDS	TGGATTTGGAAGGACTGCGCT	-1.58696	-4.26745	-3.92039	-3.25827	1.45776	0.40404	14.483	20.6239	20.3448	18.4839	3.46772	0.0172448
TRCN0000037598	NM_001262	CDKN2C	cyclin-dependent kinase inhibitor 2C (p18, inhibits CDK4)	CDS	TGGACACTTTACAGACTTTGC	-3.82521	-0.680911	-1.52956	-2.0119	1.6267	0.118133	2.27583	6.92826	4.68738	4.63049	2.32673	0.110538
TRCN0000037684	NM_182661	CERK	ceramide kinase	CDS	CTGGCAAGTTTGTTACTGTTA	7.36571	5.74394	1.5034	4.87101	3.02707	0.0782129	23.7156	27.2149	21.5777	24.1694	2.84589	0.00183537
TRCN0000037685	NM_182661	CERK	ceramide kinase	CDS	CACACTGAGTTCTCTATATTT	-6.30848	-5.68937	-8.7212	-6.90635	1.6019	0.0655665	16.0728	21.4753	18.2453	18.5978	2.71845	0.00737664
TRCN0000037686	NM_182661	CERK	ceramide kinase	CDS	TCCAGATTTGTCCTTGTCTTT	0.53427	-6.08513	-5.95657	-3.83581	3.78515	0.0634892	16.9879	18.6688	8.63321	14.7633	5.37493	0.0253753
TRCN0000037687	NM_182661	CERK	ceramide kinase	CDS	CACGGATGATAAGCTCTGGAA	0.00801852	-1.46082	0.338999	-0.371267	0.957982	0.87594	-1.72434	8.61619	8.35686	5.0829	5.89667	0.354579
TRCN0000037688	NM_182661	CERK	ceramide kinase	CDS	GCCACGATGGATCGCTGGTTT	-9.59603	-7.21851	-6.83252	-7.88236	1.49659	0.00017417	15.7326	11.625	11.916	13.0912	2.29214	0.0112394
TRCN0000082578	NM_201548	CERKL	ceramide kinase-like	3UTR	CGCACTTCTATGAGAATCTAA	46.0967	41.9574	41.085	43.0464	2.67743	0.00691502	30.5118	35.367	31.0163	32.2984	2.66947	0.0016205
TRCN0000082579	NM_201548	CERKL	ceramide kinase-like	CDS	GCACCTAATACCAGATTAAAT	10.293	19.5964	29.0408	19.6434	9.374	0.011782	21.0234	24.2129	23.4323	22.8895	1.66254	0.00351114
TRCN0000082580	NM_201548	CERKL	ceramide kinase-like	CDS	CCAAGACTTATCAGTCTTTAT	15.3712	36.5844	36.6546	29.5367	12.2677	0.0152136	29.7311	35.4246	28.0287	31.0614	3.87326	0.00300978
TRCN0000082581	NM_201548	CERKL	ceramide kinase-like	CDS	GCACATTCTCTTCATGGAGTT	12.1261	23.8264	25.9021	20.6182	7.42725	0.0204648	25.7641	23.7779	21.4612	23.6677	2.15356	0.00111811
TRCN0000082582	NM_201548	CERKL	ceramide kinase-like	CDS	GAGGTCCATATTAGATTGCAT	2.43742	20.058	23.0341	15.1765	11.1323	0.179418	21.7569	18.6871	17.724	19.3893	2.10618	0.00293712
TRCN0000009942	NM_001274	CHEK1	CHK1 checkpoint homolog (S. pombe)	CDS	GTAAACAGTGCTTCTAGTGAA	2.38614	0.53912	-3.43783	-0.170856	2.97619	0.912727	-5.3301	-4.02401	0.646238	-2.90262	3.14202	0.30673
TRCN0000009946	NM_001274	CHEK1	CHK1 checkpoint homolog (S. pombe)	CDS	GACAAATCTTATCAATGCCTG	-4.70535	-6.18257	-9.20091	-6.69628	2.29138	0.0667804	35.5217	8.03773	7.96535	17.1749	15.8888	0.204433
TRCN0000009947	NM_001274	CHEK1	CHK1 checkpoint homolog (S. pombe)	CDS	GACAGAATAGAGCCAGACATA	-5.17962	-5.27442	-5.11623	-5.19009	0.0796165	0.214198	13.6954	14.054	17.3341	15.0278	2.00531	0.017729
TRCN0000009948	NM_001274	CHEK1	CHK1 checkpoint homolog (S. pombe)	CDS	GGGTGGTTTATCTGCATGGTA	-6.57684	-6.61983	-8.11975	-7.10547	0.878654	0.120939	6.5496	7.84165	13.0857	9.15897	3.46144	0.0906308
TRCN0000009949	NM_001274	CHEK1	CHK1 checkpoint homolog (S. pombe)	CDS	TAATCGTGAGCGTTTGTTGAA	-5.45644	-8.20677	-7.19303	-6.95208	1.39091	0.399816	4.52652	10.301	12.2879	9.03847	4.03178	0.0985302
TRCN0000000499	NM_001274	CHEK1	CHK1 checkpoint homolog (S. pombe)	3UTR	CTGCAAATAGTAGTTCCTGAA	19.399	16.5657	11.4546	15.8064	4.02622	0.0756956	17.3738	12.8612	17.126	15.787	2.53685	0.0177429
TRCN0000000500	NM_001274	CHEK1	CHK1 checkpoint homolog (S. pombe)	CDS	CGCAGTGAAGATTGTAGATAT	20.5344	21.4023	16.7655	19.5674	2.46502	0.142999	12.1408	3.67624	11.3119	9.04299	4.66618	0.119861
TRCN0000000501	NM_001274	CHEK1	CHK1 checkpoint homolog (S. pombe)	CDS	GCTGTGAATAGAGTAACTGAA	18.663	24.6688	12.4358	18.5892	6.11686	0.0752837	16.4024	15.36	18.5073	16.7566	1.60324	0.0112012
TRCN0000000502	NM_001274	CHEK1	CHK1 checkpoint homolog (S. pombe)	CDS	GTGGTTTATCTGCATGGTATT	19.513	26.5082	11.1661	19.0624	7.68094	0.0361154	14.2413	20.8063	18.3096	17.7857	3.31371	0.0139882
TRCN0000000503	NM_001274	CHEK1	CHK1 checkpoint homolog (S. pombe)	CDS	GAAGATTAAAGGGAAGCTGAT	9.27293	12.6217	10.137	10.6772	1.7385	0.703871	15.7802	18.1884	25.6153	19.8613	5.1265	0.0352233
TRCN0000039853	NM_001274	CHEK1	CHK1 checkpoint homolog (S. pombe)	CDS	GCAACAGTATTTCGGTATAAT	5.20841	16.0537	6.7512	9.33778	5.86711	0.080573	21.5557	21.4326	18.2233	20.4039	1.88943	0.000298189
TRCN0000039854	NM_001274	CHEK1	CHK1 checkpoint homolog (S. pombe)	CDS	CTAAGCACATTCAATCCAATT	-2.24716	2.90077	-0.618358	0.0117486	2.63117	0.0107038	-4.26441	-0.538586	5.86084	0.352616	5.12112	0.951282
TRCN0000039855	NM_001274	CHEK1	CHK1 checkpoint homolog (S. pombe)	CDS	GTTGTATGAATCAGGTTACTA	20.6593	24.9523	21.9503	22.5206	2.20258	0.0117347	36.3751	26.0024	25.4545	29.2773	6.15297	0.0131571
TRCN0000039856	NM_001274	CHEK1	CHK1 checkpoint homolog (S. pombe)	CDS	GCCCACATGTCCTGATCATAT	41.6684	45.2875	47.3296	44.7619	2.86699	0.00114902	48.3489	39.1787	45.6889	44.4055	4.71788	0.00506403
TRCN0000039857	NM_001274	CHEK1	CHK1 checkpoint homolog (S. pombe)	CDS	CAAATCTTATCAATGCCTGAA	8.57961	17.2331	21.38	15.7309	6.53106	0.0617279	32.741	32.0273	31.8057	32.1913	0.48876	0.00047602
TRCN0000039943	NM_007194	CHEK2	CHK2 checkpoint homolog (S. pombe)	3UTR	ACTCCGTGGTTTGAACACGAA	-7.3628	-8.20289	-11.2232	-8.92963	2.03021	0.0691318	13.1152	9.58354	-5.40381	5.76499	9.83233	0.405027
TRCN0000039944	NM_007194	CHEK2	CHK2 checkpoint homolog (S. pombe)	CDS	CGTGACTTAAAGCCAGAGAAT	-5.48421	-5.80995	-10.368	-7.22073	2.7305	0.459056	8.34103	5.78976	-1.11089	4.33997	4.8899	0.220119
TRCN0000039945	NM_007194	CHEK2	CHK2 checkpoint homolog (S. pombe)	CDS	CGCCGTCCTTTGAATAACAAT	-3.85116	-3.54684	-5.7506	-4.38287	1.19423	0.896487	-3.42079	-6.3086	-2.50675	-4.07871	1.98448	0.127099
TRCN0000039946	NM_007194	CHEK2	CHK2 checkpoint homolog (S. pombe)	CDS	GCCAATCTTGAATGTGTGAAT	-9.68847	-11.1637	-13.3206	-11.3909	1.82669	0.0149358	16.6008	14.7973	-10.3185	7.02652	15.0483	0.502039
TRCN0000039947	NM_007194	CHEK2	CHK2 checkpoint homolog (S. pombe)	CDS	GCTCTCAATGTTGAAACAGAA	-10.17	-14.1435	-14.0622	-12.7919	2.27099	0.0635791	16.4079	14.7189	-4.07597	9.01693	11.3702	0.28328
TRCN0000010209	NM_007194	CHEK2	CHK2 checkpoint homolog (S. pombe)	CDS	AACAGATAAATACCGAACATC	-1.89447	-1.92413	-5.96014	-3.25958	2.3388	0.0860074	-10.2626	-11.4457	-5.16248	-8.9569	3.33888	0.0728039
TRCN0000010210	NM_007194	CHEK2	CHK2 checkpoint homolog (S. pombe)	CDS	TACATAGAAGATCACAGTGGC	-5.92282	-3.74075	-9.30151	-6.3217	2.80176	0.163164	3.03011	0.408136	5.17557	2.87127	2.38768	0.400566
TRCN0000010211	NM_007194	CHEK2	CHK2 checkpoint homolog (S. pombe)	CDS	TGTAAGAAAGTAGCCATAAAG	-9.1085	-6.25559	-9.89181	-8.41863	1.91375	0.0376274	-1.76601	-0.158317	2.43128	0.168985	2.1177	0.843742
TRCN0000010212	NM_007194	CHEK2	CHK2 checkpoint homolog (S. pombe)	CDS	AGCTAAATCATCCTTGCATCA	-4.53691	1.81552	-6.51639	-3.07926	4.35302	0.0579858	-1.54369	-2.24439	3.20673	-0.193785	2.9657	0.780727
TRCN0000010213	NM_007194	CHEK2	CHK2 checkpoint homolog (S. pombe)	CDS	ACGATGCCAAACTCCAGCCAG	3.20311	4.09107	-5.68967	0.534837	5.40884	0.0550564	-5.48445	0.536224	2.37425	-0.857992	4.11068	0.663301
TRCN0000006046	NM_001277	CHKA	choline kinase alpha	3UTR	GCGACGTTTATTTCATCTCTT	-4.51645	-7.24247	-6.56192	-6.10695	1.41882	0.575961	17.3141	15.2313	5.86807	12.8045	6.09671	0.0480269
TRCN0000006047	NM_001277	CHKA	choline kinase alpha	CDS	GCGATTAGATACTGAAGAATT	-0.798815	-5.6011	-5.18504	-3.86165	2.66064	0.160714	25.2092	20.6624	15.5964	20.4893	4.80872	0.0119843
TRCN0000006048	NM_001277	CHKA	choline kinase alpha	CDS	CCAAGAAACAACAGCTCCATT	-4.74076	-3.94972	-5.68739	-4.79262	0.869994	0.246776	18.8372	12.0288	6.3292	12.3984	6.26221	0.0616083
TRCN0000006049	NM_001277	CHKA	choline kinase alpha	CDS	GCTCCACAAATTGCTCAGTTA	8.69481	0.732072	-2.54268	2.29473	5.77942	0.0677118	24.7064	20.214	10.4589	18.4597	7.28395	0.0365816
TRCN0000006050	NM_001277	CHKA	choline kinase alpha	CDS	GCCAAGATTTCATCTATTGAA	6.99483	-1.46285	0.886101	2.13936	4.3659	0.125255	20.8919	16.9069	7.12505	14.9746	7.08391	0.0512596
TRCN0000052553	NM_005198	CHKB	choline kinase beta	CDS	GCTTTGACATTGGGAACCATT	-4.31546	-5.97988	-4.67853	-4.99129	0.87518	0.140316	0.618923	5.10127	10.8679	5.52937	5.13788	0.309946
TRCN0000052554	NM_005198	CHKB	choline kinase beta	CDS	CCAGTTCTACTTCCAGCAGAA	0.442922	-3.73333	0.863877	-0.808844	2.54141	0.29066	5.49444	13.2719	11.1458	9.97073	4.01969	0.0655292
TRCN0000052555	NM_005198	CHKB	choline kinase beta	CDS	GCCACGAAGATGGCGCAATTT	-6.91168	-6.26967	-1.71196	-4.96444	2.83496	0.0684864	10.3539	12.263	1.14231	7.91971	5.94651	0.10858
TRCN0000052556	NM_005198	CHKB	choline kinase beta	CDS	GAAAGCGTGATGTTCGCCATA	-13.0615	-12.1423	-8.27711	-11.1603	2.53885	0.016781	12.8671	13.5613	5.96918	10.7992	4.1973	0.0244402
TRCN0000052557	NM_005198	CHKB	choline kinase beta	CDS	GCATCCATGTCCACCATAGAA	-10.595	-13.0529	-11.3486	-11.6655	1.25923	0.00406943	10.421	9.59648	7.86638	9.29463	1.30381	0.00190299
TRCN0000000504	NM_001278	CHUK	conserved helix-loop-helix ubiquitous kinase	3UTR	GCATCATAAGGAGTTGGTGTA	10.6087	21.924	9.78435	14.1057	6.78337	0.261186	14.3512	10.1401	19.3146	14.602	4.59237	0.0550179
TRCN0000000505	NM_001278	CHUK	conserved helix-loop-helix ubiquitous kinase	CDS	CCAGATTATGAAGAAGTTGAA	0.980621	9.51759	5.85632	5.45151	4.28286	0.111868	6.2123	6.96492	13.977	9.05142	4.28227	0.122065
TRCN0000000506	NM_001278	CHUK	conserved helix-loop-helix ubiquitous kinase	CDS	CCAGCCTCTCAATGTGTTCTA	20.4467	18.494	14.398	17.7795	3.087	0.00436666	8.96608	14.3411	22.0116	15.1063	6.55635	0.0835274
TRCN0000000507	NM_001278	CHUK	conserved helix-loop-helix ubiquitous kinase	CDS	GCAAATGAGGAACAGGGCAAT	11.1576	13.5319	14.9815	13.2237	1.93046	0.81548	7.01855	15.9204	20.741	14.56	6.96165	0.0931071
TRCN0000000508	NM_001278	CHUK	conserved helix-loop-helix ubiquitous kinase	CDS	GCGTGCCATTGATCTATATAA	35.6222	34.0436	24.8508	31.5056	5.81698	0.0189246	20.6972	18.4129	25.4339	21.5147	3.58117	0.0182551
TRCN0000039593	NM_006383	CIB2	calcium and integrin binding family member 2	3UTR	GTCCTTTCCTACTCCAGAAAT	-7.98475	-0.0950816	-3.61385	-3.89789	3.95249	0.0214595	18.2403	16.8859	20.248	18.4581	1.69159	0.00965967
TRCN0000039594	NM_006383	CIB2	calcium and integrin binding family member 2	CDS	GCTGACTTCGAGGACATGATT	-6.64432	-0.776932	-0.312601	-2.57795	3.52922	0.00147904	18.1777	20.6655	24.9426	21.2619	3.42168	0.0166288
TRCN0000039595	NM_006383	CIB2	calcium and integrin binding family member 2	CDS	CGGGAGAATCCCTTCAAAGAA	-1.25173	11.9094	0.415504	3.69107	7.16597	0.114053	21.4327	23.029	20.4673	21.643	1.29372	0.000337223
TRCN0000039596	NM_006383	CIB2	calcium and integrin binding family member 2	CDS	CGAGAGCTCAAGGCAAACTAT	-7.01744	0.860666	-4.09249	-3.41642	3.98233	0.00674659	12.7244	9.20153	13.4539	11.7933	2.27397	0.030198
TRCN0000039597	NM_006383	CIB2	calcium and integrin binding family member 2	CDS	GAACCTCACTTTCAACGACTT	3.13557	21.9009	10.1574	11.7313	9.48116	0.229524	22.3967	19.0676	19.2807	20.2483	1.86361	0.00333466
TRCN0000037819	NM_054113	CIB3	calcium and integrin binding family member 3	CDS	GCGTATCAGGACTGCACATTT	-9.74598	-11.8611	-14.1112	-11.9061	2.18297	0.206555	17.8073	16.6182	-1.90943	10.8387	11.0562	0.209254
TRCN0000037820	NM_054113	CIB3	calcium and integrin binding family member 3	CDS	CCTCAAGGCTTACTATGCTTT	-8.43714	-12.6736	-13.5532	-11.5546	2.73543	0.181662	17.1188	15.6996	1.77832	11.5322	8.47689	0.117616
TRCN0000037821	NM_054113	CIB3	calcium and integrin binding family member 3	CDS	CCCTGGAAGATTTCCAGAACA	-8.03041	-10.8615	-11.4559	-10.1159	1.83042	0.450929	18.3976	16.6576	-2.37332	10.894	11.5227	0.222026
TRCN0000037822	NM_054113	CIB3	calcium and integrin binding family member 3	CDS	GCCAGAGGATTGCCCAGGTAT	-7.14522	-11.6262	-13.4785	-10.75	3.25631	0.0717796	18.1586	16.9699	-7.27356	9.28495	14.3524	0.366792
TRCN0000037823	NM_054113	CIB3	calcium and integrin binding family member 3	CDS	GTATGTGAGAAGGTGCTGGAT	-9.24434	-13.0805	-12.894	-11.7396	2.16299	0.0422017	18.5909	17.4926	-4.48491	10.5329	13.0174	0.278219
TRCN0000037549	NM_032630	CINP	cyclin-dependent kinase 2-interacting protein	CDS	GCGGCTGATTGGCACAATTTA	2.44432	4.39125	-4.768	0.689187	4.82528	0.112866	17.5311	22.7464	22.9245	21.0673	3.06373	0.0113786
TRCN0000037550	NM_032630	CINP	cyclin-dependent kinase 2-interacting protein	CDS	CATTTCTATGAGGTTTCGCAT	5.03317	1.15019	-2.86206	1.1071	3.94779	0.035719	22.5778	23.3106	25.7071	23.8652	1.63668	0.00539677
TRCN0000037551	NM_032630	CINP	cyclin-dependent kinase 2-interacting protein	CDS	CTTATCTGTCAGTGCAAGAAA	13.3766	-2.94813	-6.50704	1.30715	10.6029	0.477325	17.4396	17.9588	19.4865	18.295	1.06404	0.0061073
TRCN0000037552	NM_032630	CINP	cyclin-dependent kinase 2-interacting protein	CDS	TGTCTGGAATATAACGAGGAA	11.0544	-3.36712	-5.4911	0.732053	9.00225	0.352672	15.1752	19.5933	22.6156	19.128	3.74193	0.0218225
TRCN0000037553	NM_032630	CINP	cyclin-dependent kinase 2-interacting protein	CDS	CACTGCAAATAATATTGCCAA	-6.80365	-7.10486	-9.77929	-7.89593	1.63798	0.0633663	15.4134	18.658	22.2092	18.7602	3.39908	0.0205364
TRCN0000006313	NM_007174	CIT	citron (rho-interacting, serine/threonine kinase 21)	3UTR	CCCTCCTATTAGAGTACGAAA	-8.69592	-4.78226	-7.82634	-7.10151	2.05505	0.022668	13.8868	10.1116	8.79018	10.9295	2.64495	0.0144362
TRCN0000006314	NM_007174	CIT	citron (rho-interacting, serine/threonine kinase 21)	CDS	GCCAATAAACTTGCAGCAAAT	-5.43823	-2.6803	-7.06795	-5.06216	2.21787	0.326869	20.0291	7.19803	12.1878	13.1383	6.46813	0.0828333
TRCN0000006315	NM_007174	CIT	citron (rho-interacting, serine/threonine kinase 21)	CDS	GCGTCCTCATACCAGGATAAA	-6.99415	-3.48568	-3.17174	-4.55052	2.12206	0.824432	20.7132	10.5519	9.25428	13.5064	6.27484	0.0610927
TRCN0000006316	NM_007174	CIT	citron (rho-interacting, serine/threonine kinase 21)	CDS	CGGAAGTATTCCGACACCATA	-4.1564	-3.07447	-3.20654	-3.47914	0.590233	0.754999	21.679	8.8633	14.4447	14.9956	6.42557	0.0652483
TRCN0000006317	NM_007174	CIT	citron (rho-interacting, serine/threonine kinase 21)	CDS	GCTGATCTACTGAAGACAGAA	-3.1927	0.395427	-1.08944	-1.29557	1.80292	0.266239	25.5429	13.3118	14.1954	17.6834	6.82088	0.0457874
TRCN0000006051	NM_001823	CKB	creatine kinase, brain	3UTR	CCCTGCTGCTTCCTAACTTAT	2.48983	-2.51698	1.39438	0.455746	2.63207	0.0962711	21.43	8.16398	2.92523	10.8397	9.53813	0.181069
TRCN0000006052	NM_001823	CKB	creatine kinase, brain	CDS	TGTGCATATCAAGCTGCCCAA	13.3059	6.51898	15.3423	11.7224	4.61987	0.014536	25.5811	21.0805	11.177	19.2795	7.36898	0.0344636
TRCN0000006053	NM_001823	CKB	creatine kinase, brain	CDS	CTCTTCAAGTCTAAGGACTAT	-5.45359	-5.9112	-4.52962	-5.29814	0.703788	0.00197208	18.896	9.0784	6.02486	11.3331	6.72526	0.0921241
TRCN0000006054	NM_001823	CKB	creatine kinase, brain	CDS	CCCAGATTGAAACTCTCTTCA	9.09748	-0.0407175	12.4084	7.15504	6.44784	0.061457	21.3137	13.6764	17.9519	17.6473	3.82776	0.0212042
TRCN0000010991	NM_001823	CKB	creatine kinase, brain	CDS	CGAAGTGTTCAAGGATCTCTT	0.841638	4.44319	0.723758	2.00286	2.11421	0.733522	-1.09039	0.66055	0.146276	-0.0945214	0.899964	0.551287
TRCN0000010088	NM_001824	CKM	creatine kinase, muscle	CDS	CGTCCGAAGTAGAACAGGTGC	2.35696	12.6832	23.2962	12.7788	10.47	0.0489022	25.2077	24.6054	21.9559	23.923	1.72997	0.000240281
TRCN0000010089	NM_001824	CKM	creatine kinase, muscle	CDS	GCTTCACTGTAGACGATGTCA	14.5499	23.2412	35.4963	24.4292	10.5236	0.0336353	35.1564	33.5632	36.4602	35.0599	1.45092	0.00216722
TRCN0000010090	NM_001824	CKM	creatine kinase, muscle	CDS	CTACAAACCCACTGACAAGCA	37.1321	35.3288	32.4354	34.9654	2.36934	0.00568035	34.1661	32.4276	34.7909	33.7949	1.2246	0.00187385
TRCN0000018388	NM_001824	CKM	creatine kinase, muscle	CDS	CTCTCTGTGGAAGCTCTCAAC	-4.52269	0.460408	18.7743	4.90401	12.2677	0.377898	19.091	19.3292	15.041	17.8204	2.40996	0.00121362
TRCN0000010091	NM_001824	CKM	creatine kinase, muscle	CDS	TGGCACAATGACAACAAGAGC	32.7846	32.1904	38.2509	34.4086	3.34072	0.00372142	28.0988	26.0659	25.393	26.5192	1.40869	0.000849785
TRCN0000006055	NM_020990	CKMT1	creatine kinase, mitochondrial 1 (ubiquitous)	CDS	CGTGGAATTTGGCACAACAAT	-6.1919	-6.4982	-9.28956	-7.32655	1.70689	0.00977871	-2.22632	3.838	-0.360009	0.417222	3.10597	0.92028
TRCN0000006056	NM_020990	CKMT1	creatine kinase, mitochondrial 1 (ubiquitous)	CDS	CGGTGTCTTTGATATTTCTAA	-6.002	-6.61338	-6.30113	-6.3055	0.305713	0.0988856	2.01077	6.88027	7.96408	5.61837	3.17092	0.165641
TRCN0000006057	NM_020990	CKMT1	creatine kinase, mitochondrial 1 (ubiquitous)	CDS	GCTGAACAGCAGCAGCTTATT	-7.69722	-7.46789	-7.70651	-7.62387	0.135167	0.127849	3.04238	9.03444	6.77541	6.28408	3.02609	0.0964926
TRCN0000006058	NM_020990	CKMT1	creatine kinase, mitochondrial 1 (ubiquitous)	CDS	GTGATCCAAGAGCGACACAAT	6.23758	3.64324	5.55756	5.14613	1.34522	0.120007	10.8685	12.322	7.72293	10.3045	2.35084	0.00348811
TRCN0000006059	NM_020990	CKMT1	creatine kinase, mitochondrial 1 (ubiquitous)	CDS	GCTAAGCAAAGATAGCCGCTT	-5.88627	-3.92701	-4.36989	-4.72772	1.02748	0.284707	11.5078	13.367	9.67195	11.5156	1.84755	0.00150358
TRCN0000006060	NM_001825	CKMT2	creatine kinase, mitochondrial 2 (sarcomeric)	CDS	CCCGCCATTTATTCCAAGCTT	4.6399	9.09289	7.63272	7.12184	2.27003	0.0174256	15.4571	15.27	12.4516	14.3929	1.6838	0.000350566
TRCN0000006061	NM_001825	CKMT2	creatine kinase, mitochondrial 2 (sarcomeric)	CDS	CGTCATCAAACTAAGACACAA	-1.04383	0.544499	-1.89335	-0.797561	1.23744	0.381146	1.47919	-0.54131	0.597108	0.511662	1.01296	0.939656
TRCN0000006062	NM_001825	CKMT2	creatine kinase, mitochondrial 2 (sarcomeric)	CDS	GAAACGAGTATTTGAGCGATT	-3.83077	-1.88228	-3.02512	-2.91272	0.979094	0.907573	-0.299254	-1.91317	-1.2757	-1.16271	0.812869	0.20353
TRCN0000006063	NM_001825	CKMT2	creatine kinase, mitochondrial 2 (sarcomeric)	CDS	CCAGGGTAATCTCAATGGAAA	-1.68611	2.171	0.439998	0.308297	1.93192	0.599087	4.64516	0.449309	-1.80399	1.09683	3.27297	0.774003
TRCN0000010992	NM_001825	CKMT2	creatine kinase, mitochondrial 2 (sarcomeric)	CDS	GTCGCAGATGTGTACGACATT	-3.45911	-2.96112	-1.6195	-2.67991	0.9515	0.24274	2.35219	-3.0843	-0.917718	-0.549944	2.73684	0.588178
TRCN0000037919	NM_001826	CKS1B	CDC28 protein kinase regulatory subunit 1B	CDS	GTCCATTATATGATCCATGAA	-9.95685	-12.1344	-13.4426	-11.8446	1.76083	0.0713481	15.1588	13.291	1.81233	10.0874	7.22699	0.108748
TRCN0000037920	NM_001826	CKS1B	CDC28 protein kinase regulatory subunit 1B	CDS	GAGGAGTTTGAGTATCGACAT	-10.6841	-11.1285	-13.2147	-11.6758	1.35112	0.183785	15.775	15.7963	1.77047	11.1139	8.09168	0.11362
TRCN0000037921	NM_001826	CKS1B	CDC28 protein kinase regulatory subunit 1B	CDS	CCCACTACCCAAGAAACCAAA	-8.89195	-8.47613	-13.3505	-10.2395	2.70222	0.288007	17.8427	16.3242	1.94588	12.0376	8.77259	0.11674
TRCN0000037922	NM_001826	CKS1B	CDC28 protein kinase regulatory subunit 1B	CDS	CATCTGATGTCTGAATCTGAA	-7.85489	-6.69281	-12.098	-8.8819	2.84518	0.190509	16.2546	12.9305	1.57084	10.252	7.69961	0.121655
TRCN0000037923	NM_001826	CKS1B	CDC28 protein kinase regulatory subunit 1B	CDS	GAATGGAGGAATCTTGGCGTT	-8.86035	-9.11172	-12.0315	-10.0012	1.76277	0.16019	14.0586	15.5336	0.228439	9.94023	8.44293	0.149015
TRCN0000037544	NM_001827	CKS2	CDC28 protein kinase regulatory subunit 2	CDS	CGGCATGTTATGTTACCCAGA	-4.7607	-5.06844	-6.19907	-5.34274	0.757402	0.00600788	10.0954	11.8362	8.2373	10.0563	1.79978	0.00167455
TRCN0000037545	NM_001827	CKS2	CDC28 protein kinase regulatory subunit 2	CDS	CTTGGTGTCCAACAGAGTCTA	-6.32745	-7.85511	-7.54144	-7.24134	0.806838	0.0159828	15.7875	17.2694	21.3912	18.1494	2.90363	0.0186762
TRCN0000037546	NM_001827	CKS2	CDC28 protein kinase regulatory subunit 2	CDS	CTTCGACGAACACTACGAGTA	-7.82952	-7.66648	-7.42013	-7.63871	0.206101	0.290964	18.479	18.442	22.3118	19.7443	2.22361	0.0116245
TRCN0000037547	NM_001827	CKS2	CDC28 protein kinase regulatory subunit 2	CDS	TGGGTTCATTACATGATTCAT	0.0434448	-5.39678	-7.24275	-4.1987	3.78797	0.241401	14.2985	19.01	20.9987	18.1024	3.44109	0.0206639
TRCN0000037548	NM_001827	CKS2	CDC28 protein kinase regulatory subunit 2	CDS	CCACATATTCTTCTCTTTAGA	-4.18119	-5.27185	-7.48252	-5.64518	1.68203	0.347941	14.3899	19.3183	19.4746	17.7276	2.89156	0.0148081
TRCN0000000754	NM_004071	CLK1	CDC-like kinase 1	3UTR	TGGTTCATTAAGTACATAGCT	-2.19272	-0.228682	4.98056	0.853053	3.70697	0.0209848	15.2024	12.3213	10.5396	12.6878	2.35291	0.00684982
TRCN0000000755	NM_004071	CLK1	CDC-like kinase 1	CDS	GCTGCAAATACAATCACTCTA	0.758001	0.816981	12.3342	4.6364	6.66658	0.0266057	7.65263	8.76933	4.65501	7.02566	2.12761	0.00457208
TRCN0000000756	NM_004071	CLK1	CDC-like kinase 1	CDS	GCTCGCTCAGAAATACAAGTT	2.09069	-1.47523	8.56788	3.06112	5.0914	0.150213	9.82622	7.75409	9.43144	9.00392	1.10023	0.0212568
TRCN0000000757	NM_004071	CLK1	CDC-like kinase 1	CDS	GATATGTTTCAAGAGCCTGTA	5.72998	4.42741	13.4243	7.86056	4.86215	0.72567	20.0225	16.7923	17.7992	18.2047	1.65282	0.00475761
TRCN0000000758	NM_004071	CLK1	CDC-like kinase 1	CDS	GATATGCAAGTCTGTGAATTT	16.3674	23.5966	20.517	20.1603	3.62777	0.0372464	18.0938	16.1391	13.7283	15.9871	2.1867	0.00252563
TRCN0000000750	NM_003993	CLK2	CDC-like kinase 2	3UTR	CTTCCTCCTGGCTCTCTATAT	15.5627	21.5595	20.0963	19.0728	3.12663	0.637114	14.0745	17.2117	13.9584	15.0816	1.8457	0.00308774
TRCN0000010543	NM_003993	CLK2	CDC-like kinase 2	CDS	GTGGAGTATAGGCTGCATCAT	-1.84209	-2.55828	-2.01858	-2.13965	0.373129	0.0349914	-10.5918	-2.26392	-2.29043	-5.04871	4.80046	0.213756
TRCN0000000751	NM_003993	CLK2	CDC-like kinase 2	CDS	GAGATCAACGTGCTAGAGAAA	5.96895	3.15089	1.8609	3.66025	2.10086	0.0887148	-0.702732	3.09597	-1.06374	0.443168	2.30448	0.881581
TRCN0000000752	NM_003993	CLK2	CDC-like kinase 2	CDS	GAAAGCATAAGCGACGAAGAA	1.25986	-0.687744	-0.936838	-0.121574	1.20282	0.0175498	6.64195	0.696434	-1.65851	1.89329	4.27771	0.601377
TRCN0000000753	NM_003993	CLK2	CDC-like kinase 2	CDS	GAAGCAGTTATGATGATCGTT	6.13038	7.88995	11.765	8.59513	2.88276	0.0472545	11.7359	17.9834	15.173	14.9641	3.12897	0.0169938
TRCN0000000745	NM_003992	CLK3	CDC-like kinase 3	CDS	GCTAGAAATCAACGTGCTCAA	1.93958	2.31087	16.9837	7.07805	8.58056	0.168555	5.54675	9.59732	6.3781	7.17406	2.13938	0.0273314
TRCN0000000746	NM_003992	CLK3	CDC-like kinase 3	CDS	CCGTACCAGGAAGCAGAAATA	-0.211705	9.49069	4.19484	4.49128	4.85799	0.825037	13.9013	13.9519	15.5248	14.4593	0.923066	0.00910404
TRCN0000000747	NM_003992	CLK3	CDC-like kinase 3	CDS	CCTGTGTGTCTTGATGTCTGA	10.1145	12.9365	18.5169	13.856	4.276	0.00205491	13.7937	11.9097	15.2193	13.6409	1.66007	0.016987
TRCN0000000748	NM_003992	CLK3	CDC-like kinase 3	CDS	ACTACTATGGACCTTCACGTT	2.7338	6.36587	16.149	8.41622	6.93864	0.0314198	9.05167	8.71388	15.0246	10.93	3.54999	0.0684492
TRCN0000000749	NM_003992	CLK3	CDC-like kinase 3	CDS	CATTGGCTGCATTCTCTTTGA	9.33878	8.73772	25.733	14.6032	9.64338	0.0275273	10.2376	8.84491	11.7138	10.2654	1.43464	0.0266341
TRCN0000001350	NM_020666	CLK4	CDC-like kinase 4	3UTR	GTGTCCAGTGATAAATGTGAT	-1.66648	2.73368	-0.668889	0.13277	2.30702	0.0373397	3.19999	10.7006	12.216	8.70551	4.82774	0.130864
TRCN0000001351	NM_020666	CLK4	CDC-like kinase 4	CDS	GCATCCTTTCTTTGACTTATT	14.6228	15.3108	18.0885	16.0073	1.83485	0.242084	7.64345	15.7714	7.23028	10.215	4.81635	0.0536836
TRCN0000001352	NM_020666	CLK4	CDC-like kinase 4	CDS	CTGGCAATGATGGAACGAATA	9.46037	17.0715	16.8944	14.4754	4.34406	0.161152	8.44515	11.5043	8.80993	9.58648	1.67091	0.00888155
TRCN0000001353	NM_020666	CLK4	CDC-like kinase 4	CDS	CGATGTGTCCAGATGCTAGAA	21.6701	16.872	19.6201	19.3874	2.40752	0.00455914	-2.52039	6.98276	6.98132	3.81456	5.48623	0.45927
TRCN0000010605	NM_020666	CLK4	CDC-like kinase 4	CDS	TGACGAATACAGGAATGACTA	-5.3336	-3.50229	-7.122	-5.3193	1.8099	0.00247029	2.32763	-3.42424	-1.80712	-0.967908	2.96635	0.480889
TRCN0000037939	NM_006314	CNKSR1	connector enhancer of kinase suppressor of Ras 1	CDS	CCTCATCAATGTCTCCAACTA	1.8432	4.89361	-0.205551	2.17709	2.56593	0.180285	3.11188	-0.242894	4.19681	2.35527	2.31454	0.480973
TRCN0000037940	NM_006314	CNKSR1	connector enhancer of kinase suppressor of Ras 1	CDS	CGTAAGAACATGGTGAGGGAA	-0.40931	-3.30626	-3.01449	-2.24335	1.59501	0.816428	3.09591	-1.72413	1.06053	0.810769	2.41971	0.918817
TRCN0000037941	NM_006314	CNKSR1	connector enhancer of kinase suppressor of Ras 1	CDS	CCTTCATCTTCGCTGCTGATA	13.96	14.8806	-5.23936	7.86708	11.3598	0.265715	11.9804	6.8348	13.3148	10.71	3.42169	0.0623162
TRCN0000037942	NM_006314	CNKSR1	connector enhancer of kinase suppressor of Ras 1	CDS	CTTCTCCCACTTAAATGATTT	9.8159	13.6303	8.87985	10.7754	2.51637	0.0186344	-0.181158	-0.757875	3.4621	0.841023	2.28816	0.921947
TRCN0000037943	NM_006314	CNKSR1	connector enhancer of kinase suppressor of Ras 1	CDS	GCGTCATCTCATTACCTGCAT	-4.17455	-6.5033	-7.39514	-6.02433	1.66286	0.582837	-1.38092	-2.64922	-2.93996	-2.32337	0.829031	0.0520721
TRCN0000010260	NM_033133	CNP	2',3'-cyclic nucleotide 3' phosphodiesterase	CDS	GTGGAGTTAAGCGAGCAGCAA	2.48526	2.71641	-0.978416	1.40775	2.06971	0.595154	-10.0342	-9.25044	-3.22078	-7.50181	3.72813	0.109863
TRCN0000010263	NM_033133	CNP	2',3'-cyclic nucleotide 3' phosphodiesterase	CDS	CGTGGACAAGTACCGTGATGG	3.00349	1.97241	-2.10022	0.958561	2.69868	0.540977	6.0235	7.62989	8.80058	7.48466	1.39423	0.0437458
TRCN0000010264	NM_033133	CNP	2',3'-cyclic nucleotide 3' phosphodiesterase	CDS	GACACCAACCACGAACGGGAA	-6.56199	-6.94209	-8.90901	-7.47103	1.25974	0.00762353	5.04193	5.34896	9.29246	6.56112	2.37039	0.110142
TRCN0000010265	NM_033133	CNP	2',3'-cyclic nucleotide 3' phosphodiesterase	CDS	ACTTCCTGCCGCTCTACTTCG	-5.46146	-7.04984	-9.26947	-7.26026	1.91271	0.418902	2.4936	4.81902	8.83716	5.38326	3.2092	0.204885
TRCN0000010266	NM_033133	CNP	2',3'-cyclic nucleotide 3' phosphodiesterase	CDS	TTTGTGACTACGGGAAGGCTC	-6.9095	-8.43266	-8.95566	-8.09927	1.06304	0.815578	5.75222	10.428	11.1483	9.10949	2.92971	0.0600147
TRCN0000003293	NM_000090	COL3A1	collagen, type III, alpha 1 (Ehlers-Danlos syndrome type IV, autosomal dominant)	CDS	ACACCGATGAGATTATGACTT	4.89336	22.7673	14.3871	14.0159	8.94274	0.854283	8.58212	14.6618	8.80184	10.6819	3.44844	0.0251381
TRCN0000003294	NM_000090	COL3A1	collagen, type III, alpha 1 (Ehlers-Danlos syndrome type IV, autosomal dominant)	CDS	GCCAACCAGGAGAGAAGGGAT	4.34955	6.53809	10.4744	7.12067	3.10369	0.0129404	3.29854	3.91872	5.86467	4.36064	1.33893	0.135768
TRCN0000003295	NM_000090	COL3A1	collagen, type III, alpha 1 (Ehlers-Danlos syndrome type IV, autosomal dominant)	CDS	AGCTACGGCAATCCTGAACTT	5.93555	11.9648	4.81677	7.57236	3.84485	0.0933426	11.1117	5.95372	6.49314	7.85284	2.83508	0.0468422
TRCN0000003296	NM_000090	COL3A1	collagen, type III, alpha 1 (Ehlers-Danlos syndrome type IV, autosomal dominant)	CDS	TGCTATCAAGGTATTCTGTAA	-3.38608	0.0804109	-2.68994	-1.99854	1.83376	0.0630616	8.67494	7.37645	1.90721	5.9862	3.59167	0.0572733
TRCN0000003297	NM_000090	COL3A1	collagen, type III, alpha 1 (Ehlers-Danlos syndrome type IV, autosomal dominant)	3UTR	TGTATGTGGTTGTTGATCTTT	6.53637	0.463474	3.77199	3.59061	3.04051	0.0885041	9.90507	16.867	8.53324	11.7685	4.46847	0.0321017
TRCN0000006211	NM_005713	COL4A3BP	collagen, type IV, alpha 3 (Goodpasture antigen) binding protein	CDS	GCATAGTACCAACGGCAATAA	16.5257	14.0853	14.5808	15.0639	1.28996	0.00901781	28.6733	17.705	14.0009	20.1264	7.63002	0.0396079
TRCN0000006212	NM_005713	COL4A3BP	collagen, type IV, alpha 3 (Goodpasture antigen) binding protein	CDS	GCTGATAATGCAATCATCATT	-2.49618	-3.38902	-3.04871	-2.97797	0.450603	0.320114	-0.945449	-3.13684	-7.34517	-3.80916	3.2524	0.0706213
TRCN0000006213	NM_005713	COL4A3BP	collagen, type IV, alpha 3 (Goodpasture antigen) binding protein	CDS	CCTCAGTAAGTGGACAAACTA	-0.64951	4.30332	1.92583	1.85988	2.47707	0.0943715	23.3991	16.0873	14.5448	18.0104	4.73005	0.0189851
TRCN0000006214	NM_005713	COL4A3BP	collagen, type IV, alpha 3 (Goodpasture antigen) binding protein	CDS	GCAAAGCGAGAGTATCCTAAA	-7.25371	-9.11161	-8.73982	-8.36838	0.98307	0.205437	19.7266	12.8172	6.27168	12.9385	6.72828	0.0652193
TRCN0000006215	NM_005713	COL4A3BP	collagen, type IV, alpha 3 (Goodpasture antigen) binding protein	CDS	GCAACACTTTCTCATTGTATT	10.4918	9.41459	15.4163	11.7742	3.19975	0.0463554	18.7941	20.2766	9.42087	16.1638	5.88644	0.0267178
TRCN0000011063	NM_152928	CPNE1	copine I	3UTR	CTGGGCCACAACCCAACCCTT	-9.08916	-5.09546	-5.79101	-6.65855	2.13351	0.131573	19.7401	17.1175	18.3	18.3859	1.31339	0.00425951
TRCN0000007029	NM_152928	CPNE1	copine I	CDS	CGCATGAATTTGCCTTGAATT	9.32448	7.95315	18.6095	11.9624	5.79727	0.00169727	22.9064	22.9076	25.0808	23.6316	1.25506	0.0043483
TRCN0000007030	NM_152928	CPNE1	copine I	CDS	CGCGACATTGTGCAGTTTGTA	33.3143	30.5187	28.2881	30.7071	2.51842	0.00583764	41.1377	48.633	56.1273	48.6327	7.49481	0.0105548
TRCN0000007031	NM_152928	CPNE1	copine I	CDS	GCTCAGGAATTAAAGGACAAT	-1.88151	9.05844	21.5788	9.58525	11.739	0.0092107	19.4966	23.2286	23.1279	21.951	2.12619	0.00608796
TRCN0000007032	NM_152928	CPNE1	copine I	CDS	CGCTTTGGAATCTATGACATA	45.5688	37.5828	32.3174	38.4897	6.67211	0.00889707	29.5413	29.8558	36.3424	31.9132	3.83905	0.00910433
TRCN0000002101	NM_152727	CPNE2	copine II	CDS	CCCTTCCTCTTTGCACTATAT	-4.49857	-4.02255	-1.04796	-3.18969	1.87	0.165539	9.26183	9.75659	8.39154	9.13665	0.691081	0.00242039
TRCN0000002102	NM_152727	CPNE2	copine II	CDS	CTGCAAGATAAACCGAGACTA	-2.32479	-3.35842	2.45506	-1.07605	3.1014	0.13415	6.8776	7.91516	12.084	8.95892	2.75567	0.0714519
TRCN0000002103	NM_152727	CPNE2	copine II	CDS	CAGAGAACAATGGCAGATGGA	4.60604	21.7132	21.9418	16.087	9.94348	0.0648514	9.44597	9.6889	9.06596	9.40028	0.313972	0.00507538
TRCN0000010681	NM_152727	CPNE2	copine II	CDS	TGCTCAGGTGTGGATGGTATT	-5.03291	-0.527857	0.114843	-1.81531	2.80499	0.158712	9.73607	9.97322	10.3746	10.028	0.32277	0.010399
TRCN0000002104	NM_152727	CPNE2	copine II	CDS	TGGGCAGATCATTCAGGACTA	-4.21211	-4.27884	-4.71646	-4.40247	0.273962	0.161446	8.51026	10.7429	9.74154	9.66488	1.11827	0.0114056
TRCN0000000714	NM_003909	CPNE3	copine III	3UTR	CCATTCATTTAAGTGCTGTTT	4.19834	5.92019	4.39028	4.83627	0.943598	0.846395	18.4287	20.2804	24.3534	21.0208	3.03098	0.0145722
TRCN0000000715	NM_003909	CPNE3	copine III	CDS	CCCTACTGCAATGGAATCCAA	4.49739	1.14452	16.4013	7.34773	8.01783	0.801973	11.5013	14.6909	7.24689	11.1464	3.73469	0.0171738
TRCN0000000716	NM_003909	CPNE3	copine III	CDS	GCACAGAAAGGATTAAGAATT	2.71839	2.89725	4.06119	3.22561	0.729143	0.460288	9.82313	11.8418	13.2182	11.6277	1.70763	0.0216977
TRCN0000000717	NM_003909	CPNE3	copine III	CDS	GACCCTTTATGTGTGTTGTTT	-3.27772	-3.36235	-3.3607	-3.33359	0.048396	0.140093	6.88748	12.9615	14.1043	11.3177	3.87904	0.0588849
TRCN0000000718	NM_003909	CPNE3	copine III	CDS	CCACGAAACAACAGAAGCAGT	9.16397	6.85668	14.2748	10.0985	3.79635	0.0622605	7.62425	17.4525	16.6453	13.9073	5.45626	0.061549
TRCN0000003088	NM_000098	CPT2	carnitine palmitoyltransferase II	CDS	GACCAGTGAGAACCGAGACAT	-3.4554	-2.24794	-3.91376	-3.2057	0.86052	0.140302	14.1225	10.2019	14.9133	13.0792	2.52302	0.0278689
TRCN0000003089	NM_000098	CPT2	carnitine palmitoyltransferase II	CDS	CCAGGGCTTTGACCGACACTT	7.64083	-2.91836	2.83847	2.52031	5.28678	0.238663	13.4946	10.2963	14.6599	12.8169	2.25939	0.0261363
TRCN0000003090	NM_000098	CPT2	carnitine palmitoyltransferase II	CDS	TCTCTTGAATGATGGCCAGTT	-4.78182	-4.69559	-3.45136	-4.30959	0.744502	0.0457809	16.4954	9.84688	14.4809	13.6077	3.40919	0.0322347
TRCN0000003091	NM_000098	CPT2	carnitine palmitoyltransferase II	3UTR	AGTGGGTGCTATTCTGTGAAA	3.15158	5.30518	6.54873	5.00183	1.71877	0.00153136	17.5049	14.7474	16.3709	16.2077	1.38598	0.00662313
TRCN0000003092	NM_000098	CPT2	carnitine palmitoyltransferase II	CDS	TCGAGCTGACTGATGCCTTAA	-2.39138	-3.04413	-4.49263	-3.30938	1.07545	0.0106139	14.7199	12.3247	10.3409	12.4619	2.19272	0.00530539
TRCN0000001795	NM_016507	CRK7	CDC2-related protein kinase 7	CDS	GCTCGGCTCTATAACTCTGAA	3.88133	11.7162	14.3317	9.9764	5.43807	0.139009	11.6703	12.8421	11.6495	12.054	0.682584	0.00296943
TRCN0000001796	NM_016507	CRK7	CDC2-related protein kinase 7	CDS	GCTGCTTAACATCCACTCCAA	-5.22761	-3.5431	6.32451	-0.815401	6.24044	0.662427	11.7251	13.0948	13.9443	12.9214	1.11972	0.0114698
TRCN0000001797	NM_016507	CRK7	CDC2-related protein kinase 7	CDS	GCAGAACAGATGACCCTTGAA	-3.78105	-3.43437	8.4494	0.411326	6.96333	0.598641	8.77185	9.67991	7.80068	8.75081	0.939788	0.00176837
TRCN0000001798	NM_016507	CRK7	CDC2-related protein kinase 7	CDS	GCACTGAAAGAGGAGATTGTT	4.27073	2.6571	23.6215	10.1831	11.6659	0.0344672	12.5723	11.2032	12.1123	11.9626	0.696679	0.00790883
TRCN0000001799	NM_016507	CRK7	CDC2-related protein kinase 7	3UTR	CCATTGAGCATCTTGAACATA	-1.3086	3.71617	6.8363	3.08129	4.1094	0.926801	13.4578	11.8073	9.05089	11.4386	2.22644	0.00450746
TRCN0000006378	NM_005207	CRKL	v-crk sarcoma virus CT10 oncogene homolog (avian)-like	3UTR	GCTCTGCTCTACCATGTTTAA	23.9256	15.7552	16.7905	18.8238	4.44855	0.00264093	31.2523	17.4239	21.9059	23.5274	7.05537	0.0308966
TRCN0000006379	NM_005207	CRKL	v-crk sarcoma virus CT10 oncogene homolog (avian)-like	CDS	CCACACGGAAAGCATGGAAAT	3.13099	0.787871	3.99459	2.63782	1.65927	0.0460784	5.85594	4.86913	-2.43386	2.76374	4.52821	0.364451
TRCN0000006380	NM_005207	CRKL	v-crk sarcoma virus CT10 oncogene homolog (avian)-like	CDS	CGTGAAAGTCACAAGGATGAA	9.64208	14.121	11.1274	11.6302	2.28137	0.000747488	13.3552	12.0599	15.31	13.575	1.63614	0.0174519
TRCN0000006381	NM_005207	CRKL	v-crk sarcoma virus CT10 oncogene homolog (avian)-like	CDS	AGCAGAAGATAACCTGGAATA	-4.58526	-5.05076	-3.58383	-4.40662	0.749605	0.67336	23.2147	15.0787	9.8979	16.0638	6.71283	0.0445606
TRCN0000006382	NM_005207	CRKL	v-crk sarcoma virus CT10 oncogene homolog (avian)-like	CDS	GACCTGTCTTTGCGAAAGCAA	1.54221	3.712	3.32634	2.86018	1.15757	0.540992	22.3019	14.3779	9.78017	15.4867	6.33407	0.0427293
TRCN0000001590	NM_005211	CSF1R	colony stimulating factor 1 receptor, formerly McDonough feline sarcoma viral (v-fms) oncogene homolog	3UTR	GACTGACTTTATGCCTATGAA	19.1071	16.5107	9.61358	15.0771	4.90644	0.144506	15.6422	14.2274	19.2611	16.3769	2.59606	0.0206083
TRCN0000001591	NM_005211	CSF1R	colony stimulating factor 1 receptor, formerly McDonough feline sarcoma viral (v-fms) oncogene homolog	CDS	CTGCTGACTGTTGAGACCTTA	-3.94664	-1.79266	2.68366	-1.01855	3.38226	0.727019	18.0293	19.6714	21.0893	19.5967	1.53139	0.00682083
TRCN0000001592	NM_005211	CSF1R	colony stimulating factor 1 receptor, formerly McDonough feline sarcoma viral (v-fms) oncogene homolog	CDS	CGACTATAAGAACATCCACCT	4.38426	6.57149	11.6815	7.54573	3.74488	0.968784	18.4443	17.171	22.6466	19.4206	2.86539	0.0166354
TRCN0000010644	NM_005211	CSF1R	colony stimulating factor 1 receptor, formerly McDonough feline sarcoma viral (v-fms) oncogene homolog	CDS	CCAACAACGCTACCTTCCAAA	-6.68132	-4.69245	-4.24462	-5.20613	1.29702	0.0489706	8.11677	12.1936	14.4294	11.5799	3.20076	0.0464331
TRCN0000010645	NM_005211	CSF1R	colony stimulating factor 1 receptor, formerly McDonough feline sarcoma viral (v-fms) oncogene homolog	CDS	AGCTCGCAATCCCTCAACAAT	-4.62181	-1.36261	-2.14467	-2.7097	1.70148	0.24993	11.2685	7.62404	9.61146	9.50135	1.82474	0.0258084
TRCN0000000803	NM_004383	CSK	c-src tyrosine kinase	3UTR	AGAAAGAAAGTACCCAGCAAA	-3.5694	-2.17499	-2.80887	-2.85109	0.698163	0.887335	12.124	10.1338	5.79042	9.34939	3.23881	0.0187439
TRCN0000000804	NM_004383	CSK	c-src tyrosine kinase	CDS	CGAGGAGGTGTACTTTGAGAA	9.56006	18.7605	21.6996	16.6734	6.33316	0.0597581	18.4348	16.1603	16.0518	16.8823	1.34561	0.00288095
TRCN0000000805	NM_004383	CSK	c-src tyrosine kinase	CDS	TGTCTCCTCAAGTTCTCGCTA	16.9093	22.246	21.7416	20.299	2.94637	0.0999831	12.4657	11.7334	10.243	11.4807	1.13273	0.00125831
TRCN0000000806	NM_004383	CSK	c-src tyrosine kinase	CDS	GAGAAGGGCTACAAGATGGAT	-3.16696	2.9124	-1.34025	-0.531603	3.11931	0.0299177	4.41222	5.34133	2.71947	4.15767	1.32934	0.00186967
TRCN0000000807	NM_004383	CSK	c-src tyrosine kinase	CDS	TGCATTAAGAACGACGCCACT	-2.84705	-1.07269	1.01961	-0.966712	1.93551	0.460113	9.29952	12.4235	13.2124	11.6451	2.06932	0.0243246
TRCN0000009996	NM_004383	CSK	c-src tyrosine kinase	CDS	AGGGAACAAAGTCGCCGTCAA	25.1727	25.0118	23.6691	24.6179	0.825573	0.00270227	15.7074	10.008	12.1357	12.617	2.88001	0.0232059
TRCN0000010003	NM_004383	CSK	c-src tyrosine kinase	CDS	AGTGCATTAAGAACGACGCCA	9.1737	10.7826	8.17076	9.37568	1.31757	0.968788	-5.22953	-3.92527	-5.0383	-4.73103	0.70433	0.016032
TRCN0000010007	NM_004383	CSK	c-src tyrosine kinase	CDS	GTACCAAACTCAGCCTCATGC	-2.11158	5.75823	11.6177	5.0881	6.88911	0.319784	24.5541	27.6306	16.9274	23.0374	5.51048	0.0111138
TRCN0000010008	NM_004383	CSK	c-src tyrosine kinase	CDS	ACTACACCTCAGACGCAGATG	5.69706	8.63314	10.3436	8.22461	2.35007	0.00750415	23.2916	24.185	24.4669	23.9812	0.613574	0.00198593
TRCN0000010009	NM_004383	CSK	c-src tyrosine kinase	CDS	GTACGCGCCTCATTAAACCAA	-1.56553	6.82348	8.79341	4.68379	5.50097	0.0371621	19.9041	19.3531	16.9207	18.726	1.58751	0.000296839
TRCN0000005991	NM_033225	CSMD1	CUB and Sushi multiple domains 1	3UTR	CCTGGCTGCATCTGTATGAAA	13.8056	29.7703	19.5844	21.0534	8.0831	0.0129008	27.2536	14.4377	11.3844	17.6919	8.42025	0.0629337
TRCN0000005992	NM_033225	CSMD1	CUB and Sushi multiple domains 1	CDS	CCCTGAATGATTTGGCAGAAT	-4.9346	-4.76646	-7.3	-5.66702	1.4167	0.296102	21.2365	11.5356	4.19982	12.324	8.54565	0.116467
TRCN0000005993	NM_033225	CSMD1	CUB and Sushi multiple domains 1	CDS	CCCATGTATGATACAAACTTA	0.146904	1.79447	-1.28895	0.217475	1.54292	0.0133443	19.3994	8.93619	9.83513	12.7236	5.79891	0.0639259
TRCN0000005994	NM_033225	CSMD1	CUB and Sushi multiple domains 1	CDS	GCCCAAGGTTTCAAAGCATTA	1.86653	2.12038	3.5192	2.50204	0.889987	0.01293	31.183	19.5461	12.239	20.9894	9.5541	0.0552942
TRCN0000005995	NM_033225	CSMD1	CUB and Sushi multiple domains 1	CDS	CCTGCATTGATCCTGCTCATA	4.41865	-0.791163	3.52728	2.38492	2.78645	0.00230356	27.2316	13.5896	10.9779	17.2664	8.7284	0.0712319
TRCN0000010990	NM_001892	CSNK1A1	casein kinase 1, alpha 1	3UTR	GCCTGCTTAATTGTGCTAGAA	-6.38943	-9.9976	-6.30101	-7.56268	2.10917	0.0840173	17.2413	9.5662	0.562239	9.12324	8.34834	0.180058
TRCN0000006042	NM_001892	CSNK1A1	casein kinase 1, alpha 1	CDS	GCAGAATTTGCGATGTACTTA	8.52836	1.30006	14.4658	8.09808	6.59343	0.0678629	21.8551	14.5539	11.4987	15.9692	5.32131	0.0287968
TRCN0000006043	NM_001892	CSNK1A1	casein kinase 1, alpha 1	CDS	CAAGAGTAACATGAAAGGTTT	-0.89347	-0.148735	-2.34328	-1.1285	1.11599	0.736787	3.0507	0.656278	2.46524	2.05741	1.24822	0.378425
TRCN0000006044	NM_001892	CSNK1A1	casein kinase 1, alpha 1	CDS	CATCTATTTGGCGATCAACAT	12.2029	8.86525	12.5105	11.1929	2.02164	0.0135076	25.6445	16.7947	9.60833	17.3492	8.03246	0.0547153
TRCN0000006045	NM_001892	CSNK1A1	casein kinase 1, alpha 1	CDS	GAATTCATTGTCGGAGGGAAA	-2.5694	-2.83955	-4.04081	-3.14992	0.783267	0.0242217	25.6803	23.4519	12.9589	20.6971	6.79343	0.0240409
TRCN0000007024	NM_145203	CSNK1A1L	casein kinase 1, alpha 1-like	3UTR	CCCAAAGTGTAGCCTCTGTAA	10.4314	13.842	16.6006	13.6246	3.09034	0.0213109	22.2584	25.4091	25.8793	24.5156	1.9689	0.00482344
TRCN0000007025	NM_145203	CSNK1A1L	casein kinase 1, alpha 1-like	CDS	GAGAGCAAACTCTACACGATT	-7.62589	0.0476256	-6.03074	-4.53634	4.04915	0.0222347	16.4658	13.0686	15.8306	15.1217	1.80616	0.0119204
TRCN0000007026	NM_145203	CSNK1A1L	casein kinase 1, alpha 1-like	CDS	GCCATGTACTTGAACTACTGT	16.467	24.02	16.1073	18.8648	4.46817	0.0112811	11.6853	16.2178	16.2541	14.7191	2.62739	0.0186241
TRCN0000007027	NM_145203	CSNK1A1L	casein kinase 1, alpha 1-like	CDS	TGGAATCCTTAGGCTACGTTT	5.93116	12.9263	6.71137	8.52294	3.8333	0.0354364	20.2281	15.8178	17.2366	17.7608	2.2514	0.00759113
TRCN0000007028	NM_145203	CSNK1A1L	casein kinase 1, alpha 1-like	CDS	GCTGGAATCTCAGAAGGTCAA	-7.22365	-3.44301	-5.7831	-5.48325	1.90807	0.101345	19.0868	20.3524	24.0383	21.1592	2.57245	0.0117162
TRCN0000000597	NM_001893	CSNK1D	casein kinase 1, delta	CDS	CCCATCGAAGTGTTGTGTAAA	-7.51717	-10.6188	-10.7305	-9.62217	1.82384	0.0414096	14.1971	12.7892	-2.24307	8.24773	9.11253	0.230521
TRCN0000000598	NM_001893	CSNK1D	casein kinase 1, delta	CDS	CGAAAGGATTAGCGAGAAGAA	-7.45897	-10.1379	-11.2815	-9.62611	1.96198	0.324231	16.8844	13.0785	-2.82605	9.04562	10.4558	0.251573
TRCN0000000599	NM_001893	CSNK1D	casein kinase 1, delta	CDS	CCAAGAGACAGAAATACGAAA	-6.57867	-9.11231	-9.90259	-8.53119	1.73649	0.512523	11.8488	8.66592	-3.38663	5.70935	8.0365	0.320799
TRCN0000000600	NM_001893	CSNK1D	casein kinase 1, delta	CDS	CGAAGTGTTGTGTAAAGGCTA	1.32876	-0.164573	-1.81276	-0.216192	1.5714	0.175303	3.49445	-4.31836	-1.29733	-0.707078	3.93971	0.644401
TRCN0000000601	NM_001893	CSNK1D	casein kinase 1, delta	CDS	CGAATTTGCCACATACCTGAA	0.124606	3.70244	0.235725	1.35426	2.03435	0.973869	-5.43698	-6.87927	-2.21213	-4.84279	2.38963	0.129543
TRCN0000001550	NM_139062	CSNK1D	casein kinase 1, delta	CDS	CCCATCGAAGTGTTGTGTAAA	27.0783	28.9972	20.3462	25.4739	4.54319	0.0478431	18.5434	23.6146	32.187	24.7817	6.89627	0.0356112
TRCN0000001551	NM_139062	CSNK1D	casein kinase 1, delta	CDS	CGAAAGGATTAGCGAGAAGAA	12.0363	20.2805	14.9965	15.7711	4.17633	0.12158	7.34472	11.2041	19.5424	12.6971	6.23437	0.107806
TRCN0000001552	NM_139062	CSNK1D	casein kinase 1, delta	CDS	CCAAGAGACAGAAATACGAAA	3.39502	10.621	13.401	9.13899	5.16498	0.730566	12.8887	14.092	19.8071	15.5959	3.69626	0.0355967
TRCN0000001553	NM_139062	CSNK1D	casein kinase 1, delta	CDS	CGAAGTGTTGTGTAAAGGCTA	16.9725	17.4454	10.9849	15.1343	3.60122	0.107362	15.1662	17.5011	23.5145	18.7273	4.3071	0.0303692
TRCN0000010640	NM_139062	CSNK1D	casein kinase 1, delta	CDS	GTCCACCTCACAGAATAGCAT	4.36904	12.7889	7.33189	8.16327	4.27104	0.316667	5.64189	5.27316	12.9679	7.96099	4.34003	0.156
TRCN0000000602	NM_001894	CSNK1E	casein kinase 1, epsilon	3UTR	CCAGTGTTTGCTTAGTGTCTT	-0.619849	0.163078	-2.11271	-0.856493	1.1562	0.831195	-3.31672	-4.41508	-4.78488	-4.17223	0.763612	0.0187163
TRCN0000055427	NM_001894	CSNK1E	casein kinase 1, epsilon	CDS	GTATATCCACTCCAAGAACTT	-0.593362	-0.209189	0.351143	-0.150469	0.474983	0.102197	-3.19336	-0.171793	-1.59218	-1.65244	1.51168	0.17796
TRCN0000000603	NM_001894	CSNK1E	casein kinase 1, epsilon	CDS	CTCTTACCTACGTCAGCTCTT	-1.17333	5.27307	-0.59218	1.16919	3.56593	0.595044	-5.84185	-5.69236	-1.08711	-4.20711	2.70303	0.177645
TRCN0000000604	NM_001894	CSNK1E	casein kinase 1, epsilon	CDS	TCAGCGAGAAGAAGATGTCAA	-1.53936	-2.50806	-0.109236	-1.38555	1.20679	0.141983	-4.68725	-4.66682	0.256194	-3.03263	2.84822	0.274515
TRCN0000000605	NM_001894	CSNK1E	casein kinase 1, epsilon	CDS	CATTTGACCATCTCGGGAAGT	0.513373	1.04665	-0.369925	0.3967	0.715459	0.0880711	-3.03856	-0.2367	0.562303	-0.904319	1.89099	0.461087
TRCN0000009965	NM_001894	CSNK1E	casein kinase 1, epsilon	CDS	GTATATCCACTCCAAGAACTT	23.626	6.2477	15.8729	15.2489	8.70594	0.0152808	17.3128	26.8641	25.4328	23.2032	5.15122	0.0199939
TRCN0000009955	NM_001894	CSNK1E	casein kinase 1, epsilon	CDS	CCCGCTACGCTTCCATCAACA	-5.16409	-4.827	-1.53655	-3.84254	2.00415	0.281566	4.30744	10.4492	6.10702	6.95456	3.15738	0.0634828
TRCN0000009956	NM_001894	CSNK1E	casein kinase 1, epsilon	CDS	GCCACCAAGCGCCAGAAGTAT	-2.36828	-2.74886	-0.4879	-1.86835	1.21055	0.0937922	9.78613	10.1644	12.657	10.8692	1.5598	0.0259693
TRCN0000009957	NM_001894	CSNK1E	casein kinase 1, epsilon	CDS	GCTATCCCTCCGAATTCTCAA	-5.05172	-5.24573	-4.95096	-5.0828	0.149824	0.14849	-3.82285	0.149914	1.83596	-0.612326	2.90539	0.64351
TRCN0000009966	NM_001894	CSNK1E	casein kinase 1, epsilon	CDS	CCTACGTCAGCTCTTCCGCAA	2.33829	3.92693	-0.640097	1.87504	2.31849	0.549681	-7.14915	-4.00671	2.18206	-2.99126	4.74776	0.408486
TRCN0000001834	NM_152221	CSNK1E	casein kinase 1, epsilon	CDS	TCAGCGAGAAGAAGATGTCAA	29.2673	27.0094	31.2923	29.1897	2.14249	0.0511044	27.2142	30.3499	33.8303	30.4648	3.30954	0.00745836
TRCN0000001835	NM_152221	CSNK1E	casein kinase 1, epsilon	3UTR	CCAGTGTTTGCTTAGTGTCTT	7.87522	6.66831	10.9701	8.50454	2.21887	0.662297	11.167	13.1401	17.1209	13.8094	3.03284	0.0337025
TRCN0000001836	NM_152221	CSNK1E	casein kinase 1, epsilon	CDS	GCGCCAGAAGTATGAACGGAT	3.74472	14.2786	16.6532	11.5588	6.87058	0.169219	7.98441	9.50032	15.8825	11.1224	4.19144	0.0808766
TRCN0000001837	NM_152221	CSNK1E	casein kinase 1, epsilon	CDS	GTATATCCACTCCAAGAACTT	50.2818	41.5106	47.0807	46.2911	4.43861	0.00238037	67.5114	57.3457	60.0975	61.6515	5.25799	0.00251611
TRCN0000001838	NM_152221	CSNK1E	casein kinase 1, epsilon	CDS	CTCTTACCTACGTCAGCTCTT	-3.80592	8.24375	13.5183	5.98538	8.88017	0.257717	11.7822	10.3921	12.5234	11.5659	1.08198	0.0154742
TRCN0000010606	NM_022048	CSNK1G1	casein kinase 1, gamma 1	3UTR	TCAGAATAGTAGCAGATGTAA	-5.04322	-4.07981	-4.60194	-4.57499	0.482272	0.00454379	4.79457	8.06342	10.347	7.735	2.79076	0.0868228
TRCN0000010607	NM_022048	CSNK1G1	casein kinase 1, gamma 1	CDS	CCTTTGACTATGCCTATGATT	-5.77039	-5.85335	-6.63326	-6.08566	0.476041	0.00490449	5.91639	7.1677	11.937	8.34037	3.177	0.0969386
TRCN0000010608	NM_022048	CSNK1G1	casein kinase 1, gamma 1	CDS	TGACCGAACATTTACTTTGAA	-5.84636	-1.75967	0.596628	-2.33647	3.25999	0.0262407	3.47549	4.81711	7.44132	5.24464	2.01719	0.135625
TRCN0000010609	NM_022048	CSNK1G1	casein kinase 1, gamma 1	CDS	GATGGCAACCTACCTTCGATA	-5.53098	-6.67364	-4.46604	-5.55689	1.10403	0.0173773	6.82346	10.7164	11.9562	9.832	2.67821	0.048223
TRCN0000010610	NM_022048	CSNK1G1	casein kinase 1, gamma 1	CDS	AGCAATCAAACTGGAACCAAT	-4.70585	-0.489775	1.12749	-1.35605	3.01161	0.0211859	9.25072	9.84727	17.4049	12.1676	4.54539	0.0771362
TRCN0000038669	NM_001319	CSNK1G2	casein kinase 1, gamma 2	3UTR	CCCTCCAAGAGCATTAACTAT	4.57792	2.4481	-0.132226	2.29793	2.35866	0.0264131	6.1895	0.0574704	0.325588	2.19085	3.46552	0.493606
TRCN0000038670	NM_001319	CSNK1G2	casein kinase 1, gamma 2	CDS	GCACACCAAGAGCCTAATCTA	17.1099	12.4844	16.6781	15.4241	2.55499	0.261961	17.0225	10.7009	8.96858	12.2307	4.23927	0.0319707
TRCN0000038671	NM_001319	CSNK1G2	casein kinase 1, gamma 2	CDS	CGCCTAGGAAAGAATCTCTAT	20.1208	14.0912	21.9585	18.7235	4.11558	0.136173	27.8692	18.1656	18.9557	21.6635	5.38881	0.0195412
TRCN0000038672	NM_001319	CSNK1G2	casein kinase 1, gamma 2	CDS	CTGTTTCTTCAAGAGGAGAAA	-0.924569	-5.06037	-1.14404	-2.37632	2.32704	0.939595	7.68235	3.49644	4.1711	5.11663	2.24744	0.0821436
TRCN0000038673	NM_001319	CSNK1G2	casein kinase 1, gamma 2	CDS	AGTGGCTTCGTGTTCGACTAT	2.62015	-0.468229	-0.358966	0.59765	1.75238	0.607491	3.42107	2.84857	3.48994	3.25319	0.3521	0.109977
TRCN0000000808	NM_004384	CSNK1G3	casein kinase 1, gamma 3	3UTR	CACCGAAACTTACTGCTGAAT	4.53559	6.40248	15.8827	8.94027	6.08439	0.125069	13.775	17.3691	20.1848	17.1096	3.21276	0.0221814
TRCN0000000809	NM_004384	CSNK1G3	casein kinase 1, gamma 3	CDS	CCGGAGACAAAGAAACACATA	3.17875	2.68918	4.87728	3.58173	1.14837	0.145613	-0.575182	4.32444	-1.89376	0.618499	3.27646	0.993395
TRCN0000010550	NM_004384	CSNK1G3	casein kinase 1, gamma 3	CDS	CCCAGCAAGTTATTCACATTA	1.16656	1.26675	2.0371	1.49014	0.476327	0.933486	-8.28925	-6.75734	-11.7078	-8.91811	2.53441	0.00500863
TRCN0000000810	NM_004384	CSNK1G3	casein kinase 1, gamma 3	CDS	AGGACGTTCAAATGCACCCAT	5.49192	2.09439	6.28095	4.62242	2.2246	0.33661	5.58607	1.3689	-0.908827	2.01538	3.29536	0.448432
TRCN0000000811	NM_004384	CSNK1G3	casein kinase 1, gamma 3	CDS	ACTTCTTAATAGGACGACCAA	1.65119	3.98738	7.84582	4.4948	3.12834	0.0619204	12.2037	13.6674	10.6859	12.1857	1.49082	0.000637176
TRCN0000000606	NM_001895	CSNK2A1	casein kinase 2, alpha 1 polypeptide	3UTR	GCTGCATTTAGGTGGAGACTT	9.60838	12.0516	4.83755	8.8325	3.66906	0.0239839	7.16084	11.6379	7.71146	8.83674	2.44146	0.0199984
TRCN0000000607	NM_001895	CSNK2A1	casein kinase 2, alpha 1 polypeptide	CDS	CGTAAACAACACAGACTTCAA	18.4245	20.8085	17.262	18.8317	1.80797	0.0318159	12.9374	14.0827	17.6699	14.8966	2.46902	0.0226567
TRCN0000000608	NM_001895	CSNK2A1	casein kinase 2, alpha 1 polypeptide	CDS	CAAGAATATAATGTCCGAGTT	0.251928	1.18238	1.27675	0.903684	0.566407	0.125149	6.08787	7.28987	6.40374	6.59383	0.623136	0.014533
TRCN0000000609	NM_001895	CSNK2A1	casein kinase 2, alpha 1 polypeptide	CDS	AGAATTTGAGAGGAGGTCCCA	-2.64538	-0.240707	-3.2713	-2.05246	1.59993	0.101001	5.61682	7.61826	4.45316	5.89608	1.60092	0.00716387
TRCN0000000610	NM_001895	CSNK2A1	casein kinase 2, alpha 1 polypeptide	CDS	CCAAGAATATAATGTCCGAGT	0.173767	0.393786	-1.32021	-0.250887	0.932576	0.977489	4.98422	6.94007	2.55523	4.82651	2.19667	0.0166133
TRCN0000001985	NM_177559	CSNK2A1	casein kinase 2, alpha 1 polypeptide	CDS	CAAGAATATAATGTCCGAGTT	-1.20566	-4.23681	-3.99469	-3.14572	1.6845	0.378721	5.77733	2.79156	-2.20654	2.12078	4.03398	0.465499
TRCN0000001986	NM_177559	CSNK2A1	casein kinase 2, alpha 1 polypeptide	3UTR	GCTGCATTTAGGTGGAGACTT	6.60919	9.01583	7.18058	7.60187	1.25741	0.94969	7.7584	6.10087	3.59993	5.81974	2.09344	0.0170187
TRCN0000001987	NM_177559	CSNK2A1	casein kinase 2, alpha 1 polypeptide	CDS	CCAAGAATATAATGTCCGAGT	6.18384	7.56674	5.9145	6.55503	0.886457	0.405561	10.7884	3.20447	0.522021	4.83829	5.32462	0.256773
TRCN0000010672	NM_177559	CSNK2A1	casein kinase 2, alpha 1 polypeptide	CDS	AGAATTTGAGAGGAGGTCCCA	-3.7661	-1.63877	-1.81286	-2.40591	1.18117	0.618786	13.2977	-0.981101	-1.74247	3.52472	8.47224	0.593296
TRCN0000010673	NM_177559	CSNK2A1	casein kinase 2, alpha 1 polypeptide	CDS	CGTAAACAACACAGACTTCAA	-5.63835	-3.20573	-2.14093	-3.66167	1.79273	0.627528	15.967	-2.43351	-0.565356	4.3227	10.1274	0.580656
TRCN0000000611	NM_001896	CSNK2A2	casein kinase 2, alpha prime polypeptide	3UTR	GCGGCAGTTACATATTATTAT	19.1709	7.60333	3.20607	9.99344	8.24642	0.021733	15.204	10.9233	11.0642	12.3972	2.43183	0.0133236
TRCN0000000612	NM_001896	CSNK2A2	casein kinase 2, alpha prime polypeptide	CDS	CCTCGTGGACTATCAGATGTA	3.82989	2.32453	6.88905	4.34782	2.32592	0.0737159	12.8672	8.23435	6.89255	9.33137	3.13476	0.0294438
TRCN0000000613	NM_001896	CSNK2A2	casein kinase 2, alpha prime polypeptide	CDS	CGTGGTGGAACAAATATCATT	17.3314	12.1149	9.24037	12.8956	4.10161	0.142719	21.2356	18.2898	18.8075	19.4443	1.57274	0.00334397
TRCN0000000614	NM_001896	CSNK2A2	casein kinase 2, alpha prime polypeptide	CDS	CTGGGACAACATTCACGGAAA	4.1701	4.62898	6.88028	5.22645	1.45051	0.131513	16.3056	10.0487	8.72491	11.6931	4.04902	0.0327988
TRCN0000000615	NM_001896	CSNK2A2	casein kinase 2, alpha prime polypeptide	CDS	AGACCTAGATCCACACTTCAA	0.161383	2.208	5.03159	2.46699	2.44541	0.19789	18.7978	15.0392	13.267	15.7013	2.82421	0.00722404
TRCN0000010657	NM_005730	CTDSP2	CTD (carboxy-terminal domain, RNA polymerase II, polypeptide A) small phosphatase 2	CDS	GCTCCAGTGTCTCCAGTACCA	-3.15376	8.59136	14.2474	6.56168	8.87638	0.0263618	8.38429	0.0310461	15.3392	7.91819	7.66473	0.293028
TRCN0000001851	NM_005730	CTDSP2	CTD (carboxy-terminal domain, RNA polymerase II, polypeptide A) small phosphatase 2	3UTR	GAGGCAGGTATCACAAAGCAT	0.0736632	-1.5637	3.74646	0.752144	2.71932	0.135213	-4.07553	-2.91314	4.70243	-0.762081	4.76796	0.735808
TRCN0000010658	NM_005730	CTDSP2	CTD (carboxy-terminal domain, RNA polymerase II, polypeptide A) small phosphatase 2	CDS	CCCGCCTATTCCGTGAGTCTT	1.12956	2.87789	0.660787	1.55608	1.16847	0.124936	7.31198	6.70247	5.4092	6.47455	0.971648	0.00470913
TRCN0000001852	NM_005730	CTDSP2	CTD (carboxy-terminal domain, RNA polymerase II, polypeptide A) small phosphatase 2	CDS	CTAAGAAGCCTCGTGGACGTA	22.6474	6.5866	17.0826	15.4389	8.15561	0.154558	12.3622	13.3625	14.1375	13.2874	0.890007	0.00924437
TRCN0000001853	NM_005730	CTDSP2	CTD (carboxy-terminal domain, RNA polymerase II, polypeptide A) small phosphatase 2	CDS	GTGTCTCCAGTACCAGTTCTA	22.3202	27.696	24.3381	24.7848	2.7156	0.0473223	27.6975	26.596	35.1346	29.8094	4.64455	0.0139426
TRCN0000001854	NM_005808	CTDSPL	CTD (carboxy-terminal domain, RNA polymerase II, polypeptide A) small phosphatase-like	CDS	TGACGGTGCTTGACTATGGAA	29.2234	33.7885	25.1684	29.3934	4.31254	0.0234182	14.6668	24.291	24.2242	21.0606	5.53734	0.0288957
TRCN0000001855	NM_005808	CTDSPL	CTD (carboxy-terminal domain, RNA polymerase II, polypeptide A) small phosphatase-like	CDS	GCACAGTTCGTTTAAGCCTAT	32.7527	36.5695	25.8051	31.7091	5.45757	0.0478134	17.901	18.2075	23.6344	19.9143	3.22533	0.018365
TRCN0000001856	NM_005808	CTDSPL	CTD (carboxy-terminal domain, RNA polymerase II, polypeptide A) small phosphatase-like	3UTR	CCCTTGAATCTGCTTTATGTA	8.83816	9.72454	13.2625	10.6084	2.34085	0.63047	8.73894	10.9153	12.0089	10.5544	1.66458	0.0248648
TRCN0000001857	NM_005808	CTDSPL	CTD (carboxy-terminal domain, RNA polymerase II, polypeptide A) small phosphatase-like	CDS	CCTGCCTCATACATCTTCCAT	19.8972	27.7082	20.509	22.7048	4.34383	0.994011	6.81513	9.56216	16.2583	10.8785	4.85726	0.101297
TRCN0000001858	NM_005808	CTDSPL	CTD (carboxy-terminal domain, RNA polymerase II, polypeptide A) small phosphatase-like	CDS	CCAGTGCAACGTCAGCTTAAA	20.772	22.9319	15.0897	19.5979	4.05082	0.0175897	16.2665	16.7164	26.1141	19.699	5.56019	0.0412054
TRCN0000039628	NM_015247	CYLD	cylindromatosis (turban tumor syndrome)	3UTR	CCCATTAAATTCAGTGTAGTT	-3.07142	0.0292958	2.5204	-0.173908	2.80144	0.0151842	19.3237	20.3209	19.8844	19.843	0.499893	0.00184827
TRCN0000039629	NM_015247	CYLD	cylindromatosis (turban tumor syndrome)	CDS	GCAGCGTTACAGACAAACAAA	7.2946	8.04808	9.03416	8.12561	0.87237	0.0266421	31.0437	26.4579	24.1006	27.2007	3.53068	0.00379067
TRCN0000039630	NM_015247	CYLD	cylindromatosis (turban tumor syndrome)	CDS	GCCCAATACCAATGGAAGTAT	4.29196	14.0664	5.24165	7.86666	5.39006	0.00642374	21.8827	28.6546	26.1238	25.5537	3.42174	0.00712144
TRCN0000039631	NM_015247	CYLD	cylindromatosis (turban tumor syndrome)	CDS	CCCACAATTCAGCAGTTGTTA	13.6771	14.646	17.2064	15.1765	1.82348	0.0265401	22.5639	22.5566	24.7725	23.2977	1.27723	0.00455231
TRCN0000039632	NM_015247	CYLD	cylindromatosis (turban tumor syndrome)	CDS	GCGCTGTAACTCTTTAGCATT	19.4164	28.3585	26.7889	24.8546	4.7746	0.00369292	26.6153	20.5469	19.6621	22.2748	3.78494	0.00803156
TRCN0000001457	NM_032552	DAB2IP	DAB2 interacting protein	3UTR	GTAATGTAACTATCTCACCTA	-7.05752	-2.77687	-1.6562	-3.83019	2.85056	0.774519	7.47194	13.2656	11.11	10.6158	2.92825	0.032755
TRCN0000001458	NM_032552	DAB2IP	DAB2 interacting protein	CDS	GACTCCAAACAGAAGATCATT	-2.77401	-0.529894	0.821395	-0.827502	1.81608	0.553624	10.4121	14.4032	15.6113	13.4755	2.72089	0.0261126
TRCN0000001459	NM_032552	DAB2IP	DAB2 interacting protein	CDS	GAGTTCATCAAAGCGCTGTAT	-4.78351	-3.48173	-1.91261	-3.39262	1.43752	0.0696725	9.59721	12.1169	10.7455	10.8199	1.2615	0.0087412
TRCN0000001460	NM_032552	DAB2IP	DAB2 interacting protein	CDS	CTGCAAGACTATCAACTCCTA	23.6104	21.058	22.1062	22.2582	1.28296	0.159835	20.0723	23.0335	24.8084	22.6381	2.39267	0.00823581
TRCN0000001461	NM_032552	DAB2IP	DAB2 interacting protein	CDS	GCACATCACTAACCACTACCT	31.2983	30.4577	24.0914	28.6158	3.94069	0.0311482	21.9703	20.4805	17.6458	20.0322	2.19683	0.00126315
TRCN0000000982	NM_004938	DAPK1	death-associated protein kinase 1	3UTR	CTGTCCTGAGAAGCATGTAAT	6.03244	9.8679	8.16494	8.02176	1.92173	0.431959	20.3178	22.1282	17.0804	19.8421	2.55729	0.00134111
TRCN0000000983	NM_004938	DAPK1	death-associated protein kinase 1	CDS	CCACGTCGATACCTTGAAATT	0.94471	5.21468	9.78597	5.31512	4.42149	0.351908	8.30349	9.35133	8.53779	8.73087	0.549957	0.00768963
TRCN0000000984	NM_004938	DAPK1	death-associated protein kinase 1	CDS	CGGCACCTCTTACAATTCCAT	10.3486	9.09236	17.0372	12.1594	4.27074	0.53018	12.338	8.45541	9.1342	9.97588	2.07365	0.0189381
TRCN0000010570	NM_004938	DAPK1	death-associated protein kinase 1	CDS	CCAAGGGTGTTTCGTCGATTA	-4.63308	-3.41855	-2.27908	-3.44357	1.1772	0.0390449	8.38014	9.16319	3.79111	7.11148	2.90206	0.0175043
TRCN0000000985	NM_004938	DAPK1	death-associated protein kinase 1	CDS	CGACATCCAGAACGCTTATTT	7.15133	7.64128	13.6772	9.48993	3.63453	0.614863	10.7474	8.56376	11.4615	10.2576	1.50972	0.0260887
TRCN0000001718	NM_014326	DAPK2	death-associated protein kinase 2	3UTR	TACCTGATGCTTGGCTTCTTT	3.83031	1.79962	3.27439	2.96811	1.04942	0.0588037	10.6549	8.81368	6.1605	8.54303	2.25939	0.00939969
TRCN0000001719	NM_014326	DAPK2	death-associated protein kinase 2	CDS	TCATCACCTACATCCTCTTAA	3.26561	-0.579023	6.28251	2.9897	3.43908	0.202952	10.4831	6.95324	9.82941	9.08858	1.87793	0.0352975
TRCN0000001720	NM_014326	DAPK2	death-associated protein kinase 2	CDS	CACGAAATAGAAGATGGAGTT	14.365	10.4993	12.3983	12.4209	1.93297	0.404653	11.2649	10.3665	6.34817	9.32653	2.61815	0.00829701
TRCN0000001721	NM_014326	DAPK2	death-associated protein kinase 2	CDS	GTTACGACTTTGATGAGGAAT	-1.34558	-1.8962	-1.58623	-1.60934	0.276038	0.523024	13.7134	10.7387	8.26648	10.9062	2.72732	0.011684
TRCN0000001722	NM_014326	DAPK2	death-associated protein kinase 2	CDS	TGCTCCAGAAATTGTGAACTA	5.29194	2.28935	17.6593	8.41353	8.14661	0.272151	11.6336	11.0565	14.4921	12.3941	1.83971	0.0241568
TRCN0000055426	NM_001348	DAPK3	death-associated protein kinase 3	CDS	CGTTCACTACCTGCACTCTAA	-9.33153	-5.26559	-9.90506	-8.16739	2.52934	0.0856754	6.89404	2.62164	-2.99179	2.17463	4.95805	0.558146
TRCN0000000519	NM_001348	DAPK3	death-associated protein kinase 3	CDS	CAACCCACGAATCAAGCTCAT	-7.57457	-8.2488	-10.7091	-8.84416	1.6499	0.305837	11.5268	3.83109	-8.02399	2.44463	9.84886	0.749587
TRCN0000000520	NM_001348	DAPK3	death-associated protein kinase 3	CDS	CATCGCACACTTTGACCTGAA	-9.78634	-11.5874	-11.8989	-11.0909	1.14045	0.0557196	12.8987	6.79175	-7.38777	4.10089	10.4075	0.57752
TRCN0000000521	NM_001348	DAPK3	death-associated protein kinase 3	CDS	TGTCATCACCTATATCCTCCT	-8.64209	-14.6886	-11.7161	-11.6823	3.02342	0.205802	12.1975	2.17976	-9.83346	1.51459	11.0305	0.888787
TRCN0000000522	NM_001348	DAPK3	death-associated protein kinase 3	CDS	GAAGGAGTACACCATCAAGTC	-7.59344	-13.1605	-11.2412	-10.665	2.82789	0.366225	10.8757	3.29337	-6.08746	2.69387	8.49745	0.674022
TRCN0000009944	NM_001348	DAPK3	death-associated protein kinase 3	CDS	CAAGCAAGTAGCCTCCGAGAT	-0.0241339	2.80283	4.10462	2.29444	2.1108	0.138826	4.82862	6.42518	8.91857	6.72412	2.0613	0.0858361
TRCN0000009945	NM_001348	DAPK3	death-associated protein kinase 3	CDS	CGTTCACTACCTGCACTCTAA	-5.07913	-5.15372	-5.35772	-5.19685	0.144218	0.0101559	-1.27367	-2.81957	3.16674	-0.308833	3.1076	0.758283
TRCN0000009954	NM_001348	DAPK3	death-associated protein kinase 3	CDS	AGATTGTGAACTATGAGCCGC	1.58092	0.800743	-1.46186	0.306601	1.58043	0.465461	-5.11524	-4.05167	0.514746	-2.88405	2.9911	0.297275
TRCN0000009958	NM_001348	DAPK3	death-associated protein kinase 3	CDS	CCCAAGCGGAGAATGACCATT	-5.99031	-6.15175	-10.4111	-7.51771	2.50702	0.0449123	5.41143	9.41264	6.07071	6.96493	2.14526	0.027589
TRCN0000009959	NM_001348	DAPK3	death-associated protein kinase 3	CDS	CGTCTGAAGGAGTACACCATC	-3.83048	-2.85505	-6.59414	-4.42656	1.9395	0.408779	5.14239	8.34542	10.3356	7.94114	2.62011	0.0756945
TRCN0000002144	NM_004734	DCAMKL1	doublecortin and CaM kinase-like 1	CDS	AGCTACAATAACAGAACGATA	8.04765	5.64882	1.98812	5.2282	3.05159	0.0187707	0.333039	0.606091	2.87468	1.27127	1.39529	0.717115
TRCN0000002145	NM_004734	DCAMKL1	doublecortin and CaM kinase-like 1	CDS	GAACTGTATCTTGTCATGGAA	0.541742	-0.547615	-1.85155	-0.61914	1.19825	0.661258	0.240972	0.885542	1.5455	0.890672	0.65228	0.823211
TRCN0000002146	NM_004734	DCAMKL1	doublecortin and CaM kinase-like 1	3UTR	CAGGTATCTTTGTAGCGGTTT	7.21715	5.40544	8.64533	7.08931	1.62372	0.0996119	-1.36758	-0.457149	-2.37382	-1.39952	0.958735	0.0263428
TRCN0000002147	NM_004734	DCAMKL1	doublecortin and CaM kinase-like 1	CDS	GCGCCATCAAATACCTGCATA	5.26364	2.09074	2.8378	3.39739	1.65882	0.178648	-1.18699	-0.0427655	-1.25486	-0.828203	0.681055	0.143916
TRCN0000002148	NM_004734	DCAMKL1	doublecortin and CaM kinase-like 1	CDS	TCTGTCGGATAACGTGAATTT	9.55481	15.4079	9.79661	11.5864	3.31169	0.0452553	1.32436	-0.602994	-0.85583	-0.044823	1.19246	0.497261
TRCN0000039813	NM_005215	DCC	deleted in colorectal carcinoma	3UTR	GCAGCATACCAATTACCCATA	7.78901	11.5867	15.8997	11.7585	4.05808	0.0163912	10.4612	12.5503	10.8845	11.2987	1.10438	0.00489564
TRCN0000039814	NM_005215	DCC	deleted in colorectal carcinoma	CDS	GCGAGGTTATATTATCGGTTA	-1.88414	5.5958	4.25121	2.65429	3.98748	0.840954	15.2364	18.15	15.03	16.1388	1.74481	0.0023042
TRCN0000039815	NM_005215	DCC	deleted in colorectal carcinoma	CDS	CCCAGTTGATTATTATCCTTT	0.0776335	5.20175	20.1894	8.48959	10.4512	0.0153816	21.6321	21.0906	19.9629	20.8952	0.851605	0.000462768
TRCN0000039816	NM_005215	DCC	deleted in colorectal carcinoma	CDS	CCATCCAATGTAGTAGCCATT	1.63251	8.18024	2.35283	4.05519	3.59051	0.0585637	26.8426	24.0674	19.6658	23.5253	3.619	0.00409713
TRCN0000039817	NM_005215	DCC	deleted in colorectal carcinoma	CDS	GCGTCTCTACTGATGATATAA	32.2595	28.0893	28.018	29.4556	2.4285	0.0151338	31.1887	30.0608	26.2125	29.154	2.60907	0.000821078
TRCN0000009940	NM_000788	DCK	deoxycytidine kinase	CDS	TGCAGGGAAGTCAACATTTGT	6.08103	25.2461	25.602	18.9764	11.1691	0.116287	9.03067	9.29532	14.9968	11.1076	3.37076	0.061749
TRCN0000009941	NM_000788	DCK	deoxycytidine kinase	CDS	GATGGTGCAATGTTCAAAGTA	24.1335	30.9983	29.7355	28.2891	3.6538	0.0192854	8.74462	14.3122	17.556	13.5376	4.45647	0.0550403
TRCN0000009932	NM_000788	DCK	deoxycytidine kinase	CDS	TTACCTTCCAAACATATGCCT	-4.9454	-3.46272	-2.46174	-3.62329	1.24959	0.337906	8.07978	13.2604	14.4975	11.9459	3.40479	0.044545
TRCN0000009933	NM_000788	DCK	deoxycytidine kinase	CDS	TGAACGATCTGTGTATAGTGA	3.57163	-2.64468	12.0042	4.31039	7.35234	0.0545927	10.3646	10.3788	8.76584	9.83639	0.927152	0.00097346
TRCN0000009934	NM_000788	DCK	deoxycytidine kinase	CDS	AGACAGAGTGGACAATTTATC	-2.22873	-3.90378	-3.82244	-3.31832	0.944484	0.471815	-1.20881	-0.397189	4.10017	0.831389	2.85978	0.934473
TRCN0000000616	NM_001954	DDR1	discoidin domain receptor family, member 1	3UTR	GCAGGTAATAATAAAGGTTGA	-1.65827	-1.26508	0.0477239	-0.958542	0.893351	0.673587	10.9381	8.34556	5.71897	8.33421	2.60958	0.0170065
TRCN0000055436	NM_001954	DDR1	discoidin domain receptor family, member 1	CDS	GAAGATCATGTCGAGGCTCAA	1.45634	0.585672	2.69513	1.57905	1.06007	0.219982	-4.01293	0.781332	-0.827495	-1.35303	2.43996	0.354003
TRCN0000000617	NM_001954	DDR1	discoidin domain receptor family, member 1	CDS	GTATTTATCTGAGGCCGTGTA	-1.40533	-2.40871	2.19776	-0.538758	2.42241	0.214937	11.8377	6.01673	8.71301	8.8558	2.9131	0.0516753
TRCN0000000618	NM_001954	DDR1	discoidin domain receptor family, member 1	CDS	CTGGTAGCTGTCAAGATCTTA	17.5561	21.9924	13.6749	17.7411	4.16185	0.446768	17.627	18.8509	27.6903	21.3894	5.49094	0.0342657
TRCN0000010528	NM_001954	DDR1	discoidin domain receptor family, member 1	CDS	TACCTCAACGACTCCACCTAT	-2.03154	-2.21082	-3.92268	-2.72168	1.04395	0.185251	10.3279	9.17278	13.3168	10.9391	2.13856	0.0366959
TRCN0000010084	NM_001954	DDR1	discoidin domain receptor family, member 1	CDS	GTGTGGCTCGCTTTCTGCAGT	9.0129	8.19182	12.0387	9.74779	2.02598	0.00231766	27.1959	29.188	29.009	28.4643	1.10212	0.00170928
TRCN0000018389	NM_001954	DDR1	discoidin domain receptor family, member 1	CDS	ACGGAGGGTGTTGGAAGAGGA	-2.82137	1.35013	4.31886	0.949206	3.58696	0.0614672	13.5852	14.0722	9.85168	12.503	2.30901	0.00199963
TRCN0000010085	NM_001954	DDR1	discoidin domain receptor family, member 1	CDS	GGACTATATGGAGCCTGAGAA	17.0142	21.7113	12.0976	16.941	4.80729	0.0226134	-4.24881	2.08836	1.4988	-0.220553	3.50101	0.760444
TRCN0000010537	NM_001954	DDR1	discoidin domain receptor family, member 1	CDS	GAAGATCATGTCGAGGCTCAA	-7.4823	-5.30704	-2.70594	-5.16509	2.39134	0.0191338	9.21563	7.42828	4.14923	6.93105	2.56954	0.0189226
TRCN0000010094	NM_001954	DDR1	discoidin domain receptor family, member 1	CDS	GTACCTCAACGACTCCACCTA	6.27494	6.22282	20.1358	10.8779	8.01768	0.263287	23.9069	22.5487	21.7796	22.7451	1.07717	0.000758465
TRCN0000001417	NM_006182	DDR2	discoidin domain receptor family, member 2	CDS	GCCAACAAGAATGCCAGGAAT	-5.25118	0.673469	2.38582	-0.730631	4.00744	0.583552	9.93082	9.20889	16.687	11.9422	4.12489	0.070616
TRCN0000001418	NM_006182	DDR2	discoidin domain receptor family, member 2	CDS	GCCAGATTTGTCCGGTTCATT	-1.98341	-2.16432	0.185232	-1.32083	1.30742	0.992261	11.7655	14.6378	17.1355	14.513	2.68718	0.024468
TRCN0000001419	NM_006182	DDR2	discoidin domain receptor family, member 2	CDS	GCCAAGTGATTCTAGCATGTT	6.65896	15.2764	9.49678	10.4774	4.39162	0.628318	14.5213	13.167	19.5958	15.7613	3.38905	0.0316088
TRCN0000001420	NM_006182	DDR2	discoidin domain receptor family, member 2	CDS	GCTGACATAGTGAACCTCCAA	-6.7069	-1.9592	-1.6397	-3.43527	2.83782	0.140521	11.3061	11.6843	14.5226	12.5043	1.75808	0.0221812
TRCN0000001421	NM_006182	DDR2	discoidin domain receptor family, member 2	CDS	CTCAGGTTAATCCAGCTATAT	27.5436	22.7107	26.2106	25.4883	2.49614	0.282426	17.3007	17.9037	25.3589	20.1878	4.48846	0.028504
TRCN0000006078	NM_001345	DGKA	diacylglycerol kinase, alpha 80kDa	3UTR	CCTCACAGTATTTATTATCCT	0.0340879	3.96652	-0.959819	1.0136	2.60514	0.179759	6.03491	2.24151	1.82213	3.36618	2.32068	0.153678
TRCN0000006079	NM_001345	DGKA	diacylglycerol kinase, alpha 80kDa	CDS	CGGCCAGAAGACAAGTTAGAA	1.22279	0.702907	-3.63696	-0.570421	2.6684	0.992442	2.04619	1.20132	-0.899082	0.78281	1.51658	0.687276
TRCN0000006080	NM_001345	DGKA	diacylglycerol kinase, alpha 80kDa	CDS	GCTCTGGAAGTTCCAGTATAT	-2.39014	2.79933	-6.56694	-2.05258	4.69225	0.010451	-0.278363	3.56733	0.0278833	1.10562	2.1374	0.669513
TRCN0000006081	NM_001345	DGKA	diacylglycerol kinase, alpha 80kDa	CDS	GCTAAATATGTCCAAGGAGAT	7.61714	9.97259	5.47369	7.68781	2.25029	0.71137	7.28567	4.18341	-0.226062	3.74767	3.77477	0.184392
TRCN0000006082	NM_001345	DGKA	diacylglycerol kinase, alpha 80kDa	CDS	CCAAATCTATACCAAGCTCAA	-0.0480054	2.18274	-2.46256	-0.109276	2.32325	0.119334	1.52908	-0.149472	0.670355	0.683321	0.839351	0.945253
TRCN0000000764	NM_004080	DGKB	diacylglycerol kinase, beta 90kDa	3UTR	CCTGAACTGCATGATTTATTA	1.90489	3.66803	-2.22656	1.11545	3.02555	0.115514	-9.20585	-7.22544	-5.24805	-7.22644	1.9789	0.0507614
TRCN0000000765	NM_004080	DGKB	diacylglycerol kinase, beta 90kDa	CDS	CCTAATGACAAAGATGAGAAA	2.64153	5.38392	3.11685	3.7141	1.46551	0.689157	-10.6143	-5.41932	-6.70333	-7.57898	2.70592	0.0469536
TRCN0000000766	NM_004080	DGKB	diacylglycerol kinase, beta 90kDa	CDS	CCTGCAAGAAGCTACATGAAT	19.2003	16.7264	13.1341	16.3536	3.05023	0.0384944	-4.38487	-3.31296	-2.0392	-3.24568	1.17428	0.111592
TRCN0000000767	NM_004080	DGKB	diacylglycerol kinase, beta 90kDa	CDS	CCTTTATGACACGGATGGGAA	-0.306703	3.03154	0.0758521	0.933562	1.82694	0.815941	1.01526	-0.913577	-0.981325	-0.293215	1.13368	0.38882
TRCN0000000768	NM_004080	DGKB	diacylglycerol kinase, beta 90kDa	CDS	GCAAATATACACAGGCCTGAA	-1.86125	-0.213749	-0.748204	-0.941067	0.840512	0.229647	-4.05311	-1.73947	-2.19145	-2.66134	1.22631	0.106111
TRCN0000000671	NM_003648	DGKD	diacylglycerol kinase, delta 130kDa	3UTR	CCAGTCTTGTTGATTGTAATT	7.37257	16.2203	20.4272	14.6734	6.66337	0.133686	9.82589	13.8399	18.0658	13.9105	4.12042	0.0486886
TRCN0000000672	NM_003648	DGKD	diacylglycerol kinase, delta 130kDa	CDS	GACAGCCTCAACCTTCATAAA	34.017	32.082	33.0464	33.0485	0.967531	0.0143367	26.4414	26.3672	27.9098	26.9061	0.869977	0.00244905
TRCN0000000673	NM_003648	DGKD	diacylglycerol kinase, delta 130kDa	CDS	AGATCATAGAACACACAGAAA	10.9323	15.8005	10.8006	12.5111	2.84943	0.0234068	19.794	22.2835	24.6481	22.2419	2.42733	0.00911679
TRCN0000000674	NM_003648	DGKD	diacylglycerol kinase, delta 130kDa	CDS	CGCCTCGTGACCAAGTTTAAA	-5.52282	-3.84107	-3.49518	-4.28635	1.08469	0.0237017	5.43105	7.56981	11.0527	8.01784	2.83746	0.0882083
TRCN0000000675	NM_003648	DGKD	diacylglycerol kinase, delta 130kDa	CDS	GAAGATTGGATTGCAGCATTA	5.2036	15.0857	14.0228	11.4374	5.42469	0.111062	21.7815	22.0884	24.7634	22.8778	1.64018	0.00602268
TRCN0000006083	NM_003647	DGKE	diacylglycerol kinase, epsilon 64kDa	3UTR	CGCAAGTAGATACATGTTCAT	12.6741	16.2483	10.7193	13.2139	2.80378	0.0338583	8.81685	12.0417	9.19044	10.0163	1.76396	0.00869996
TRCN0000006084	NM_003647	DGKE	diacylglycerol kinase, epsilon 64kDa	CDS	CGTTGGAGTATATGGGTCTTT	-3.52815	-3.41739	-1.09681	-2.68078	1.37288	0.131121	9.64537	5.08219	5.72379	6.81711	2.47026	0.0517896
TRCN0000006085	NM_003647	DGKE	diacylglycerol kinase, epsilon 64kDa	CDS	CCTCCTATCAAAGCCCTACAA	7.31287	11.3082	13.907	10.8427	3.32163	0.018329	6.47989	4.78779	8.92706	6.73158	2.08108	0.0913284
TRCN0000006086	NM_003647	DGKE	diacylglycerol kinase, epsilon 64kDa	CDS	GCAACGATCTATCCAATACAT	-0.746387	-2.74608	1.69715	-0.598437	2.22531	0.623224	6.23743	0.14127	3.70166	3.36012	3.0624	0.324204
TRCN0000006087	NM_003647	DGKE	diacylglycerol kinase, epsilon 64kDa	CDS	GCAGTTGATGACATGAAGATT	18.919	23.7939	27.2961	23.3363	4.20728	0.0291136	7.33322	6.33334	5.45722	6.37459	0.938682	0.00859378
TRCN0000009950	NM_001346	DGKG	diacylglycerol kinase, gamma 90kDa	CDS	ATGTTTCGCCTCTATGATTCA	-3.74552	-1.06177	-5.16429	-3.32386	2.08351	0.0262248	6.35022	10.2184	13.2204	9.92968	3.4442	0.0711312
TRCN0000009951	NM_001346	DGKG	diacylglycerol kinase, gamma 90kDa	CDS	ACCACATCTTACTGCCCACCT	-5.95731	-8.29721	-7.62193	-7.29215	1.20431	0.146839	4.05755	10.3668	12.2288	8.88438	4.28258	0.109302
TRCN0000009952	NM_001346	DGKG	diacylglycerol kinase, gamma 90kDa	CDS	CGTGATACTCCAGACTTCCGT	-1.79284	-4.52607	-2.62277	-2.98056	1.4013	0.0734008	6.40734	8.73664	11.7475	8.96384	2.67734	0.0654519
TRCN0000009953	NM_001346	DGKG	diacylglycerol kinase, gamma 90kDa	CDS	GGCCAACAGCGCAGATACTAA	-5.48704	-6.32963	-6.7097	-6.17546	0.625738	0.801948	6.49613	12.9111	16.6658	12.0244	5.14252	0.0848444
TRCN0000009943	NM_001346	DGKG	diacylglycerol kinase, gamma 90kDa	CDS	CTGAAGGATGTTGTGTGCTAC	-6.71445	-5.44951	-4.25665	-5.47353	1.22908	0.334342	7.41452	10.5552	14.0154	10.6617	3.30174	0.0603054
TRCN0000000514	NM_001346	DGKG	diacylglycerol kinase, gamma 90kDa	3UTR	CCAGCTAAACCAAGAGAGAAA	17.4178	18.0742	5.76756	13.7532	6.92354	0.949966	1.85249	3.74332	7.65357	4.41646	2.95854	0.259636
TRCN0000000515	NM_001346	DGKG	diacylglycerol kinase, gamma 90kDa	CDS	CTGAGCAACATCTTCCTGGAA	30.435	32.1973	36.0653	32.8992	2.88002	0.937755	6.88647	9.92284	16.9059	11.2384	5.13762	0.102861
TRCN0000000516	NM_001346	DGKG	diacylglycerol kinase, gamma 90kDa	CDS	GAAACCAACCTACTGCAACTT	31.0827	34.2628	25.7216	30.3557	4.31674	0.493589	10.0596	4.16491	12.646	8.95684	4.34677	0.121607
TRCN0000000517	NM_001346	DGKG	diacylglycerol kinase, gamma 90kDa	CDS	CAGCCATGTTGCACGATTAAA	26.4796	20.4068	18.335	21.7405	4.23294	0.0763283	15.9226	12.3747	13.7128	14.0034	1.79173	0.00965904
TRCN0000000518	NM_001346	DGKG	diacylglycerol kinase, gamma 90kDa	CDS	GATACTCCAGACTTCCGTGTT	14.8002	14.5264	4.87824	11.4016	5.65106	0.307915	3.39271	6.36291	10.198	6.6512	3.41179	0.151537
TRCN0000001357	NM_152910	DGKH	diacylglycerol kinase, eta	3UTR	CAGTCGGAGGTGTAATCATAT	6.67818	22.9999	31.8374	20.5052	12.7638	0.0277075	6.69299	6.74856	13.362	8.93451	3.8344	0.109494
TRCN0000001358	NM_152910	DGKH	diacylglycerol kinase, eta	CDS	CCAGTAAATGTTCAGTCCTAA	-6.85365	-6.15327	2.35995	-3.54899	5.12926	0.0349419	7.02861	8.79294	15.7387	10.5201	4.60476	0.101393
TRCN0000001359	NM_152910	DGKH	diacylglycerol kinase, eta	CDS	CCCTGAATAAAGCCAACCCAA	-5.75227	0.821458	1.08429	-1.28217	3.87345	0.0737332	4.1475	7.1677	8.91321	6.7428	2.4111	0.0932572
TRCN0000001360	NM_152910	DGKH	diacylglycerol kinase, eta	CDS	CCGGACCAAGACCAGTATTAA	18.3702	13.3719	34.0316	21.9246	10.7788	0.00186554	11.3995	18.0112	19.4222	16.2777	4.28307	0.0338135
TRCN0000001361	NM_152910	DGKH	diacylglycerol kinase, eta	CDS	CCGTAGATGGATATTCAGAAA	25.5334	37.5231	35.7512	32.9359	6.47165	0.0273734	13.2227	17.1225	16.4015	15.5822	2.075	0.0106663
TRCN0000006088	NM_004717	DGKI	diacylglycerol kinase, iota	3UTR	GCACCCTAATTGACTTGGAAA	10.0957	-4.76725	4.28527	3.20457	7.49017	0.295477	7.94902	13.799	6.97865	9.57555	3.68963	0.0316765
TRCN0000006089	NM_004717	DGKI	diacylglycerol kinase, iota	CDS	GCGCTTGAATTGTATAGGAAA	-2.57008	-2.97263	-2.02635	-2.52302	0.474892	0.975859	4.54722	11.9574	3.08466	6.52978	4.75704	0.115616
TRCN0000006090	NM_004717	DGKI	diacylglycerol kinase, iota	CDS	CGTCAGAACTATAAGGTCATT	9.87388	13.8652	5.00317	9.58075	4.43828	0.0227663	10.6185	9.62091	3.55328	7.9309	3.82381	0.0374124
TRCN0000006091	NM_004717	DGKI	diacylglycerol kinase, iota	CDS	CCAGATATTGTGCTGGCACAA	8.81784	8.81037	2.08806	6.57209	3.88329	0.728969	15.5289	11.1432	13.8649	13.5123	2.21401	0.0169528
TRCN0000010994	NM_004717	DGKI	diacylglycerol kinase, iota	CDS	CCCTATTATGAGGACTCAGAT	-1.86558	-4.48495	-6.83572	-4.39542	2.48628	0.0256096	0.776266	-1.4731	-2.93772	-1.21152	1.87076	0.146857
TRCN0000006092	NM_001347	DGKQ	diacylglycerol kinase, theta 110kDa	3UTR	GCACAGACACACGCATTGTAA	-2.40789	-1.50431	-4.7285	-2.88024	1.66318	0.10984	7.77906	5.97256	7.77292	7.17485	1.04122	0.0355736
TRCN0000010995	NM_001347	DGKQ	diacylglycerol kinase, theta 110kDa	CDS	GATGAGTAACTACTGTGGCAT	0.958049	2.35795	-2.02055	0.431817	2.23619	0.0258988	0.442255	-3.13838	-1.18381	-1.29331	1.79283	0.318575
TRCN0000006093	NM_001347	DGKQ	diacylglycerol kinase, theta 110kDa	CDS	CGGGAAGCAAACGCTGAAGAT	-3.25847	0.158069	-4.22972	-2.44337	2.30466	0.432443	17.6985	19.7412	25.3487	20.9295	3.96111	0.0216088
TRCN0000006094	NM_001347	DGKQ	diacylglycerol kinase, theta 110kDa	CDS	CGGAAGCTACTGAACCCTCAT	1.52765	-1.37637	-2.73858	-0.862435	2.17905	0.646924	10.5433	4.31909	11.8758	8.91274	4.03361	0.108385
TRCN0000006095	NM_001347	DGKQ	diacylglycerol kinase, theta 110kDa	CDS	AGTCACATCTACTCCTCCCAA	-2.69781	-6.16437	-2.47923	-3.78047	2.06741	0.119975	5.08989	4.11471	1.40848	3.5377	1.90733	0.0274311
TRCN0000000668	NM_003646	DGKZ	diacylglycerol kinase, zeta 104kDa	CDS	TCGCACAGGATGAGATTTATA	20.7855	22.7418	14.6648	19.3974	4.21359	0.036388	10.5	7.24732	10.2524	9.33322	1.81067	0.033886
TRCN0000000669	NM_003646	DGKZ	diacylglycerol kinase, zeta 104kDa	CDS	TGTGATGGAATGGACTTGACT	11.9504	10.8652	10.4224	11.0793	0.786194	0.00195831	13.2873	14.5543	14.4027	14.0814	0.691902	0.00526264
TRCN0000010535	NM_003646	DGKZ	diacylglycerol kinase, zeta 104kDa	CDS	AGATGAGCCTGTGTCCAAGAT	-3.59323	-2.65139	-3.52993	-3.25819	0.526449	0.0923453	4.30002	5.87479	4.62921	4.93467	0.830636	0.0263038
TRCN0000000670	NM_003646	DGKZ	diacylglycerol kinase, zeta 104kDa	CDS	ACAGGAAAGCCATCACCAAGT	13.9407	2.09418	9.5663	8.53373	5.99039	0.117117	11.1719	12.6295	17.5621	13.7879	3.34889	0.0393587
TRCN0000010536	NM_003646	DGKZ	diacylglycerol kinase, zeta 104kDa	CDS	AGTGGTGTGTGATGGAATGGA	-3.47254	-4.39274	-2.44368	-3.43632	0.975034	0.27778	6.41805	7.96504	8.7121	7.6984	1.17004	0.0337453
TRCN0000006074	NM_001929	DGUOK	deoxyguanosine kinase	3UTR	CCTGACTTTCTGAAGCTAGAA	12.7233	9.73532	12.1905	11.5497	1.59371	0.326964	12.9963	12.4543	10.8469	12.0992	1.11782	0.000845066
TRCN0000010993	NM_001929	DGUOK	deoxyguanosine kinase	CDS	CACTGCCCAAAGTCTTGGAAA	-0.320983	8.88213	6.54928	5.03681	4.78435	0.803698	3.94961	-6.19331	-0.611993	-0.951896	5.08	0.67537
TRCN0000006075	NM_001929	DGUOK	deoxyguanosine kinase	CDS	TCCTACACATTCCAGACATTT	14.3816	12.4927	10.9803	12.6182	1.70412	0.674547	16.8209	13.4494	18.4497	16.24	2.55027	0.0191777
TRCN0000006076	NM_001929	DGUOK	deoxyguanosine kinase	CDS	CTCTCCATCGAAGGCAACATT	19.6698	22.6958	15.7807	19.3821	3.46649	0.085987	18.0307	13.9959	22.9907	18.3391	4.50529	0.034424
TRCN0000006077	NM_001929	DGUOK	deoxyguanosine kinase	CDS	AGCACGATGGTCCTACACATT	10.6082	9.13362	1.34865	7.03017	4.97528	0.976525	1.38309	-0.138875	0.483994	0.576069	0.765148	0.977688
TRCN0000033314	NM_021044	DHH	desert hedgehog homolog (Drosophila)	CDS	CCGCTACTCTACAAGCAATTT	9.26688	9.44987	8.03076	8.91584	0.771943	0.033178	24.8048	17.1321	17.2512	19.7294	4.39583	0.0152649
TRCN0000033315	NM_021044	DHH	desert hedgehog homolog (Drosophila)	CDS	CGTGTCGGTCAAAGCTGATAA	-2.2163	-1.61748	-6.982	-3.60526	2.93963	0.0127386	3.94851	-0.395635	6.63636	3.39641	3.54836	0.421635
TRCN0000033316	NM_021044	DHH	desert hedgehog homolog (Drosophila)	CDS	CGCTCAGGATTCACTCCACTA	-2.26006	-3.69506	-2.82399	-2.92637	0.722958	0.00195871	1.21621	1.03043	-2.09757	0.0496887	1.8619	0.240947
TRCN0000033317	NM_021044	DHH	desert hedgehog homolog (Drosophila)	CDS	GCGTTGTAAGGAGCGGGTGAA	-2.53809	-3.99281	-2.68132	-3.07074	0.801737	0.0373485	5.38962	6.37451	2.11241	4.62551	2.23143	0.0143983
TRCN0000033318	NM_021044	DHH	desert hedgehog homolog (Drosophila)	CDS	GCCGTGCTTTGGACATCACTA	8.31857	19.5794	12.2652	13.3877	5.71372	0.0295623	8.89772	5.98121	11.2437	8.70754	2.6364	0.0708839
TRCN0000039738	NM_001363	DKC1	dyskeratosis congenita 1, dyskerin	3UTR	GCTCAGTGAAATGCTGTAGAA	34.2654	27.4728	29.1854	30.3079	3.53267	0.0167822	25.6419	22.1771	21.2845	23.0345	2.30176	0.00255756
TRCN0000039739	NM_001363	DKC1	dyskeratosis congenita 1, dyskerin	CDS	GCACCTACATTCGGACATTAT	2.63767	5.77646	5.60499	4.67304	1.76477	0.0893917	20.9784	24.6383	22.5128	22.7098	1.83787	0.00272025
TRCN0000039740	NM_001363	DKC1	dyskeratosis congenita 1, dyskerin	CDS	CGCTGAAGAATTTCTTATCAA	-1.68159	13.0654	-2.2537	3.04338	8.68407	0.0972251	21.522	24.4841	23.739	23.2484	1.54077	0.00310417
TRCN0000039741	NM_001363	DKC1	dyskeratosis congenita 1, dyskerin	CDS	CGGAAGTCATTGCCAGAAGAA	33.8609	12.5746	15.0184	20.4846	11.6484	0.00385559	49.8781	41.7001	36.244	42.6074	6.86221	0.00669291
TRCN0000039742	NM_001363	DKC1	dyskeratosis congenita 1, dyskerin	CDS	CGGCTGCACAATGCTATTGAA	38.0378	34.5516	36.947	36.5121	1.78333	0.00562522	29.8069	29.7764	22.9963	27.5265	3.9233	0.00300483
TRCN0000037419	NM_015518	DKFZP434C131	DKFZP434C131 protein	CDS	CGTGTCTTCATGCAGCAATTA	-9.60003	-8.79389	-9.08596	-9.15996	0.408135	0.00428118	15.6877	16.2537	11.0176	14.3197	2.87363	0.00389725
TRCN0000037420	NM_015518	DKFZP434C131	DKFZP434C131 protein	CDS	GCAGACTTTGGTTTCGCACAA	-7.27127	-7.97869	-10.874	-8.708	1.90891	0.000252559	14.4925	19.9382	20.7002	18.377	3.38554	0.0181446
TRCN0000037421	NM_015518	DKFZP434C131	DKFZP434C131 protein	CDS	ACTCGTGAAGTGGTAGCCATA	-7.47343	-7.47367	-9.42203	-8.12304	1.12496	0.052664	18.7483	21.4832	22.7294	20.987	2.03641	0.00761543
TRCN0000037422	NM_015518	DKFZP434C131	DKFZP434C131 protein	CDS	TCCTGTATGGTGAGACCTCTT	11.2018	8.81791	-3.54956	5.49005	7.91875	0.0568733	21.8459	24.8719	27.553	24.7569	2.85528	0.00904491
TRCN0000037423	NM_015518	DKFZP434C131	DKFZP434C131 protein	CDS	TCAGTGGGACAGTGACAATAT	2.82715	5.39362	0.935544	3.0521	2.23753	0.0268833	23.2402	25.2852	23.8285	24.118	1.05277	0.00113586
TRCN0000010987	XM_044196	DKFZP434C212	DKFZP434C212 protein	3UTR	CCCTTGTTGTTGGGAGCATTT	-4.24915	-9.81909	-5.29822	-6.45549	2.95982	0.278138	22.7289	14.671	11.2067	16.2022	5.91176	0.034899
TRCN0000006005	XM_044196	DKFZP434C212	DKFZP434C212 protein	CDS	GCCACTTTACATGAGCCAATT	6.73908	0.184576	1.33845	2.75403	3.49904	0.0425262	30.6873	20.0513	16.1706	22.303	7.51577	0.0312504
TRCN0000006006	XM_044196	DKFZP434C212	DKFZP434C212 protein	CDS	GCAGTTTCTTTATGGTGCAAT	-1.54498	-7.84046	-1.96243	-3.78262	3.52038	0.0297257	24.6189	15.7615	13.9878	18.1228	5.69534	0.0276863
TRCN0000006007	XM_044196	DKFZP434C212	DKFZP434C212 protein	CDS	CGCAGGATTCAGCTTTCTCTT	6.98221	9.92357	7.61861	8.1748	1.54755	0.0348886	31.1823	26.5419	20.2603	25.9949	5.48151	0.00989192
TRCN0000006008	XM_044196	DKFZP434C212	DKFZP434C212 protein	CDS	GCAAGCTACAACACAGGATAA	5.5775	2.39382	1.61777	3.19636	2.09831	0.0092605	20.192	17.2765	10.8664	16.1116	4.77065	0.0174116
TRCN0000037424	XM_291277	DKFZp761P0423	hypothetical protein DKFZp761P0423	CDS	GCACAACTGGATCGACATGAA	4.72245	-2.58451	-5.63609	-1.16605	5.32296	0.491603	19.6875	23.1387	22.7969	21.8743	1.90161	0.00508468
TRCN0000037425	XM_291277	DKFZp761P0423	hypothetical protein DKFZp761P0423	CDS	CGGAGGATGACAGTGATCAAA	0.91413	-2.97316	-7.64692	-3.23532	4.28654	0.0700192	17.9765	24.7239	20.846	21.1821	3.38624	0.00858683
TRCN0000037426	XM_291277	DKFZp761P0423	hypothetical protein DKFZp761P0423	CDS	CGCTCTTCAAGCTGACTTGTA	6.09242	1.7339	-3.17182	1.5515	4.63481	0.76471	16.9571	20.3218	21.9058	19.7282	2.52722	0.0114056
TRCN0000037427	XM_291277	DKFZp761P0423	hypothetical protein DKFZp761P0423	CDS	CCTGGAAGATGAAGGTGTGAA	-6.44458	-9.6012	-10.3227	-8.78951	2.06256	0.0211224	16.839	20.3798	18.9263	18.715	1.77984	0.00483579
TRCN0000037428	XM_291277	DKFZp761P0423	hypothetical protein DKFZp761P0423	CDS	GTACCGCAAGTTCGATGAGTT	-4.02886	-7.76593	-8.16097	-6.65192	2.28021	0.303701	18.9259	26.937	21.206	22.3563	4.12757	0.00998791
TRCN0000038719	NM_005106	DLEC1	deleted in lung and esophageal cancer 1	3UTR	CCCTCATGATTTGTCCTCAGA	-5.24435	-5.50547	-5.645	-5.46494	0.203379	0.00168513	0.85344	-0.356901	-3.63834	-1.04727	2.32411	0.141062
TRCN0000038720	NM_005106	DLEC1	deleted in lung and esophageal cancer 1	CDS	CCAGTTTATGAGATGGTAATT	14.2788	7.16728	1.8676	7.77123	6.22761	0.0415894	9.89373	6.57207	3.54207	6.66929	3.17694	0.0453204
TRCN0000038721	NM_005106	DLEC1	deleted in lung and esophageal cancer 1	CDS	CCAGAAGATTACTACACCGAT	0.0551405	1.84809	-5.46417	-1.18698	3.81109	0.0265506	-0.861345	-0.353247	-2.12116	-1.11192	0.910201	0.0270879
TRCN0000038722	NM_005106	DLEC1	deleted in lung and esophageal cancer 1	CDS	GCTGCTTTCTTCCCTCACTTT	16.3839	0.617836	9.35906	8.78695	7.89861	0.00969142	13.8007	15.2397	14.4158	14.4854	0.721985	0.00337943
TRCN0000038723	NM_005106	DLEC1	deleted in lung and esophageal cancer 1	CDS	GCTTTGTTGAACAACCTCCTT	6.51111	4.62339	2.62827	4.58759	1.94167	0.013907	3.93364	4.01471	2.98335	3.6439	0.573489	0.0236313
TRCN0000006101	NM_004087	DLG1	discs, large homolog 1 (Drosophila)	CDS	CGGGTCAATGACTGTATATTA	24.2194	22.321	29.3548	25.2984	3.63892	0.0112385	12.6499	10.5808	12.6618	11.9642	1.19802	0.0139438
TRCN0000006102	NM_004087	DLG1	discs, large homolog 1 (Drosophila)	CDS	CCCACAAGTATGTATATGAAT	28.5299	21.1263	28.7759	26.144	4.34725	0.0330879	10.5068	6.52883	3.87316	6.9696	3.33872	0.050539
TRCN0000006103	NM_004087	DLG1	discs, large homolog 1 (Drosophila)	CDS	GCAGTGAATAACGTATGTTTA	12.8825	18.1232	19.5627	16.8561	3.51571	0.0271139	9.89852	7.0566	8.51907	8.4914	1.42116	0.024186
TRCN0000006104	NM_004087	DLG1	discs, large homolog 1 (Drosophila)	CDS	CCTATGAAAGACAGGATAAAT	7.44719	5.49373	5.60801	6.18298	1.09633	0.151616	15.436	6.29777	4.99981	8.91119	5.68779	0.10979
TRCN0000006105	NM_004087	DLG1	discs, large homolog 1 (Drosophila)	CDS	GCACAGATGCAGATTATGAAT	7.46906	17.5951	7.39052	10.8182	5.86909	0.138789	-1.68728	-4.75981	-4.7729	-3.74	1.77772	0.0543817
TRCN0000006106	NM_001364	DLG2	discs, large homolog 2, chapsyn-110 (Drosophila)	3UTR	GAAGAGCATTTAGAAGAACAA	14.0791	1.55621	10.0597	8.565	6.39385	0.219412	28.88	30.6776	27.1673	28.9083	1.75535	0.000193131
TRCN0000006107	NM_001364	DLG2	discs, large homolog 2, chapsyn-110 (Drosophila)	CDS	CGGATCAATGACGACTTGATA	6.87559	5.54191	0.897342	4.43828	3.13821	0.00531938	6.77297	6.28535	0.321578	4.45997	3.59223	0.0981181
TRCN0000006108	NM_001364	DLG2	discs, large homolog 2, chapsyn-110 (Drosophila)	CDS	CGGCCAGTACAATGACAATTT	18.467	25.3782	19.7928	21.2127	3.66787	0.0370593	13.5418	22.5104	19.4163	18.4895	4.55557	0.0229741
TRCN0000006109	NM_001364	DLG2	discs, large homolog 2, chapsyn-110 (Drosophila)	CDS	CGTTGTGGAAATCAAACTGTT	17.498	3.94914	3.52266	8.32326	7.9484	0.0101822	19.4345	27.3495	13.892	20.2254	6.76349	0.0256434
TRCN0000006110	NM_001364	DLG2	discs, large homolog 2, chapsyn-110 (Drosophila)	CDS	CTGTGAACAAACTATGTGATA	20.0325	4.08769	3.76632	9.29551	9.29991	0.00338821	14.2169	28.6453	9.9176	17.5933	9.80979	0.0782215
TRCN0000006111	NM_001365	DLG4	discs, large homolog 4 (Drosophila)	3UTR	GCATGAGTGGAAGGTCTAAAT	2.6846	-0.719831	-3.07042	-0.36855	2.89354	0.0631714	8.86589	26.6159	13.8434	16.4417	9.15581	0.0873886
TRCN0000006112	NM_001365	DLG4	discs, large homolog 4 (Drosophila)	CDS	CGTATGATGTTGTCTACCTAA	0.403508	-2.03132	-2.10258	-1.24346	1.42676	0.0784896	10.9935	18.0231	2.11017	10.3756	7.97443	0.125977
TRCN0000006113	NM_001365	DLG4	discs, large homolog 4 (Drosophila)	CDS	CCTCTCAGAGAGTCAGAAATA	22.7586	28.3557	13.1335	21.416	7.69939	0.0118933	4.72713	4.00375	6.2226	4.98449	1.13159	0.0947055
TRCN0000006114	NM_001365	DLG4	discs, large homolog 4 (Drosophila)	CDS	GCTAGAGATTAACAAGCGGAT	15.8572	13.2861	9.49327	12.8788	3.20143	0.01869	14.812	13.6866	24.353	17.6172	5.86046	0.0555522
TRCN0000006115	NM_001365	DLG4	discs, large homolog 4 (Drosophila)	CDS	GTCACGATCATCGCTCAGTAT	8.99731	10.692	4.74841	8.1459	3.06189	0.0343369	13.2901	9.922	9.11838	10.7768	2.21335	0.0116222
TRCN0000038729	NM_004406	DMBT1	deleted in malignant brain tumors 1	CDS	CCACCCAAATAAATTCTACTA	4.85854	11.9422	13.874	10.2249	4.74674	0.0136246	0.5982	-3.91134	-0.578731	-1.29729	2.33907	0.40976
TRCN0000038730	NM_004406	DMBT1	deleted in malignant brain tumors 1	CDS	CCCGTCCAAACACAGATTATT	0.803742	-2.09597	-1.83042	-1.04088	1.603	0.0980694	2.73216	-0.226816	-2.15395	0.117131	2.46114	0.686131
TRCN0000038731	NM_004406	DMBT1	deleted in malignant brain tumors 1	CDS	CGTCTTTGACTTATGATCTAA	-1.61531	-4.54351	-6.32003	-4.15961	2.37574	0.00917369	-0.2442	1.88597	-3.00413	-0.45412	2.4518	0.260129
TRCN0000038732	NM_004406	DMBT1	deleted in malignant brain tumors 1	CDS	GCATCGACAGTAGGATCTGAA	14.6053	17.6242	16.4332	16.2209	1.52062	0.0187963	0.178782	2.58317	0.516077	1.09267	1.30177	0.58482
TRCN0000038733	NM_004406	DMBT1	deleted in malignant brain tumors 1	CDS	CCAGGCAAATATTTACATCTT	9.55339	-3.35376	10.8057	5.66846	7.83852	0.945243	-2.50572	-1.90477	-1.23795	-1.88281	0.634167	0.155526
TRCN0000000812	NM_004409	DMPK	dystrophia myotonica-protein kinase	3UTR	GCCTGCTTACTCGGGAAATTT	6.83482	5.1826	12.8523	8.2899	4.03659	0.127067	17.5465	11.1048	13.593	14.0814	3.24846	0.022728
TRCN0000000813	NM_004409	DMPK	dystrophia myotonica-protein kinase	CDS	TCGAGACTTCATTCAGCGGTT	-0.328922	-1.29547	6.06207	1.47922	3.99818	0.177236	7.39151	10.6518	9.38202	9.14177	1.64336	0.0197948
TRCN0000000814	NM_004409	DMPK	dystrophia myotonica-protein kinase	CDS	CCTGGTCATGGAGTATTACGT	28.5412	19.214	26.2646	24.6733	4.86294	0.0756951	12.607	13.8285	12.679	13.0382	0.685389	0.0027338
TRCN0000000815	NM_004409	DMPK	dystrophia myotonica-protein kinase	CDS	CCCTTTACACCGGATTTCGAA	-1.38365	2.93198	19.4937	7.01403	11.0211	0.995423	11.6995	10.9852	10.8042	11.163	0.473401	0.00438212
TRCN0000000816	NM_004409	DMPK	dystrophia myotonica-protein kinase	CDS	AGCGGTAGTGAAGATGAAGCA	46.1718	43.5395	38.1733	42.6282	4.07641	0.0302764	22.275	23.4645	27.9095	24.5497	2.96985	0.0105727
TRCN0000039918	XM_166103	DNA2L	DNA2 DNA replication helicase 2-like (yeast)	3UTR	CCAGCTTTGAAGATGGATTAA	27.1977	30.0562	23.1974	26.8171	3.4452	0.0619466	24.2465	21.6565	17.2631	21.0554	3.53032	0.00473253
TRCN0000039919	XM_166103	DNA2L	DNA2 DNA replication helicase 2-like (yeast)	CDS	CCCTCTGATATTGGTATTATT	-4.75876	-3.33034	0.648096	-2.48033	2.80186	0.272686	6.48826	10.7285	6.16479	7.79386	2.54664	0.02227
TRCN0000039920	XM_166103	DNA2L	DNA2 DNA replication helicase 2-like (yeast)	CDS	CCTCAGTTTATATCCTACCTT	3.0483	20.617	1.78557	8.48361	10.5268	0.119192	22.2154	20.2317	11.0366	17.8279	5.96446	0.0236529
TRCN0000039921	XM_166103	DNA2L	DNA2 DNA replication helicase 2-like (yeast)	CDS	GCCAGGAGATATCATTCATTT	10.3065	18.8252	9.6668	12.9328	5.11295	0.0782814	26.3807	32.5072	18.5661	25.818	6.98755	0.0164199
TRCN0000039922	XM_166103	DNA2L	DNA2 DNA replication helicase 2-like (yeast)	CDS	CGAAGTTAATACAGTAGACAA	-3.95037	2.63021	2.21747	0.299104	3.68593	0.199851	18.1136	18.0986	11.8627	16.025	3.60461	0.00698568
TRCN0000001902	NM_014787	DNAJC6	DnaJ (Hsp40) homolog, subfamily C, member 6	CDS	CGTGGGAAAGGATCAAGTAAT	12.2949	18.9062	16.7309	15.9773	3.36945	0.285586	18.5385	8.07873	13.6396	13.4189	5.23335	0.0597056
TRCN0000001903	NM_014787	DNAJC6	DnaJ (Hsp40) homolog, subfamily C, member 6	CDS	GCCTCTCACAATTAAGTCGAT	11.5279	14.6432	21.7079	15.9596	5.21612	0.584154	17.5305	2.11926	9.86105	9.83694	7.70566	0.185668
TRCN0000001904	NM_014787	DNAJC6	DnaJ (Hsp40) homolog, subfamily C, member 6	CDS	CCAGCTACACAAAGGGAGATT	3.42024	16.6552	21.519	13.8648	9.36647	0.623382	16.4218	9.4721	11.7313	12.5417	3.54504	0.0316192
TRCN0000001905	NM_014787	DNAJC6	DnaJ (Hsp40) homolog, subfamily C, member 6	CDS	CACTTATGTTACCTCCAGAAT	13.9752	25.7017	21.6985	20.4585	5.96077	0.111448	21.7725	12.4632	14.4575	16.2311	4.90151	0.0311086
TRCN0000010666	NM_014787	DNAJC6	DnaJ (Hsp40) homolog, subfamily C, member 6	3UTR	CCTTCTGACATGATTTACTTT	-7.23701	-9.66118	8.66632	-2.74395	9.95565	0.0630413	9.14262	7.30078	7.44483	7.96274	1.02434	0.0131725
TRCN0000039728	NM_014705	DOCK4	dedicator of cytokinesis 4	CDS	CCCAAATATCAAGGGTATATT	0.83782	8.24788	8.35303	5.81291	4.30887	0.00120751	25.9707	22.2032	27.1541	25.1093	2.58541	0.00787668
TRCN0000039729	NM_014705	DOCK4	dedicator of cytokinesis 4	CDS	CGGGTAACAATGGGTTGTGAA	14.28	6.36131	10.2683	10.3032	3.95949	0.0594042	29.2947	27.1625	25.4983	27.3185	1.90302	0.000804072
TRCN0000039730	NM_014705	DOCK4	dedicator of cytokinesis 4	CDS	GCCGTGCATGAGAAGTTTGTA	17.2666	14.5625	15.4409	15.7567	1.3794	0.00682973	23.0286	27.1609	24.1895	24.793	2.13126	0.00232349
TRCN0000039731	NM_014705	DOCK4	dedicator of cytokinesis 4	CDS	GCTTCGAGTTTCGGCATTGTT	22.9454	29.4487	28.6124	27.0021	3.53805	0.00808416	26.2153	24.6215	25.2409	25.3592	0.803456	0.00145015
TRCN0000039732	NM_014705	DOCK4	dedicator of cytokinesis 4	CDS	GCACTTCGTAAGAACTTCTTA	14.5683	27.0509	34.4412	25.3535	10.0446	0.156729	41.4914	42.1622	36.0965	39.9167	3.32532	0.000809012
TRCN0000037624	NM_001381	DOK1	docking protein 1, 62kDa (downstream of tyrosine kinase 1)	CDS	CCTCTCTATTGGGACTTGTAT	-10.5583	-7.95749	-9.10394	-9.20656	1.30342	0.0287106	13.4207	18.4521	17.1141	16.329	2.60599	0.0124859
TRCN0000037625	NM_001381	DOK1	docking protein 1, 62kDa (downstream of tyrosine kinase 1)	CDS	GCTCGAGTTCTTTGACCATAA	-7.66999	-7.4315	-10.2351	-8.44554	1.55441	0.0232148	13.038	17.5664	18.2801	16.2948	2.843	0.0180507
TRCN0000037626	NM_001381	DOK1	docking protein 1, 62kDa (downstream of tyrosine kinase 1)	CDS	GCCTACCGATAACCCACCTAA	-6.07764	-9.4748	-11.0958	-8.88276	2.56095	0.208036	15.4804	17.5565	18.5096	17.1822	1.5489	0.00840504
TRCN0000037627	NM_001381	DOK1	docking protein 1, 62kDa (downstream of tyrosine kinase 1)	CDS	CCCAAAGAGGATCCCATCTAT	-5.58464	-7.59082	-7.39359	-6.85635	1.10574	0.111959	12.3168	15.8625	18.595	15.5915	3.14787	0.0259322
TRCN0000037628	NM_001381	DOK1	docking protein 1, 62kDa (downstream of tyrosine kinase 1)	CDS	GAGGGAGTACAACGGAAGAAA	-0.879694	-5.27647	-6.97835	-4.37817	3.147	0.0510995	21.0489	23.1649	25.9514	23.3884	2.45886	0.00861715
TRCN0000006394	NM_012145	DTYMK	deoxythymidylate kinase (thymidylate kinase)	3UTR	CCACAACTTCAGGAGCTCTTT	0.775379	4.43313	0.103636	1.77072	2.33006	0.399928	4.02648	2.93085	0.0996447	2.35233	2.02634	0.0891768
TRCN0000006395	NM_012145	DTYMK	deoxythymidylate kinase (thymidylate kinase)	CDS	CCCGGAAAGATCAACTGAAAT	2.86317	6.57023	2.50036	3.97792	2.25233	0.0373692	18.3908	14.4544	17.9401	16.9284	2.15441	0.0121558
TRCN0000011018	NM_012145	DTYMK	deoxythymidylate kinase (thymidylate kinase)	CDS	TGGGAACAAGTGCCGTTAATT	-3.64469	-2.4434	-2.82553	-2.97121	0.613753	0.858792	9.12458	6.11098	13.4032	9.54624	3.66433	0.0910922
TRCN0000006396	NM_012145	DTYMK	deoxythymidylate kinase (thymidylate kinase)	CDS	GCTCATGAAAGACACGACTTT	-0.413982	9.69365	13.6139	7.63117	7.23777	0.142517	16.2226	11.2282	16.1579	14.5362	2.86503	0.0250626
TRCN0000006397	NM_012145	DTYMK	deoxythymidylate kinase (thymidylate kinase)	CDS	CGGCAAACTTCTGAGTTCCTA	-0.453686	7.93975	5.72187	4.40265	4.34945	0.0797539	14.8952	15.928	12.8108	14.5447	1.58786	0.000168021
TRCN0000001885	NM_007207	DUSP10	dual specificity phosphatase 10	CDS	CAATGAACCAAGCCGAGTGAT	13.6657	17.7501	15.9741	15.7966	2.04798	0.00668006	9.80255	10.0798	12.3463	10.7429	1.39549	0.0238882
TRCN0000001886	NM_007207	DUSP10	dual specificity phosphatase 10	CDS	CAAAGGCAAACGACCAATTAT	19.2987	12.121	4.09118	11.8369	7.60771	0.143516	12.5451	11.1939	18.1732	13.9708	3.70163	0.0451702
TRCN0000001887	NM_007207	DUSP10	dual specificity phosphatase 10	3UTR	GTGTTTCTGTTGATTGTGTAA	10.5249	15.0591	6.61573	10.7333	4.22556	0.00974844	1.80963	10.1702	10.2166	7.3988	4.84042	0.165351
TRCN0000001888	NM_007207	DUSP10	dual specificity phosphatase 10	CDS	CAGGCTCTCTAAGTCCATCAA	-2.31884	-1.03633	-0.00206356	-1.11908	1.16061	0.0777141	10.9821	10.1426	10.2479	10.4575	0.457333	0.00627279
TRCN0000001889	NM_007207	DUSP10	dual specificity phosphatase 10	CDS	CCACTATGAGAAAGGCCTGTT	12.9905	10.5646	7.26363	10.2729	2.87458	0.00377477	5.01122	10.6732	9.58867	8.42436	3.00519	0.0615978
TRCN0000010663	NM_007240	DUSP12	dual specificity phosphatase 12	CDS	TCAGTCGAAGTGTGGCCATAA	15.9075	21.3614	14.3303	17.1997	3.68942	0.0106375	4.61229	11.1764	11.479	9.08922	3.88009	0.0856217
TRCN0000001890	NM_007240	DUSP12	dual specificity phosphatase 12	CDS	GTGATGGATGGACAGCTTCTT	23.8128	36.7976	19.208	26.6062	9.12143	0.289874	14.1359	15.769	15.4438	15.1162	0.864383	0.00485426
TRCN0000001891	NM_007240	DUSP12	dual specificity phosphatase 12	3UTR	CCTTTGCTTCTTATCATTCAT	16.4492	20.9922	10.9807	16.1407	5.01291	0.890471	9.28023	5.26561	6.23049	6.92545	2.0956	0.0437317
TRCN0000001892	NM_007240	DUSP12	dual specificity phosphatase 12	CDS	AGTGGATACCTCTAGTGCAAT	11.9657	8.9846	2.684	7.87809	4.73874	0.15902	1.58279	0.644773	7.91396	3.38051	3.954	0.463497
TRCN0000001893	NM_007240	DUSP12	dual specificity phosphatase 12	CDS	CCCACAAGAGAATGACACCAT	6.63325	11.059	13.5599	10.4174	3.5076	0.0858608	2.18278	6.55166	8.05476	5.5964	3.05032	0.163903
TRCN0000003061	NM_016364	DUSP13	dual specificity phosphatase 13	CDS	GTCTACTTTCTGCCTGTTGCT	0.35739	-1.26328	-1.16664	-0.690842	0.90908	0.283881	3.60439	7.30441	9.54662	6.81847	3.00077	0.118305
TRCN0000003062	NM_016364	DUSP13	dual specificity phosphatase 13	CDS	CTTTCTGCCTGTTGCTCGATA	3.4825	-2.20693	-0.676272	0.199769	2.94414	0.0570532	17.3555	10.2236	15.5503	14.3765	3.70801	0.0336063
TRCN0000003063	NM_016364	DUSP13	dual specificity phosphatase 13	3UTR	GTTCAGTCCATCTCTATAATA	-4.33549	-2.85892	-4.95345	-4.04929	1.0762	0.310259	13.1096	6.61769	8.38093	9.36939	3.35691	0.0496651
TRCN0000003064	NM_016364	DUSP13	dual specificity phosphatase 13	CDS	TGCCACACTGAACCATATCGA	-5.76169	-3.69601	-6.37911	-5.27894	1.40518	0.765847	17.7731	8.23979	10.8251	12.2793	4.93025	0.0560352
TRCN0000003065	NM_016364	DUSP13	dual specificity phosphatase 13	CDS	TGAGAACATGACGCTGGTAGA	12.5577	6.15413	3.04481	7.25222	4.85059	0.0399121	15.2256	7.87398	12.5476	11.8824	3.72069	0.0465102
TRCN0000001869	NM_007026	DUSP14	dual specificity phosphatase 14	CDS	GTACAGACACCTTATGGCATA	27.6041	30.6577	20.7618	26.3412	5.0674	0.00403549	15.6741	14.2922	24.3398	18.102	5.44607	0.0473276
TRCN0000001870	NM_007026	DUSP14	dual specificity phosphatase 14	CDS	GCTCAAATCACCTCCTCTCTA	20.5246	22.2371	12.4244	18.3953	5.24142	0.630314	9.81204	10.4807	19.1356	13.1428	5.20071	0.0804987
TRCN0000001871	NM_007026	DUSP14	dual specificity phosphatase 14	CDS	TGCTACCATTGAGATCCCTAA	17.1853	14.8467	9.97443	14.0022	3.67889	0.87351	12.2708	11.8865	15.2321	13.1298	1.83077	0.0213564
TRCN0000001872	NM_007026	DUSP14	dual specificity phosphatase 14	3UTR	GCCCAGGATTATATTAGCATT	30.2117	29.7609	21.117	27.0298	5.12566	0.0727819	16.3239	17.7289	26.2068	20.0865	5.34664	0.0371387
TRCN0000001873	NM_007026	DUSP14	dual specificity phosphatase 14	CDS	CGCGTACCTGATGAAATTCCA	35.1936	38.3932	34.1381	35.9083	2.21575	0.0118542	25.6712	14.4091	17.3589	19.1464	5.83997	0.0317693
TRCN0000033334	NM_004421	DVL1	dishevelled, dsh homolog 1 (Drosophila)	CDS	CGCCTACAAATTCTTCTTTAA	-4.03976	-5.61852	-7.09133	-5.5832	1.52609	0.375837	-2.99321	-2.0452	-3.60732	-2.88191	0.786984	0.0164218
TRCN0000033335	NM_004421	DVL1	dishevelled, dsh homolog 1 (Drosophila)	CDS	CGTCACTGTCACGCTCAACAT	9.79567	-0.235017	0.475271	3.34531	5.59745	0.115765	9.28887	2.99047	9.30226	7.19387	3.64025	0.133768
TRCN0000033336	NM_004421	DVL1	dishevelled, dsh homolog 1 (Drosophila)	CDS	GCTGACGGTGAAGAGTGACAT	5.44954	1.3907	0.460171	2.43347	2.65311	0.0665764	3.6349	3.7169	-0.681701	2.22337	2.5162	0.136696
TRCN0000033337	NM_004421	DVL1	dishevelled, dsh homolog 1 (Drosophila)	CDS	CTCAAGATCACCATCGCCAAT	0.200744	-0.0898097	-0.121234	-0.00343298	0.17752	0.267185	-1.35487	-1.64253	-0.213324	-1.07024	0.755919	0.309182
TRCN0000033338	NM_004421	DVL1	dishevelled, dsh homolog 1 (Drosophila)	CDS	CTGCGAGTTCTTCGTGGACAT	-1.9525	-1.63271	-1.62204	-1.73575	0.187788	0.00141024	0.51267	-3.63083	-3.70416	-2.27411	2.4137	0.163069
TRCN0000033339	NM_004422	DVL2	dishevelled, dsh homolog 2 (Drosophila)	CDS	CACGCTAAACATGGAGAAGTA	9.07706	7.48478	7.72079	8.09421	0.859314	0.00963372	5.7165	3.96903	0.928428	3.53799	2.42297	0.0697385
TRCN0000033340	NM_004422	DVL2	dishevelled, dsh homolog 2 (Drosophila)	CDS	CTAGTCAACCTGTCTCTCAAT	3.91188	2.75815	-1.10393	1.85537	2.62695	0.0154931	1.47734	1.52141	-3.16053	-0.053924	2.69049	0.481799
TRCN0000033341	NM_004422	DVL2	dishevelled, dsh homolog 2 (Drosophila)	CDS	GAGACAGAAACCGAGTCAGTA	-1.74609	-5.91931	-2.47355	-3.37965	2.22929	0.0523546	0.591564	-4.40111	-3.17327	-2.3276	2.60155	0.211417
TRCN0000033342	NM_004422	DVL2	dishevelled, dsh homolog 2 (Drosophila)	CDS	GCGAGTTCTTTGTGGATGTTA	6.14134	1.09712	-1.15636	2.02737	3.73672	0.0187166	7.63577	4.1264	3.491	5.08439	2.23228	0.0597089
TRCN0000033343	NM_004422	DVL2	dishevelled, dsh homolog 2 (Drosophila)	CDS	GCACCATTACATCTGGATCGT	18.9902	17.8969	20.3255	19.0709	1.21631	0.0087025	15.6166	11.7373	7.79852	11.7175	3.9091	0.0229273
TRCN0000000523	NM_001396	DYRK1A	dual-specificity tyrosine-(Y)-phosphorylation regulated kinase 1A	3UTR	CCAGCAGTTGATTCTTGTATT	-6.8275	-12.4854	-10.7759	-10.0296	2.90182	0.433184	14.4442	5.93447	-7.26048	4.37272	10.9363	0.573694
TRCN0000000524	NM_001396	DYRK1A	dual-specificity tyrosine-(Y)-phosphorylation regulated kinase 1A	CDS	GCTGCTAATACCTTGGACTTT	-7.95709	-9.30411	-11.0581	-9.43975	1.55493	0.352425	11.6383	4.02415	-13.1014	0.853697	12.6709	0.973485
TRCN0000000525	NM_001396	DYRK1A	dual-specificity tyrosine-(Y)-phosphorylation regulated kinase 1A	CDS	CAGTATATTCAGAGTCGCTTT	-7.09498	-11.6128	-10.0554	-9.58771	2.29492	0.6105	12.3503	5.3979	-9.13502	2.87105	10.9633	0.726466
TRCN0000000526	NM_001396	DYRK1A	dual-specificity tyrosine-(Y)-phosphorylation regulated kinase 1A	CDS	CGGAAGGTTTACAATGATGGT	-7.3462	-9.93628	-10.5621	-9.28152	1.70499	0.999055	11.3734	3.48568	-9.45637	1.80089	10.5166	0.845473
TRCN0000000527	NM_001396	DYRK1A	dual-specificity tyrosine-(Y)-phosphorylation regulated kinase 1A	CDS	CTTTGGACAGAATGGAGCTAT	-7.77089	-10.9247	-12.4293	-10.375	2.37737	0.617925	11.8055	7.18705	-9.187	3.2685	11.0312	0.682798
TRCN0000010611	NM_130437	DYRK1A	dual-specificity tyrosine-(Y)-phosphorylation regulated kinase 1A	3UTR	GCTGCTAATACCTTGGACTTT	-5.39907	2.30561	4.14153	0.349357	5.06221	0.00148965	7.27389	13.2584	18.7636	13.0986	5.74651	0.0875093
TRCN0000010612	NM_130437	DYRK1A	dual-specificity tyrosine-(Y)-phosphorylation regulated kinase 1A	CDS	CAGTATATTCAGAGTCGCTTT	-5.56552	-0.393122	1.8773	-1.36045	3.81454	0.00563664	8.11185	13.5396	14.7381	12.1299	3.53092	0.0453109
TRCN0000010613	NM_130437	DYRK1A	dual-specificity tyrosine-(Y)-phosphorylation regulated kinase 1A	CDS	CGGAAGGTTTACAATGATGGT	-3.95029	0.51558	-1.02339	-1.48604	2.2686	0.0254388	4.69245	7.73965	10.7403	7.72414	3.02396	0.0986843
TRCN0000010614	NM_130437	DYRK1A	dual-specificity tyrosine-(Y)-phosphorylation regulated kinase 1A	CDS	CAGGTTGTAAAGGCATATGAT	-3.34851	-0.802639	-1.56952	-1.90689	1.30604	0.015191	7.05154	14.2717	17.648	12.9904	5.41317	0.0781372
TRCN0000010615	NM_130437	DYRK1A	dual-specificity tyrosine-(Y)-phosphorylation regulated kinase 1A	CDS	GATTCAGCAACCTCTAACTAA	-2.33543	-0.373768	1.41648	-0.430905	1.87661	0.0112496	6.48583	10.2033	11.8313	9.50683	2.73998	0.0545804
TRCN0000002139	NM_004714	DYRK1B	dual-specificity tyrosine-(Y)-phosphorylation regulated kinase 1B	CDS	GACCTACAAGCACATCAATGA	2.67352	-0.0332159	-0.541419	0.699629	1.72822	0.0961205	7.45582	6.01947	-3.47943	3.33195	5.94239	0.414581
TRCN0000002140	NM_004714	DYRK1B	dual-specificity tyrosine-(Y)-phosphorylation regulated kinase 1B	3UTR	CCTTGACTGGAATTGCTGCTA	-0.745611	1.07119	2.71125	1.01228	1.72918	0.28279	10.7705	2.73552	-2.91241	3.53121	6.87608	0.485971
TRCN0000002141	NM_004714	DYRK1B	dual-specificity tyrosine-(Y)-phosphorylation regulated kinase 1B	CDS	CACGGAGATGAAGTACTATAT	7.53203	6.96531	25.7055	13.4009	10.6598	0.087187	6.66055	0.162067	0.0463209	2.28965	3.78576	0.495167
TRCN0000002142	NM_004714	DYRK1B	dual-specificity tyrosine-(Y)-phosphorylation regulated kinase 1B	CDS	TGACGACAACCATGACTACAT	4.04967	2.24515	6.85753	4.38411	2.32431	0.0588072	-0.922845	1.02254	0.2673	0.122331	0.980761	0.666268
TRCN0000002143	NM_004714	DYRK1B	dual-specificity tyrosine-(Y)-phosphorylation regulated kinase 1B	CDS	GAAGGACGAAAGAACTCAGGA	2.22751	2.99539	-1.19049	1.34414	2.22838	0.0850251	-1.10216	-1.42852	-0.0951114	-0.875261	0.695056	0.343922
TRCN0000000650	NM_003583	DYRK2	dual-specificity tyrosine-(Y)-phosphorylation regulated kinase 2	3UTR	CCTGGGAAACTATCAACTCTT	30.8678	29.1749	31.2011	30.4146	1.08646	0.0151212	17.0632	22.3401	30.9989	23.4674	7.03588	0.0408157
TRCN0000000651	NM_003583	DYRK2	dual-specificity tyrosine-(Y)-phosphorylation regulated kinase 2	CDS	GCAGGGTAGAAGCGGTATTAA	-3.21236	20.3433	3.67863	6.93652	12.1111	0.121657	12.2478	15.8234	16.1632	14.7448	2.16915	0.0149852
TRCN0000000652	NM_003583	DYRK2	dual-specificity tyrosine-(Y)-phosphorylation regulated kinase 2	CDS	GAGGACTAATTTGGCGCAGAT	7.76127	15.1224	22.4632	15.1156	7.35098	0.0584373	13.8192	18.1395	21.4498	17.8028	3.82645	0.0262702
TRCN0000000653	NM_003583	DYRK2	dual-specificity tyrosine-(Y)-phosphorylation regulated kinase 2	CDS	GCAGGACAAGGATAACACAAT	4.90532	24.5119	21.3611	16.9261	10.5288	0.110691	15.1266	18.7673	22.3616	18.7518	3.61752	0.0222848
TRCN0000000654	NM_003583	DYRK2	dual-specificity tyrosine-(Y)-phosphorylation regulated kinase 2	CDS	CTGAACAAGCAATGAAGCAAT	-1.85244	7.80868	14.1344	6.69687	8.05118	0.0135974	15.6679	18.1337	19.9268	17.9094	2.13829	0.0117475
TRCN0000000646	NM_003582	DYRK3	dual-specificity tyrosine-(Y)-phosphorylation regulated kinase 3	3UTR	ATGATCTTACAAACCTGCAAA	16.8998	15.4872	20.799	17.7287	2.75118	0.355904	19.6904	27.0506	27.3092	24.6834	4.32603	0.0141824
TRCN0000000647	NM_003582	DYRK3	dual-specificity tyrosine-(Y)-phosphorylation regulated kinase 3	CDS	GCCAGGGTCTATGATCACAAA	21.0067	22.0999	19.3543	20.8203	1.38229	0.0546616	19.3769	16.7902	24.8412	20.3361	4.11034	0.0248562
TRCN0000000648	NM_003582	DYRK3	dual-specificity tyrosine-(Y)-phosphorylation regulated kinase 3	CDS	TGTTCAAATGTACTCTGCAAT	0.84882	0.718613	1.63052	1.06599	0.493221	0.0280548	8.47263	9.17712	7.43814	8.36263	0.874689	0.00189348
TRCN0000010532	NM_003582	DYRK3	dual-specificity tyrosine-(Y)-phosphorylation regulated kinase 3	CDS	CGGGTAGTTAATCCTGCAAGT	-3.34882	-4.0351	-3.80109	-3.72834	0.348879	0.25511	6.08721	4.60967	5.93576	5.54421	0.812876	0.0490677
TRCN0000000649	NM_003582	DYRK3	dual-specificity tyrosine-(Y)-phosphorylation regulated kinase 3	CDS	GTAGGTCCAAATGCCAAGAAA	14.8021	14.5109	27.3356	18.8829	7.3217	0.0372771	19.2463	24.0908	26.8292	23.3888	3.83988	0.0149113
TRCN0000000710	NM_003845	DYRK4	dual-specificity tyrosine-(Y)-phosphorylation regulated kinase 4	3UTR	ACCAGTGATTTGTATTAAGAC	14.8212	6.48799	10.7547	10.688	4.16702	0.116695	18.2758	17.5856	4.87162	13.5777	7.54757	0.0682881
TRCN0000000711	NM_003845	DYRK4	dual-specificity tyrosine-(Y)-phosphorylation regulated kinase 4	CDS	GACAAAGACAACACCTACAAT	9.1608	7.91716	13.9753	10.3511	3.19967	0.0107294	13.2835	16.6714	15.97	15.3083	1.78825	0.00901959
TRCN0000000712	NM_003845	DYRK4	dual-specificity tyrosine-(Y)-phosphorylation regulated kinase 4	CDS	GTACATCCAAAGCCGGTTCTA	1.11181	3.5511	9.12781	4.59691	4.10906	0.86764	13.4175	16.9796	12.2398	14.2123	2.46783	0.00449801
TRCN0000000713	NM_003845	DYRK4	dual-specificity tyrosine-(Y)-phosphorylation regulated kinase 4	CDS	CAAGCCTCTGTTAAAGTCATT	-7.07594	-4.61012	-8.71302	-6.79969	2.06536	0.0369224	12.649	11.7288	7.51972	10.6325	2.73472	0.00730011
TRCN0000010538	NM_003845	DYRK4	dual-specificity tyrosine-(Y)-phosphorylation regulated kinase 4	CDS	AGAAGGTGTTTGGTATGGGAA	-2.8042	-0.895482	-1.29523	-1.66497	1.00664	0.0317383	8.91856	9.04928	8.14246	8.70344	0.490198	0.00411803
TRCN0000000963	NM_003494	DYSF	dysferlin, limb girdle muscular dystrophy 2B (autosomal recessive)	3UTR	GATCAGCTCAGACATATTTCA	11.3906	8.6031	18.9395	12.9777	5.34782	0.0328196	19.2825	13.5128	17.7469	16.8474	2.98817	0.0176427
TRCN0000000964	NM_003494	DYSF	dysferlin, limb girdle muscular dystrophy 2B (autosomal recessive)	CDS	CCGTGTAATGTTTCAGGATAA	2.67893	8.31903	4.5054	5.16779	2.8778	0.0127287	8.63539	13.0044	8.18744	9.94242	2.66122	0.0143615
TRCN0000000965	NM_003494	DYSF	dysferlin, limb girdle muscular dystrophy 2B (autosomal recessive)	CDS	GCTGGAAATGACCTTGGAGAT	28.0622	31.0242	27.1513	28.7459	2.02494	0.00568942	8.64804	12.0162	15.2202	11.9615	3.28641	0.0473677
TRCN0000000966	NM_003494	DYSF	dysferlin, limb girdle muscular dystrophy 2B (autosomal recessive)	CDS	CCCTGCTGAGAAGATGTACTA	37.3218	37.2444	32.1656	35.5773	2.95485	0.0230007	8.89528	10.5203	12.011	10.4755	1.55836	0.0251775
TRCN0000000967	NM_003494	DYSF	dysferlin, limb girdle muscular dystrophy 2B (autosomal recessive)	CDS	CCTGCGTTGTATTATCTGGAA	0.273034	3.051	0.270582	1.19821	1.60457	0.780873	12.9648	14.1725	14.2486	13.7953	0.720202	0.00618388
TRCN0000039658	NM_005225	E2F1	E2F transcription factor 1	3UTR	CAGGATGGATATGAGATGGGA	5.42394	10.1368	4.89459	6.81844	2.88594	0.0637892	9.39329	16.3542	18.6113	14.7863	4.80488	0.0499033
TRCN0000039659	NM_005225	E2F1	E2F transcription factor 1	CDS	CGCTATGAGACCTCACTGAAT	23.9108	16.2841	2.11056	14.1018	11.0627	0.0252279	21.6212	21.0128	17.9476	20.1939	1.96895	0.00053247
TRCN0000039660	NM_005225	E2F1	E2F transcription factor 1	CDS	CGTGGACTCTTCGGAGAACTT	-4.84735	-5.12547	-5.03502	-5.00261	0.141861	0.0909377	-0.569688	3.6856	5.35765	2.82452	3.05605	0.441889
TRCN0000039661	NM_005225	E2F1	E2F transcription factor 1	CDS	ACCTGATGAATATCTGTACTA	25.2757	30.5899	27.4082	27.7579	2.67428	0.00192671	50.2183	33.9222	30.0258	38.0554	10.712	0.0232511
TRCN0000039662	NM_005225	E2F1	E2F transcription factor 1	CDS	CCTGAGGAGTTCATCAGCCTT	23.6742	28.8852	10.9897	21.183	9.20418	0.00489027	15.5393	23.9175	21.5229	20.3266	4.31529	0.0179112
TRCN0000006221	NM_013302	EEF2K	eukaryotic elongation factor-2 kinase	3UTR	CCCATAAATGACAGTGACTTT	-3.25807	-6.20723	0.828978	-2.87877	3.53341	0.0438601	20.1358	8.70263	5.30186	11.3801	7.77099	0.119571
TRCN0000006222	NM_013302	EEF2K	eukaryotic elongation factor-2 kinase	CDS	CCACTCATACAGTAATCGGAA	0.00581425	-5.77257	-2.50099	-2.75592	2.89761	0.215869	20.7138	14.8915	1.86139	12.4889	9.65313	0.134866
TRCN0000006223	NM_013302	EEF2K	eukaryotic elongation factor-2 kinase	CDS	CGATGAGGAAGGTTACTTCAT	20.2038	20.1402	29.9553	23.4331	5.64849	0.0287581	22.2674	20.3398	14.72	19.1091	3.92133	0.00705225
TRCN0000006224	NM_013302	EEF2K	eukaryotic elongation factor-2 kinase	CDS	GCATCCAGAGACCATGATCAT	17.2638	19.3131	26.7437	21.1069	4.98805	0.0189324	21.3849	18.5271	18.2417	19.3846	1.73821	0.00273182
TRCN0000006225	NM_013302	EEF2K	eukaryotic elongation factor-2 kinase	CDS	CTGGAAGATATTGCCACCGAA	-2.79551	-4.4587	-4.08653	-3.78025	0.872877	0.195724	0.478088	6.27975	8.51382	5.09055	4.14776	0.26677
TRCN0000039633	NM_005228	EGFR	epidermal growth factor receptor (erythroblastic leukemia viral (v-erb-b) oncogene homolog, avian)	3UTR	GCTGAGAATGTGGAATACCTA	18.9461	15.2079	28.5373	20.8971	6.87556	0.00155295	15.3924	15.081	17.5909	16.0215	1.36809	0.0105149
TRCN0000039634	NM_005228	EGFR	epidermal growth factor receptor (erythroblastic leukemia viral (v-erb-b) oncogene homolog, avian)	CDS	GCTGGATGATAGACGCAGATA	19.4073	12.3421	8.66693	13.4721	5.45865	0.0160566	24.4811	24.0922	22.9122	23.8285	0.816979	0.000319468
TRCN0000039635	NM_005228	EGFR	epidermal growth factor receptor (erythroblastic leukemia viral (v-erb-b) oncogene homolog, avian)	CDS	CCCGTCGCTATCAAGGAATTA	-2.38312	14.55	1.74309	4.63664	8.8296	0.0858204	33.0381	32.904	31.6017	32.5146	0.793394	0.000140221
TRCN0000039636	NM_005228	EGFR	epidermal growth factor receptor (erythroblastic leukemia viral (v-erb-b) oncogene homolog, avian)	CDS	CGCAAGTGTAAGAAGTGCGAA	9.49186	21.2567	20.1549	16.9678	6.49776	0.442921	24.3654	18.6441	21.2679	21.4258	2.86393	0.00841786
TRCN0000039637	NM_005228	EGFR	epidermal growth factor receptor (erythroblastic leukemia viral (v-erb-b) oncogene homolog, avian)	CDS	GCAGTCTTATCTAACTATGAT	-7.62845	-3.25869	-6.02002	-5.63572	2.21008	0.0037805	15.4292	19.5797	16.5305	17.1798	2.15008	0.00488999
TRCN0000001042	NM_022051	EGLN1	egl nine homolog 1 (C. elegans)	3UTR	CTGTTATCTAGCTGAGTTCAT	1.70542	7.91483	7.87544	5.8319	3.57369	0.774259	8.57763	13.6569	14.8956	12.3767	3.3479	0.04061
TRCN0000001043	NM_022051	EGLN1	egl nine homolog 1 (C. elegans)	CDS	GACGACCTGATACGCCACTGT	-0.66814	2.76529	14.9253	5.67414	8.19357	0.199406	12.6363	12.1422	13.9269	12.9018	0.92149	0.0115713
TRCN0000001044	NM_022051	EGLN1	egl nine homolog 1 (C. elegans)	CDS	ACGCCACTGTAACGGGAAGCT	3.13535	10.2759	23.2074	12.2062	10.1743	0.951654	9.08632	8.80112	13.9518	10.6131	2.89492	0.0559341
TRCN0000001045	NM_022051	EGLN1	egl nine homolog 1 (C. elegans)	CDS	TGGAGATGGAAGATGTGTGAC	2.71282	9.33703	25.3101	12.4533	11.6165	0.315434	8.30662	17.2713	15.7862	13.7881	4.80478	0.0492577
TRCN0000010578	NM_022051	EGLN1	egl nine homolog 1 (C. elegans)	CDS	TGCACGACACCGGGAAGTTCA	-3.31421	0.592765	6.68414	1.3209	5.03878	0.00363867	5.23958	13.5925	14.5173	11.1165	5.11049	0.089588
TRCN0000001046	NM_022073	EGLN3	egl nine homolog 3 (C. elegans)	3UTR	CTTGGTATTGAGCACGTATTT	18.8876	31.7171	28.9476	26.5174	6.75119	0.115181	11.7759	19.9079	25.7114	19.1317	7.0001	0.057486
TRCN0000001047	NM_022073	EGLN3	egl nine homolog 3 (C. elegans)	CDS	GCTGGGCAAATACTACGTCAA	3.18476	4.94217	10.2908	6.13926	3.7012	0.212105	7.8173	15.8843	17.1424	13.6147	5.05993	0.0610311
TRCN0000001048	NM_022073	EGLN3	egl nine homolog 3 (C. elegans)	CDS	CACCTGCATCTACTATCTGAA	0.360644	3.4824	0.978097	1.60705	1.65319	0.20713	-2.15332	-1.20324	0.556438	-0.933374	1.37489	0.423928
TRCN0000001049	NM_022073	EGLN3	egl nine homolog 3 (C. elegans)	CDS	CTACGTCAAGGAGAGGTCTAA	3.15565	6.00867	4.71332	4.62588	1.42852	0.0751035	-8.14269	-5.15229	-6.19999	-6.49832	1.51736	0.0270088
TRCN0000001050	NM_022073	EGLN3	egl nine homolog 3 (C. elegans)	CDS	GTGGCTTGCTATCCGGGAAAT	-3.47679	0.397855	-0.94798	-1.34231	1.96719	0.0136609	4.62707	9.66143	5.11733	6.46861	2.77591	0.0474828
TRCN0000001399	NM_004836	EIF2AK3	eukaryotic translation initiation factor 2-alpha kinase 3	3UTR	CCGTAGTAAGAAATGGATCAT	1.27613	0.052812	-2.71691	-0.462658	2.04582	0.100295	-3.6794	-6.4673	-5.09923	-5.08197	1.39403	0.04324
TRCN0000001400	NM_004836	EIF2AK3	eukaryotic translation initiation factor 2-alpha kinase 3	CDS	GCACACAGATTACAGTCAGAT	7.76567	8.67993	12.2812	9.57561	2.38732	0.70601	11.7992	14.3878	9.28897	11.8253	2.54949	0.00475494
TRCN0000001401	NM_004836	EIF2AK3	eukaryotic translation initiation factor 2-alpha kinase 3	CDS	CCTCAAGCCATCCAACATATT	5.85305	13.7522	14.9828	11.5293	4.95417	0.0172367	-2.09877	0.466929	-2.40352	-1.34512	1.57666	0.0984762
TRCN0000001402	NM_004836	EIF2AK3	eukaryotic translation initiation factor 2-alpha kinase 3	CDS	GCTTTGGAATCTGTCACTAAT	31.777	32.9551	31.3128	32.015	0.846644	0.0977881	-0.802787	-0.0524982	-2.47352	-1.1096	1.23933	0.00647878
TRCN0000001403	NM_004836	EIF2AK3	eukaryotic translation initiation factor 2-alpha kinase 3	CDS	CCTTGTGAGTACGTGATGGTT	3.70754	10.4585	14.8086	9.65821	5.59362	0.189703	-2.25636	-2.72165	-0.549274	-1.84243	1.14381	0.23647
TRCN0000038709	NM_018127	ELAC2	elaC homolog 2 (E. coli)	CDS	CGCGGAGTTCATTATGCTGAA	3.01097	2.13727	4.25917	3.1358	1.06645	0.0196289	9.91597	10.0944	4.18997	8.06676	3.35859	0.0228816
TRCN0000038710	NM_018127	ELAC2	elaC homolog 2 (E. coli)	CDS	TGGTAGAATGTCCAGATGAAA	28.7423	27.1635	37.0038	30.9698	5.28482	0.00357825	19.5078	20.542	19.0465	19.6988	0.76578	0.000671989
TRCN0000038711	NM_018127	ELAC2	elaC homolog 2 (E. coli)	CDS	GTGCCACACTTGTCAACATAA	-3.62553	-6.43019	-7.74872	-5.93481	2.10576	0.0271795	-0.190866	-2.3664	-5.21073	-2.58933	2.51735	0.0739438
TRCN0000038712	NM_018127	ELAC2	elaC homolog 2 (E. coli)	CDS	CGAATGCACTGGTCTAATGTT	5.69253	-4.59913	-7.62683	-2.17781	6.98201	0.705548	0.840413	0.0505277	0.666934	0.519292	0.415125	0.935015
TRCN0000038713	NM_018127	ELAC2	elaC homolog 2 (E. coli)	CDS	CATCAGTATGATTCCTGCCAA	5.13046	4.62294	2.45396	4.06912	1.4216	0.0215312	9.16696	6.83297	7.45151	7.81715	1.20919	0.0191193
TRCN0000038704	NM_021952	ELAVL4	ELAV (embryonic lethal, abnormal vision, Drosophila)-like 4 (Hu antigen D)	CDS	CCGTATCATCACCTCACGAAT	11.7234	7.56782	0.868471	6.71991	5.47694	0.0125161	14.3537	11.8992	11.4235	12.5588	1.57254	0.00527325
TRCN0000038705	NM_021952	ELAVL4	ELAV (embryonic lethal, abnormal vision, Drosophila)-like 4 (Hu antigen D)	CDS	CCCAATTACCATTGATGGAAT	8.61449	-3.48531	-4.22695	0.300743	7.20946	0.0662897	4.52584	5.93748	5.34906	5.27079	0.709069	0.0335047
TRCN0000038706	NM_021952	ELAVL4	ELAV (embryonic lethal, abnormal vision, Drosophila)-like 4 (Hu antigen D)	CDS	CCGACATCCAATACAAGCAAT	13.2272	27.5816	11.1614	17.3234	8.94371	0.0159458	18.8878	25.902	25.6187	23.4695	3.97039	0.013248
TRCN0000038707	NM_021952	ELAVL4	ELAV (embryonic lethal, abnormal vision, Drosophila)-like 4 (Hu antigen D)	CDS	CGTAAAGGTGATTCGTGACTT	2.332	-1.06801	-3.57065	-0.768887	2.96267	0.0811514	3.30506	10.4372	0.303531	4.68194	5.20527	0.228716
TRCN0000038708	NM_021952	ELAVL4	ELAV (embryonic lethal, abnormal vision, Drosophila)-like 4 (Hu antigen D)	CDS	GTTTAGGGTATGGATTTGTTA	12.7321	20.0892	0.34058	11.0539	9.98067	0.0159222	22.9933	29.0351	29.67	27.2328	3.68525	0.00923724
TRCN0000039643	NM_004435	ENDOG	endonuclease G	CDS	CCTGGAACAACCTGGAGAAAT	20.1626	20.2878	5.52958	15.3267	8.48475	0.106453	23.3897	19.3153	22.1815	21.6288	2.09266	0.00640437
TRCN0000039644	NM_004435	ENDOG	endonuclease G	CDS	GACACGTTCTACCTGAGCAAA	12.8828	16.0499	12.8824	13.9384	1.82868	0.0297244	23.8351	22.0987	19.9604	21.9648	1.94083	0.000977159
TRCN0000039645	NM_004435	ENDOG	endonuclease G	CDS	CCGTGCCACCAACGCCGACTA	30.3758	29.0986	34.3986	31.291	2.76602	0.00710719	18.4112	24.9217	21.2045	21.5124	3.26615	0.00781707
TRCN0000039646	NM_004435	ENDOG	endonuclease G	CDS	CCGCAGCTTGACCCGCAGCTA	29.3802	33.2761	34.8957	32.5173	2.83497	0.00250513	28.2029	31.8934	23.9946	28.0303	3.9522	0.00313529
TRCN0000039647	NM_004435	ENDOG	endonuclease G	CDS	ACGTTCTACCTGAGCAAAGTC	23.0687	20.938	20.5382	21.515	1.36033	0.0379748	26.4438	31.3323	24.3419	27.3726	3.58656	0.00299428
TRCN0000039883	NM_001429	EP300	E1A binding protein p300	3UTR	CCTCACTTTATGGAAGAGTTA	-7.19944	-1.6409	-2.50742	-3.78258	2.99063	0.0161662	14.7506	18.3249	18.7886	17.288	2.20969	0.0112651
TRCN0000039884	NM_001429	EP300	E1A binding protein p300	CDS	CCAGCCTCAAACTACAATAAA	33.8835	36.0484	33.8018	34.5779	1.27419	0.00724784	44.3479	34.2318	31.2746	36.6181	6.8556	0.00976677
TRCN0000039885	NM_001429	EP300	E1A binding protein p300	CDS	GCCTTCACAATTCCGAGACAT	-8.06601	-1.14573	-3.52665	-4.24613	3.51579	0.0145533	14.7013	17.4936	17.9468	16.7139	1.75761	0.00926907
TRCN0000039886	NM_001429	EP300	E1A binding protein p300	CDS	CCCGGTGAACTCTCCTATAAT	-6.04269	-0.383553	-1.93626	-2.7875	2.92402	0.114811	16.2426	16.896	19.1533	17.4306	1.52722	0.00953963
TRCN0000039887	NM_001429	EP300	E1A binding protein p300	CDS	CGAGTCTTCTTTCTGACTCAA	28.7218	11.2381	28.4042	22.788	10.0038	0.00788076	26.7689	27.5678	30.3792	28.2386	1.89634	0.00452784
TRCN0000006398	NM_005232	EPHA1	EPH receptor A1	3UTR	ACTAGGCTATCGGTGCTGCTT	10.8549	19.3071	19.1591	16.4404	4.83774	0.101372	18.967	12.0502	18.5621	16.5265	3.88183	0.0294783
TRCN0000006399	NM_005232	EPHA1	EPH receptor A1	CDS	GCCAGAAACATCTTGGTGAAT	-1.19164	7.68421	18.2106	8.23439	9.71281	0.981728	12.5787	10.3968	16.7793	13.2516	3.244	0.0417508
TRCN0000006400	NM_005232	EPHA1	EPH receptor A1	CDS	CCGATCATGATCATCACAGAA	-0.822252	14.1142	12.4551	8.58235	8.18676	0.218075	13.4011	15.7671	13.5152	14.2278	1.33431	0.00264546
TRCN0000006401	NM_005232	EPHA1	EPH receptor A1	CDS	CGCCAAGGAAGTTACTCTGAT	11.9864	18.8347	17.5808	16.134	3.64618	0.0381725	18.4079	20.6918	18.5172	19.2056	1.28824	0.00137896
TRCN0000006402	NM_005232	EPHA1	EPH receptor A1	CDS	CCTTATGCCAACTACACCTTT	-0.258591	5.07047	3.53204	2.78131	2.7427	0.468555	15.227	13.3437	16.4045	14.9917	1.5439	0.0128248
TRCN0000021384	NM_173641	EPHA10	EphA10s protein	3UTR	CCTGGCCTAAAGGAAGTCATT	-5.11275	7.2663	3.79427	1.98261	6.38528	0.823201	-4.51132	-1.9883	-1.10699	-2.53554	1.76691	0.192121
TRCN0000021385	NM_173641	EPHA10	EphA10s protein	CDS	GAGGAAGTTATCCTCCTGGAT	5.56809	1.49967	2.03778	3.03518	2.21001	0.286274	-8.72525	-9.53818	1.77178	-5.49722	6.30824	0.303237
TRCN0000021386	NM_173641	EPHA10	EphA10s protein	CDS	TGGACTGCACTGCCAAGTAAT	-12.4293	-7.01857	-11.1246	-10.1908	2.82364	0.0363213	1.08027	-5.24638	-6.53766	-3.56792	4.0769	0.182377
TRCN0000021387	NM_173641	EPHA10	EphA10s protein	CDS	CTTCTGCGAAGGTATCCAGTT	-10.0561	-6.74623	-11.2188	-9.34037	2.32059	0.156567	7.50755	4.08863	6.1879	5.92803	1.72421	0.0669824
TRCN0000021388	NM_173641	EPHA10	EphA10s protein	CDS	CCTGGGTGAGCGCAAGATGAA	-9.52445	-8.14626	-9.92386	-9.19819	0.93263	0.619299	1.75522	2.0567	3.72766	2.51319	1.0625	0.306431
TRCN0000006403	NM_004431	EPHA2	EPH receptor A2	3UTR	CGGACAGACATATAGGATATT	0.439191	8.1377	9.0991	5.892	4.74667	0.0686978	9.69394	16.3278	15.737	13.9196	3.67143	0.0325806
TRCN0000006404	NM_004431	EPHA2	EPH receptor A2	CDS	CGTCCGTGTCTACTACAAGAA	13.9908	17.216	9.38138	13.5294	3.93763	0.00721669	12.1261	19.0335	22.7271	17.9622	5.3811	0.0421417
TRCN0000006405	NM_004431	EPHA2	EPH receptor A2	CDS	CCATCAAGATGCAGCAGTATA	-4.39624	-2.37405	-5.29225	-4.02085	1.49488	0.29939	-3.13754	-0.554773	-6.8464	-3.5129	3.16257	0.0610349
TRCN0000006406	NM_004431	EPHA2	EPH receptor A2	CDS	GCGTATCTTCATTGAGCTCAA	-8.9769	-2.03105	-5.04425	-5.35073	3.48305	0.208845	20.9727	13.683	11.2085	15.288	5.07614	0.0291164
TRCN0000006407	NM_004431	EPHA2	EPH receptor A2	CDS	CTCCAAATACAAGCCCATGAT	-8.91924	3.16329	11.4047	1.88292	10.2223	0.0997512	19.4637	19.2439	16.7559	18.4879	1.50392	0.000137711
TRCN0000006408	NM_005233	EPHA3	EPH receptor A3	3UTR	GCTCTATTGATACTCTTTCTA	-4.93627	0.724218	10.2707	2.01954	7.68577	0.0550165	22.7821	18.7994	17.6401	19.7405	2.69714	0.0046441
TRCN0000006409	NM_005233	EPHA3	EPH receptor A3	CDS	GCCGCAAGTTTGAGTTTGAAA	-2.7335	7.52353	15.1702	6.65341	8.98351	0.926825	19.398	20.5292	22.6441	20.8571	1.6477	0.00695248
TRCN0000006410	NM_005233	EPHA3	EPH receptor A3	CDS	CCTTCCAATGAAGTCAATCTA	-4.58543	9.26543	8.5748	4.41827	7.80507	0.326688	20.2374	16.3331	15.502	17.3575	2.52845	0.00567681
TRCN0000006411	NM_005233	EPHA3	EPH receptor A3	CDS	CCCAATATCATTCGACTGGAA	-0.944674	12.1605	12.6652	7.96034	7.7161	0.983319	21.1561	19.033	23.1837	21.1243	2.07551	0.00908744
TRCN0000006412	NM_005233	EPHA3	EPH receptor A3	CDS	CCTTTGAGATTGATGCCGTTA	-7.88255	0.756073	8.47568	0.449733	8.18341	0.152343	20.7853	18.2637	20.7797	19.9429	1.45418	0.00585543
TRCN0000010153	NM_004438	EPHA4	EPH receptor A4	CDS	CCAAGCAGCACCATCATCCAT	2.3545	2.14068	1.5214	2.00553	0.432684	0.215514	-5.68932	-3.35604	0.762916	-2.76082	3.26704	0.326298
TRCN0000010161	NM_004438	EPHA4	EPH receptor A4	CDS	GCCAGGAACACAGATATCAAA	-5.53078	-4.8232	-7.49012	-5.94803	1.38155	0.0367005	-1.52371	-2.45233	5.07488	0.366281	4.10412	0.9467
TRCN0000018398	NM_004438	EPHA4	EPH receptor A4	CDS	GGTATGCAGTGGGCGTCTCAA	-8.18269	-8.17863	-9.89228	-8.7512	0.988203	0.051225	6.44871	8.33942	10.6912	8.4931	2.12539	0.0553195
TRCN0000010164	NM_004438	EPHA4	EPH receptor A4	CDS	GGGTCTGGGATGAAGTATTTA	-4.97224	-3.92008	-3.11529	-4.00254	0.931214	0.0955291	10.5744	12.8491	19.1972	14.2069	4.46891	0.0550247
TRCN0000010165	NM_004438	EPHA4	EPH receptor A4	CDS	TCAGTCCGTGTGTTCTATAAA	-0.0574799	6.69736	4.08989	3.57659	3.40655	0.0227085	10.4808	15.0134	22.769	16.0877	6.21416	0.0691499
TRCN0000006413	NM_004439	EPHA5	EPH receptor A5	3UTR	TGAATGATTCTGCACTTTGTA	-3.92274	12.1631	6.5722	4.9375	8.16654	0.621172	19.3919	21.3835	19.2186	19.998	1.20304	0.00094968
TRCN0000006414	NM_004439	EPHA5	EPH receptor A5	CDS	CGGCAGTATGTGTCTGTAAAT	28.6245	45.4775	41.1127	38.4049	8.7467	0.0436174	27.5158	28.1987	28.5458	28.0868	0.524041	0.00138671
TRCN0000006415	NM_004439	EPHA5	EPH receptor A5	CDS	GCTGGCAGAAAGAGCGAAATA	-3.55016	3.95131	11.0696	3.82358	7.3107	0.242844	22.1521	22.0196	18.1367	20.7694	2.28102	0.000745552
TRCN0000006416	NM_004439	EPHA5	EPH receptor A5	CDS	GCCAGGAGTAAGAACTTACAT	0.450062	7.34309	3.21943	3.67086	3.46862	0.951251	13.9886	14.0426	16.4388	14.8233	1.39929	0.0125047
TRCN0000006417	NM_004439	EPHA5	EPH receptor A5	CDS	GCTCACACAAACTATACCTTT	3.27806	9.72198	8.20418	7.06807	3.36884	0.10099	10.3362	3.55751	7.84183	7.24518	3.42851	0.10637
TRCN0000001767	NM_173655	EPHA6	EPH receptor A6	CDS	CTGACCTCTTCCAAACTCTAA	2.98634	9.13038	4.54344	5.55339	3.1941	0.00842824	2.98624	0.252907	1.00763	1.41559	1.4116	0.536364
TRCN0000001768	NM_173655	EPHA6	EPH receptor A6	CDS	GCTCGGAATATACTGGTCAAT	4.72724	4.5805	3.60635	4.3047	0.609223	0.537409	8.62971	4.71704	3.6298	5.65885	2.62964	0.0587578
TRCN0000001769	NM_173655	EPHA6	EPH receptor A6	3UTR	GTTTGTGAATTGGCTTGACTT	-1.55854	2.8516	0.334281	0.542448	2.21243	0.380034	13.202	10.5183	11.4224	11.7142	1.36546	0.00992402
TRCN0000001770	NM_173655	EPHA6	EPH receptor A6	CDS	CGTCATCCTCACTTTATTCTT	-1.87752	-3.32074	-3.12995	-2.77607	0.783989	0.273718	12.6642	10.0909	15.4425	12.7325	2.67644	0.0346979
TRCN0000001771	NM_173655	EPHA6	EPH receptor A6	CDS	GCAGCAGAACAAGGACAGATT	-1.29924	3.55171	7.16232	3.13826	4.24591	0.278829	16.4263	10.1025	7.4657	11.3315	4.60499	0.0418651
TRCN0000006418	NM_004440	EPHA7	EPH receptor A7	3UTR	CGGTCATAATTGGTCTTGTTT	-8.24604	-5.63676	-3.16559	-5.6828	2.54054	0.139465	16.97	12.5235	12.226	13.9065	2.65726	0.0111707
TRCN0000006419	NM_004440	EPHA7	EPH receptor A7	CDS	GCTGGCTACAATTCCCTTGAA	12.2751	18.3412	19.9576	16.858	4.05034	0.0935739	31.173	26.922	28.5604	28.8851	2.144	0.0027996
TRCN0000011019	NM_004440	EPHA7	EPH receptor A7	CDS	CCACCCAAATGTTGTCCATTT	-6.55422	-5.10275	-2.95966	-4.87221	1.80834	0.943549	18.9714	16.8834	21.7546	19.2031	2.44389	0.0136546
TRCN0000006420	NM_004440	EPHA7	EPH receptor A7	CDS	CCAGTGAACAGAATCCTGTTA	-5.72764	-0.538809	8.76431	0.832621	7.34267	0.324383	15.8398	18.4829	21.1547	18.4925	2.65746	0.0149966
TRCN0000006421	NM_004440	EPHA7	EPH receptor A7	CDS	TGGTCCATTATTGAGAACTTA	-3.49935	15.3883	14.2364	8.70845	10.5879	0.062077	23.7865	16.9397	25.1974	21.9745	4.41699	0.0216819
TRCN0000001345	NM_020526	EPHA8	EPH receptor A8	3UTR	CGAGCTGTTCTTCCTTCCTAT	-4.92496	2.22385	-3.61003	-2.10371	3.80501	0.0148803	3.74417	4.68082	4.8937	4.43956	0.611562	0.0651032
TRCN0000001346	NM_020526	EPHA8	EPH receptor A8	CDS	GACGAGGAGAAGATGCACTAT	1.0006	11.7688	10.757	7.84215	5.94652	0.237726	4.79627	7.59205	9.36032	7.24955	2.30122	0.0776104
TRCN0000001347	NM_020526	EPHA8	EPH receptor A8	CDS	GCGAAGTGAATTTGCTGGACA	-2.71834	4.15703	-4.275	-0.945437	4.48689	0.116532	4.29067	8.11609	11.6188	8.00852	3.66525	0.116377
TRCN0000001348	NM_020526	EPHA8	EPH receptor A8	CDS	CTATAAGAAGTGCCCTGCCAT	0.948296	5.73887	14.8514	7.17952	7.06263	6.87758e-06	5.35625	12.8012	16.187	11.4482	5.54072	0.101711
TRCN0000001349	NM_020526	EPHA8	EPH receptor A8	CDS	CAGATTGTCAGTGTCCTCGAT	9.38355	12.197	12.0998	11.2268	1.59702	0.209246	9.65421	17.0018	11.7771	12.811	3.78137	0.0259865
TRCN0000000817	NM_004441	EPHB1	EPH receptor B1	3UTR	CACTCGTTTCCCTTTGCTCAT	4.7486	22.8305	18.5106	15.3632	9.44287	0.00918	12.9337	12.8188	21.2817	15.6781	4.85324	0.0525508
TRCN0000000818	NM_004441	EPHB1	EPH receptor B1	CDS	GCCTCTTACTCGGAATGGTTT	-0.409523	-0.172157	0.355813	-0.0752891	0.391756	0.680418	12.988	13.5154	16.1393	14.2142	1.68788	0.0162379
TRCN0000000819	NM_004441	EPHB1	EPH receptor B1	CDS	GCTGCGATGGAAGAAACGTTA	3.7255	15.914	18.0079	12.5491	7.71288	0.0941776	28.0601	29.4556	33.3377	30.2845	2.73467	0.0061337
TRCN0000000820	NM_004441	EPHB1	EPH receptor B1	CDS	GACTATGAGATCCGGTACTAT	-3.80213	-4.13026	1.48562	-2.14892	3.15188	0.439949	6.1956	11.4003	2.70601	6.7673	4.37524	0.0792168
TRCN0000000821	NM_004441	EPHB1	EPH receptor B1	CDS	CCTGGCTGAGATGAATTATGT	11.2103	9.85551	9.49288	10.1862	0.905207	0.0136215	0.342035	0.590192	4.16528	1.69917	2.13932	0.643604
TRCN0000006422	NM_004442	EPHB2	EPH receptor B2	3UTR	CCCGGATCATTCACTGTGATA	7.47231	16.2204	16.4903	13.3943	5.13038	0.0591928	22.9725	22.8612	26.5225	24.1187	2.08243	0.00716899
TRCN0000006423	NM_004442	EPHB2	EPH receptor B2	CDS	GCTAGACAAGATGATCCGCAA	-5.30791	6.58116	5.78408	2.35245	6.64602	0.57016	20.1422	20.2943	18.0961	19.5109	1.22758	4.28181e-05
TRCN0000006424	NM_004442	EPHB2	EPH receptor B2	CDS	GCTGTGATTTCCAGTGTCAAT	-2.15353	7.52176	13.4302	6.26615	7.86738	0.319894	25.8987	22.4973	25.6371	24.6777	1.89278	0.00490472
TRCN0000006425	NM_004442	EPHB2	EPH receptor B2	CDS	CGTGTTTGAGTCAAGCCAGAA	-2.62443	15.9765	15.1083	9.48679	10.4976	0.270186	25.3006	26.2136	27.7293	26.4145	1.22677	0.00316823
TRCN0000006426	NM_004442	EPHB2	EPH receptor B2	CDS	CGGGAGTTTGCCAAGGAAATT	-0.327719	14.5524	13.566	9.26357	8.32093	0.247373	30.7824	31.2208	32.2387	31.414	0.747096	0.00152703
TRCN0000006427	NM_004443	EPHB3	EPH receptor B3	3UTR	CCCAAACCTCTTCATATTGAA	2.53868	14.0946	22.87	13.1678	10.1973	0.0168907	20.7397	20.7113	20.8361	20.7623	0.0654001	0.00173937
TRCN0000011020	NM_004443	EPHB3	EPH receptor B3	CDS	CGTGGACATCTCATCCAGAAA	-4.25326	-1.13571	-3.17086	-2.85328	1.58285	0.271186	0.357847	-5.02633	-4.91504	-3.19451	3.07693	0.153336
TRCN0000006428	NM_004443	EPHB3	EPH receptor B3	CDS	GCAGTACATTGCTCCTGGAAT	-2.88854	6.07513	15.6057	6.26409	9.24855	0.747398	29.1215	30.1214	25.9995	28.4141	2.15006	0.000253188
TRCN0000006429	NM_004443	EPHB3	EPH receptor B3	CDS	CCTTCACGACAGTTGGTGATT	-2.0278	6.59186	14.5755	6.37986	8.3037	0.056534	22.0838	21.7523	27.648	23.828	3.3123	0.0133711
TRCN0000006430	NM_004443	EPHB3	EPH receptor B3	CDS	CGAGATGAAGTACTTTGAGAA	-2.94089	1.21403	5.44031	1.23782	4.19065	0.0586671	23.7956	23.7178	29.9552	25.8229	3.57893	0.0126488
TRCN0000001772	NM_004444	EPHB4	EPH receptor B4	CDS	GACTGTGAACCTGACTCGATT	0.265441	3.23386	9.00273	4.16734	4.44282	0.0470942	11.5008	11.8915	9.13474	10.8423	1.49167	3.93912e-05
TRCN0000001773	NM_004444	EPHB4	EPH receptor B4	CDS	CAATGGGAGAGAAGCAGAATA	-1.496	-2.07802	-3.54041	-2.37148	1.05333	0.0555038	11.0155	13.5792	11.5939	12.0629	1.34467	0.00514088
TRCN0000010651	NM_004444	EPHB4	EPH receptor B4	CDS	CTGGAGTTACGGGATTGTGAT	4.73762	27.0132	21.4928	17.7479	11.6004	0.109977	9.23616	8.60988	10.255	9.36701	0.830328	0.0205644
TRCN0000001774	NM_004444	EPHB4	EPH receptor B4	CDS	TGATCTGAAGTGGGTGACATT	1.20402	8.2392	31.8946	13.7793	16.0779	0.0597265	13.1055	12.1849	13.5947	12.9617	0.715785	0.00898199
TRCN0000001775	NM_004444	EPHB4	EPH receptor B4	3UTR	CTACCGTCCTTGTCATAACTT	21.2668	26.2455	33.2369	26.9164	6.01323	0.0565527	13.1086	9.20595	10.8216	11.0454	1.96095	0.0183048
TRCN0000002016	NM_004445	EPHB6	EPH receptor B6	CDS	CTTTGGGATACTCATGTGGGA	5.59643	25.8396	23.336	18.2573	11.0359	0.0894173	15.1328	8.98475	12.9032	12.3402	3.11246	0.0331035
TRCN0000010676	NM_004445	EPHB6	EPH receptor B6	CDS	GCTCTTCAATGTCGTGTGCAA	3.59578	12.7451	21.7954	12.7121	9.09987	0.0784447	9.3051	8.19019	11.7849	9.76007	1.84004	0.0389627
TRCN0000002017	NM_004445	EPHB6	EPH receptor B6	CDS	TATTTCCAGACACTTCCTCAA	3.85223	24.8171	25.2139	17.9611	12.2202	0.0349236	13.2953	12.2028	12.3134	12.6039	0.601388	0.00428503
TRCN0000002018	NM_004445	EPHB6	EPH receptor B6	CDS	CACATTCGACTCCACTTCTCT	29.4797	26.9593	24.4346	26.9579	2.52253	0.0208556	13.1271	11.0764	12.2582	12.1539	1.0293	0.00917126
TRCN0000010677	NM_004445	EPHB6	EPH receptor B6	CDS	ATGTGGGAAGTGATGAGTTAT	0.730166	8.78227	22.3225	10.6117	10.9118	0.0751599	8.89257	11.346	11.0795	10.4393	1.34616	0.0158439
TRCN0000039878	NM_004448	ERBB2	v-erb-b2 erythroblastic leukemia viral oncogene homolog 2, neuro/glioblastoma derived oncogene homolog (avian)	3UTR	TGTCAGTATCCAGGCTTTGTA	1.79887	6.76982	3.74189	4.10353	2.50513	0.113204	5.03559	13.0748	14.6123	10.9076	5.14305	0.0953998
TRCN0000039879	NM_004448	ERBB2	v-erb-b2 erythroblastic leukemia viral oncogene homolog 2, neuro/glioblastoma derived oncogene homolog (avian)	CDS	GCCATCAAAGTGTTGAGGGAA	-2.66596	0.89482	-0.713944	-0.828362	1.78315	0.0377864	18.1005	6.42807	8.4778	11.0021	6.2322	0.0987386
TRCN0000039880	NM_004448	ERBB2	v-erb-b2 erythroblastic leukemia viral oncogene homolog 2, neuro/glioblastoma derived oncogene homolog (avian)	CDS	CAGCTCTTTGAGGACAACTAT	-10.8276	-0.360858	-6.47199	-5.88683	5.25787	0.0204023	13.7203	12.6783	16.6357	14.3448	2.05126	0.0202699
TRCN0000039881	NM_004448	ERBB2	v-erb-b2 erythroblastic leukemia viral oncogene homolog 2, neuro/glioblastoma derived oncogene homolog (avian)	CDS	CAGTGCCAATATCCAGGAGTT	-6.27108	14.6273	5.03466	4.46362	10.4609	0.00438567	17.2545	20.3677	19.1942	18.9388	1.57222	0.00423764
TRCN0000039882	NM_004448	ERBB2	v-erb-b2 erythroblastic leukemia viral oncogene homolog 2, neuro/glioblastoma derived oncogene homolog (avian)	CDS	GAATATGTGAACCAGCCAGAT	-5.06228	-0.527844	-1.54318	-2.37777	2.37964	0.0727449	16.9108	18.4153	19.4183	18.2481	1.26211	0.00633136
TRCN0000000619	NM_001982	ERBB3	v-erb-b2 erythroblastic leukemia viral oncogene homolog 3 (avian)	3UTR	GCTCTTATGTGTGCCTTTGTT	-5.90661	-0.972387	-3.00448	-3.29449	2.47986	0.219692	10.8679	8.25982	10.0578	9.72853	1.33487	0.0198467
TRCN0000000620	NM_001982	ERBB3	v-erb-b2 erythroblastic leukemia viral oncogene homolog 3 (avian)	CDS	CCCAGTGAGAAGGCTAACAAA	-4.96133	-0.446736	-5.44509	-3.61772	2.75678	0.173697	9.12655	9.56801	12.9167	10.5371	2.0726	0.0376228
TRCN0000000621	NM_001982	ERBB3	v-erb-b2 erythroblastic leukemia viral oncogene homolog 3 (avian)	CDS	CCTGACAAGATGGAAGTAGAT	14.5398	16.6585	14.9379	15.3787	1.12606	0.755621	11.9168	14.5784	15.9389	14.1447	2.04584	0.0173213
TRCN0000000622	NM_001982	ERBB3	v-erb-b2 erythroblastic leukemia viral oncogene homolog 3 (avian)	CDS	CGACTAGACATCAAGCATAAT	-4.24515	3.58197	-2.14608	-0.936418	4.05135	0.267286	7.96168	8.04041	14.1394	10.0472	3.54422	0.0798607
TRCN0000000623	NM_001982	ERBB3	v-erb-b2 erythroblastic leukemia viral oncogene homolog 3 (avian)	CDS	CTGCCTTTGATAACCCTGATT	4.8177	3.38262	-0.146308	2.68467	2.55454	0.764055	14.1927	10.3268	19.1905	14.57	4.44387	0.0528757
TRCN0000001407	NM_005235	ERBB4	v-erb-a erythroblastic leukemia viral oncogene homolog 4 (avian)	3UTR	GCTAAGATAAAGACTGTGGAA	0.13755	0.654688	-1.77861	-0.328791	1.28193	0.36322	11.3627	7.53895	7.09537	8.66567	2.34618	0.0227582
TRCN0000001408	NM_005235	ERBB4	v-erb-a erythroblastic leukemia viral oncogene homolog 4 (avian)	CDS	GCCACCAAACATGACTGACTT	3.36922	5.97388	4.83861	4.72724	1.30589	0.408489	18.1786	12.2478	12.9312	14.4525	3.24491	0.0173063
TRCN0000001409	NM_005235	ERBB4	v-erb-a erythroblastic leukemia viral oncogene homolog 4 (avian)	CDS	CCCAAACAAGAATACCTGAAT	-1.04584	5.0588	3.45967	2.49088	3.16553	0.161677	12.7111	6.7137	8.90548	9.44341	3.03465	0.0448231
TRCN0000001410	NM_005235	ERBB4	v-erb-a erythroblastic leukemia viral oncogene homolog 4 (avian)	CDS	CCTGTGGCTATTAAGATTCTT	-0.241218	4.4974	6.13387	3.46335	3.31095	0.600916	15.1428	7.25284	9.71546	10.7037	4.03676	0.0532943
TRCN0000001411	NM_005235	ERBB4	v-erb-a erythroblastic leukemia viral oncogene homolog 4 (avian)	CDS	GCGCAGGAAACATCTATATTA	0.927681	6.24666	2.46926	3.21454	2.73669	0.435145	19.1698	11.7587	11.181	14.0365	4.45496	0.0295087
TRCN0000039688	NM_005235	ERBB4	v-erb-a erythroblastic leukemia viral oncogene homolog 4 (avian)	3UTR	CAGTTCTCTGTGGTTCAGGAA	3.1042	17.4405	18.9032	13.1493	8.73	0.803032	26.1073	20.5079	22.4609	23.0253	2.84204	0.00654462
TRCN0000039689	NM_005235	ERBB4	v-erb-a erythroblastic leukemia viral oncogene homolog 4 (avian)	CDS	GCCCGTAATGTCTTAGTGAAA	-7.48973	1.03889	-1.07044	-2.5071	4.44211	0.0146984	17.49	16.985	21.5493	18.6748	2.50217	0.0151221
TRCN0000039690	NM_005235	ERBB4	v-erb-a erythroblastic leukemia viral oncogene homolog 4 (avian)	CDS	CCAGAGAAACTGAACGTCTTT	-6.31628	-0.492021	-2.255	-3.0211	2.98675	0.000558287	15.3003	16.9326	20.8209	17.6846	2.83607	0.0189504
TRCN0000039691	NM_005235	ERBB4	v-erb-a erythroblastic leukemia viral oncogene homolog 4 (avian)	CDS	GCCGAGGATGAGTATGTGAAT	6.52095	29.3982	29.1295	21.6829	13.1313	0.00778691	25.1345	21.0292	24.1958	23.4532	2.15104	0.0058741
TRCN0000039692	NM_005235	ERBB4	v-erb-a erythroblastic leukemia viral oncogene homolog 4 (avian)	CDS	CCAGAACAAATTCCTTTGTTA	-3.5585	2.80965	14.1377	4.46297	8.96322	0.159772	21.3361	16.5974	20.065	19.3328	2.45274	0.0101014
TRCN0000002212	NM_139021	ERK8	extracellular signal-regulated kinase 8	CDS	ATAAGACAGATGCCCAGAGAA	-7.54305	-7.47704	-4.45272	-6.49093	1.76546	0.682896	10.0092	5.64784	9.19022	8.28243	2.31808	0.0544752
TRCN0000010685	NM_139021	ERK8	extracellular signal-regulated kinase 8	CDS	CTGGTGTTTGAGTTTATGGGT	-8.67558	-5.47505	-4.0786	-6.07641	2.35675	0.940173	10.5602	7.2244	9.28392	9.02285	1.68317	0.0277959
TRCN0000010686	NM_139021	ERK8	extracellular signal-regulated kinase 8	CDS	TGGTGTTTGAGTTTATGGGTT	-8.0784	-4.21998	-4.80101	-5.6998	2.08031	0.423991	10.5064	10.3443	7.99584	9.61552	1.40503	0.000402714
TRCN0000002213	NM_139021	ERK8	extracellular signal-regulated kinase 8	3UTR	CCACTGACTTCCTCCAATAAA	-3.30149	0.597119	-1.03415	-1.24617	1.95793	0.113014	11.5644	11.2778	9.26928	10.7038	1.25061	0.000513343
TRCN0000002214	NM_139021	ERK8	extracellular signal-regulated kinase 8	CDS	AGAGAACGACAGGGACATTTA	2.5878	-0.533539	8.42551	3.49326	4.54764	0.0108746	15.6264	13.4992	10.1799	13.1018	2.74493	0.0063736
TRCN0000038659	NM_139021	ERK8	extracellular signal-regulated kinase 8	CDS	CCAGAGAACATTCCGGGAAAT	-0.407075	-4.00905	-0.508877	-1.64167	2.05085	0.488082	7.59915	-0.191128	2.2359	3.21464	3.9863	0.390805
TRCN0000038660	NM_139021	ERK8	extracellular signal-regulated kinase 8	CDS	AGGGACATTTACCTGGTGTTT	17.5915	14.0844	4.07628	11.9174	7.01335	0.219112	12.7528	5.63943	10.5826	9.65829	3.64567	0.0695755
TRCN0000038661	NM_139021	ERK8	extracellular signal-regulated kinase 8	CDS	GCTGCTCTCTTCGCACCGATA	-1.26259	-3.36797	-3.47872	-2.70309	1.24874	0.214487	0.124465	-3.6061	0.216249	-1.08846	2.18082	0.463624
TRCN0000038662	NM_139021	ERK8	extracellular signal-regulated kinase 8	CDS	CCGTCCAATGTGCTCCTGGAT	-2.67111	-4.30376	-5.21544	-4.06344	1.28908	0.148267	0.871873	-2.14021	-0.00596825	-0.424769	1.5491	0.542882
TRCN0000038663	NM_139021	ERK8	extracellular signal-regulated kinase 8	CDS	GCAGAGAACGACAGGGACATT	14.6155	15.0461	16.7661	15.4759	1.13789	0.0229667	22.8497	17.1807	20.7992	20.2765	2.87042	0.0107898
TRCN0000000528	NM_001433	ERN1	endoplasmic reticulum to nucleus signalling 1	3UTR	CTACTGGATAAACTTGCTTCA	-6.89832	-7.08184	-8.94645	-7.64221	1.13323	0.0839085	12.8434	9.97158	-8.8024	4.67085	11.7562	0.569181
TRCN0000000529	NM_001433	ERN1	endoplasmic reticulum to nucleus signalling 1	CDS	CCCATCAACCTCTCTTCTGTA	0.233279	0.705544	-0.679272	0.0865169	0.703977	0.59705	0.851526	-2.38959	4.30682	0.922919	3.34878	0.91738
TRCN0000000530	NM_001433	ERN1	endoplasmic reticulum to nucleus signalling 1	CDS	GAGAAGATGATTGCGATGGAT	-10.2534	-11.4368	-11.0508	-10.9137	0.603479	0.0621687	12.7558	5.27407	-8.78682	3.08101	10.9375	0.703097
TRCN0000000531	NM_001433	ERN1	endoplasmic reticulum to nucleus signalling 1	CDS	CTGGAACAAGACGATGGAGAT	-9.6788	-12.483	-14.6634	-12.2751	2.49879	0.074655	18.1467	13.471	-6.44715	8.39017	13.0604	0.37025
TRCN0000000532	NM_001433	ERN1	endoplasmic reticulum to nucleus signalling 1	CDS	GAAATACTCTACCAGCCTCTA	-8.26947	-10.2256	-15.9664	-11.4871	4.00053	0.235524	19.4483	17.6517	-8.57751	9.50747	15.6878	0.394598
TRCN0000003298	NM_000125	ESR1	estrogen receptor 1	CDS	GCCCTACTACCTGGAGAACGA	20.11	27.6502	19.1897	22.3166	4.64188	0.368506	7.82319	8.39716	2.57196	6.2641	3.21034	0.0329702
TRCN0000003299	NM_000125	ESR1	estrogen receptor 1	CDS	AGCACCCTGAAGTCTCTGGAA	-4.58324	0.654376	-1.70042	-1.87643	2.62324	0.0457705	1.4311	4.31673	3.47488	3.07424	1.48395	0.179254
TRCN0000003300	NM_000125	ESR1	estrogen receptor 1	CDS	CTACAGGCCAAATTCAGATAA	0.774839	2.89882	-1.84945	0.60807	2.37852	0.094716	6.09892	9.01508	5.81161	6.9752	1.77242	0.0132068
TRCN0000003301	NM_000125	ESR1	estrogen receptor 1	CDS	CTCTACTTCATCGCATTCCTT	-3.0295	4.25036	3.15689	1.45925	3.92563	0.0802447	5.29877	5.43816	1.79375	4.17689	2.06504	0.0128876
TRCN0000010774	NM_000125	ESR1	estrogen receptor 1	3UTR	GCAGGATTGTTGTGGCTACTA	-4.99357	-0.609103	-4.32559	-3.30942	2.36228	0.00872013	1.88944	6.22556	-0.549424	2.52186	3.43148	0.289682
TRCN0000010243	NM_018638	ETNK1	ethanolamine kinase 1	CDS	CCAATTACATCCACGTCCCTC	-4.58031	-3.33096	-3.82586	-3.91237	0.629153	0.220909	5.17602	9.23441	14.4116	9.60735	4.62907	0.115625
TRCN0000010244	NM_018638	ETNK1	ethanolamine kinase 1	CDS	AGGTGCCCAAGCTGAACGTCA	-1.29973	7.59602	17.2819	7.85938	9.2936	0.789609	12.8642	8.49722	19.949	13.7701	5.77937	0.0857451
TRCN0000010245	NM_018638	ETNK1	ethanolamine kinase 1	CDS	CCTGGTGAGAATTTATGGCAA	-4.33798	-3.16134	-3.16489	-3.55474	0.67831	0.889829	6.48825	10.4206	15.231	10.7133	4.3787	0.0878792
TRCN0000010246	NM_018638	ETNK1	ethanolamine kinase 1	CDS	CTGAGTTATTAGTCGATCGAG	-4.02382	-0.113318	13.3891	3.08398	9.13615	0.59929	5.53595	9.21601	11.5527	8.76823	3.03328	0.0752018
TRCN0000010247	NM_018638	ETNK1	ethanolamine kinase 1	CDS	GAATTTATACAAGGAGAAGCA	-1.86878	1.24862	0.567462	-0.0175669	1.63897	0.0498234	11.9927	13.7298	18.0943	14.6056	3.14368	0.0319399
TRCN0000052573	NM_018208	ETNK2	ethanolamine kinase 2	CDS	GCGGTTCATTGACTATGAATA	-0.659213	-9.67924	-7.89659	-6.07835	4.777	0.0822417	10.7776	9.67523	11.0836	10.5121	0.74076	0.0136484
TRCN0000052574	NM_018208	ETNK2	ethanolamine kinase 2	CDS	CGCCTTAGAAATGGCAAAGAT	7.49391	-7.52768	-9.9732	-3.33566	9.45805	0.00976491	10.9184	13.4218	9.23451	11.1916	2.10696	0.00339007
TRCN0000052575	NM_018208	ETNK2	ethanolamine kinase 2	CDS	CCAGTGCTGTAGAGTCGGAAA	6.2425	-8.59325	-10.124	-4.15826	9.03978	0.0820286	11.5895	11.8849	12.7427	12.0723	0.599013	0.00955723
TRCN0000052576	NM_018208	ETNK2	ethanolamine kinase 2	CDS	CTGGCACAAGATGCACAATTA	-3.44285	-8.94691	-12.0501	-8.14661	4.35906	0.0441339	11.211	16.2753	13.785	13.7571	2.53229	0.013685
TRCN0000052577	NM_018208	ETNK2	ethanolamine kinase 2	CDS	CCGCATTGGAAACCCGAGCAA	-8.17939	-9.49055	-10.1223	-9.26408	0.991055	0.171343	7.82543	15.6405	11.3624	11.6094	3.91337	0.0385641
TRCN0000039788	NM_130398	EXO1	exonuclease 1	3UTR	TGCAGACTGCTGCAAAGCTTT	19.3668	27.1629	26.7406	24.4234	4.38424	0.09444	32.7697	29.8217	25.6397	29.4103	3.58276	0.0025959
TRCN0000039789	NM_130398	EXO1	exonuclease 1	CDS	GCCGTGTTCAAAGAGCAATAT	19.281	21.5282	21.7047	20.838	1.35127	0.0171635	15.7715	14.9833	17.3308	16.0285	1.19468	0.00918596
TRCN0000039790	NM_130398	EXO1	exonuclease 1	CDS	GCCAACAATACCTTCCTCTAT	16.5714	20.7188	20.8968	19.3957	2.4475	0.0650797	21.4413	19.4957	12.6715	17.8695	4.60548	0.012333
TRCN0000039791	NM_130398	EXO1	exonuclease 1	CDS	CCAAGCTATGTTTATCTCATT	-9.43336	12.9719	0.782034	1.44019	11.2171	0.994248	19.3008	23.5065	23.712	22.1731	2.48962	0.00766984
TRCN0000039792	NM_130398	EXO1	exonuclease 1	CDS	CCTGGTAAATGGACCTACTAA	-4.43348	3.26878	1.24462	0.0266409	3.99297	0.218661	18.1278	16.3669	18.108	17.5342	1.01102	0.00546017
TRCN0000006338	NM_002685	EXOSC10	exosome component 10	CDS	GCTGAGAGATTGGAGAATGTT	18.4988	16.2039	14.2661	16.3229	2.11888	0.0384702	34.2651	24.0104	15.4481	24.5746	9.42117	0.0389958
TRCN0000006339	NM_002685	EXOSC10	exosome component 10	CDS	GCCGACAGCTTTGTGAAGTTT	-0.192783	-8.74398	-6.04046	-4.99241	4.37087	0.0642012	26.7575	22.1868	17.5217	22.1554	4.61799	0.00941087
TRCN0000006340	NM_002685	EXOSC10	exosome component 10	CDS	GCCATCGTTAAGGTCTTTCAT	23.9605	19.0341	19.5174	20.8373	2.71551	0.028123	38.3974	32.4627	28.8045	33.2215	4.84122	0.00505021
TRCN0000006341	NM_002685	EXOSC10	exosome component 10	CDS	CGTGGACTCAAACAAGCAATA	14.984	-1.759	5.43109	6.21868	8.39923	0.143611	26.2647	17.1971	17.7751	20.4123	5.07655	0.0194137
TRCN0000006342	NM_002685	EXOSC10	exosome component 10	CDS	GCATGTCCTTTCCAACTGGAA	22.7115	15.5298	8.41571	15.5523	7.14794	0.0152775	34.6257	24.5444	22.2258	27.132	6.59247	0.0166556
TRCN0000039993	NM_000127	EXT1	exostoses (multiple) 1	3UTR	AGAGCCAGATTGTGCCAACTA	0.416864	5.83572	-4.91518	0.445802	5.37551	0.0836355	-5.29975	-2.50566	-3.33419	-3.7132	1.43509	0.0683402
TRCN0000039994	NM_000127	EXT1	exostoses (multiple) 1	CDS	CCTGCTTCGATTTCACCCTTT	-8.89979	-11.2808	-13.1382	-11.1062	2.12457	0.00782797	13.2307	14.8917	-6.80024	7.10738	12.0729	0.402551
TRCN0000039995	NM_000127	EXT1	exostoses (multiple) 1	CDS	CCCAACTTTGATGTTTCTATT	-9.71313	-11.8969	-11.362	-10.9907	1.13824	0.0280078	12.9643	15.1392	-5.4534	7.55003	11.3137	0.349305
TRCN0000039996	NM_000127	EXT1	exostoses (multiple) 1	CDS	GCACTTAGACAGCAGACACAA	-9.55206	-12.3696	-13.4165	-11.7794	1.99868	0.0416165	13.7121	17.2359	-4.69774	8.75009	11.7787	0.307327
TRCN0000039997	NM_000127	EXT1	exostoses (multiple) 1	CDS	CCTTCGTTCCTTGGGATCAAT	-9.6696	-13.6002	-13.501	-12.2569	2.24123	0.0571352	15.4204	17.8562	0.517712	11.2647	9.38655	0.14722
TRCN0000039848	NM_000401	EXT2	exostoses (multiple) 2	3UTR	CCTCTGTTCTTGTATTTCTTA	8.38656	11.8889	6.85528	9.04357	2.58031	0.150873	25.241	17.194	15.6853	19.3734	5.13714	0.0196698
TRCN0000039849	NM_000401	EXT2	exostoses (multiple) 2	CDS	GCGTACTTCCAGTCAATTAAA	2.47215	2.38078	5.35576	3.4029	1.69184	0.0526244	24.0544	15.5796	15.4713	18.3684	4.92453	0.0217267
TRCN0000039850	NM_000401	EXT2	exostoses (multiple) 2	CDS	CCCATTCTATCGAGTCCTCAA	-6.28346	5.49256	0.757371	-0.0111785	5.92551	0.267744	24.3526	23.3839	13.4006	20.379	6.06284	0.0185037
TRCN0000039851	NM_000401	EXT2	exostoses (multiple) 2	CDS	GCAGATTATCAATGACCGGAT	-7.37758	-0.767476	-3.39696	-3.84734	3.32799	0.0229434	13.4671	14.5997	10.5627	12.8765	2.08227	0.00112706
TRCN0000039852	NM_000401	EXT2	exostoses (multiple) 2	CDS	CCATGAGATGAATAAGTGGAA	-8.21446	1.58613	0.428484	-2.06662	5.35556	0.527766	18.9781	21.6168	12.6719	17.7556	4.59603	0.0115397
TRCN0000003125	NM_004104	FASN	fatty acid synthase	CDS	CCTACTGGATGCGTTCTTCAA	3.80052	4.77906	15.3332	7.97094	6.39468	0.013142	16.2138	9.46403	7.54715	11.075	4.5524	0.0449237
TRCN0000003126	NM_004104	FASN	fatty acid synthase	CDS	GCTACGACTACGGCCCTCATT	-3.33999	-0.589247	-3.4597	-2.46298	1.6238	0.00659421	15.7549	9.78557	11.4794	12.34	3.07629	0.0250148
TRCN0000003127	NM_004104	FASN	fatty acid synthase	CDS	CATGGAGCGTATCTGTGAGAA	2.77524	2.81165	2.70137	2.76275	0.0561934	0.21907	4.82971	8.77349	5.20828	6.27049	2.17591	0.0320174
TRCN0000003128	NM_004104	FASN	fatty acid synthase	CDS	CGAGAGCACCTTTGATGACAT	-7.78292	-4.81706	-6.53065	-6.37688	1.4889	0.0346554	11.2199	9.27463	8.94884	9.81445	1.22799	0.00714511
TRCN0000003129	NM_004104	FASN	fatty acid synthase	3UTR	CCTCCCACAATTAAACCGCAT	-5.3636	-6.08761	-3.22517	-4.89213	1.48832	0.286662	12.7523	8.69667	10.5031	10.6507	2.03182	0.0212796
TRCN0000006318	NM_006712	FASTK	FAST kinase	CDS	CCTTGCAGTCTTACTTGGCTT	-5.27285	-4.68116	-4.25766	-4.73722	0.509913	0.699851	18.4416	7.34891	11.1221	12.3042	5.64002	0.0727944
TRCN0000006319	NM_006712	FASTK	FAST kinase	CDS	CCGCTGCAAGTACAGTCACAA	-4.93912	-8.26599	-6.50231	-6.56914	1.66444	0.532523	21.1652	4.66216	6.29696	10.7081	9.0929	0.185971
TRCN0000006320	NM_006712	FASTK	FAST kinase	CDS	GAGTCAGCTCATCATCCGAAA	-4.32773	-7.05113	-3.33218	-4.90368	1.92521	0.996799	21.0465	6.85726	6.74317	11.549	8.22529	0.136785
TRCN0000006321	NM_006712	FASTK	FAST kinase	CDS	CCATCACCCAACTCCATGCTT	3.16385	-0.224409	1.8351	1.59151	1.70721	0.432896	25.4604	9.32643	6.70866	13.8318	10.1554	0.139353
TRCN0000006322	NM_006712	FASTK	FAST kinase	CDS	CAGCAGTTTATGCCCTGCCTT	-2.92171	-2.80683	-5.14858	-3.62571	1.3201	0.549468	22.3032	6.66393	5.41959	11.4622	9.40916	0.169789
TRCN0000002347	NM_005246	FER	fer (fps/fes related) tyrosine kinase (phosphoprotein NCP94)	CDS	CGGCTGCTAAAGAACAAGAAA	-0.661859	8.57938	19.9227	9.28006	10.3101	0.433747	8.59622	9.57141	13.2476	10.4718	2.45292	0.0457455
TRCN0000002348	NM_005246	FER	fer (fps/fes related) tyrosine kinase (phosphoprotein NCP94)	CDS	GCCAAGGAACGATACGACAAA	4.75372	24.8384	26.3359	18.6427	12.0515	0.508428	3.11462	10.9857	15.8125	9.97092	6.40946	0.160469
TRCN0000002349	NM_005246	FER	fer (fps/fes related) tyrosine kinase (phosphoprotein NCP94)	CDS	CCACCTCCAGTAGTAAATTAT	11.5922	11.7078	30.5821	17.9607	10.9306	0.477534	7.67087	8.78193	15.0911	10.5146	4.00207	0.0848738
TRCN0000002350	NM_005246	FER	fer (fps/fes related) tyrosine kinase (phosphoprotein NCP94)	CDS	GAGAGCAAGTAGAAAGAGGAT	7.49304	0.937351	19.5684	9.33293	9.45081	0.317483	18.9417	24.6375	24.2258	22.6016	3.17631	0.0098941
TRCN0000002351	NM_005246	FER	fer (fps/fes related) tyrosine kinase (phosphoprotein NCP94)	CDS	CAGTATGTATTGGCGTTGAAA	0.526612	2.916	11.1404	4.86101	5.56781	0.331291	9.84789	16.5058	15.9381	14.0973	3.69098	0.0320908
TRCN0000001522	NM_013451	FER1L3	fer-1-like 3, myoferlin (C. elegans)	3UTR	GAAAGAGCTGTGCATTATAAA	37.0087	35.2188	47.3629	39.8635	6.55606	0.00994555	10.6836	12.9989	16.4125	13.365	2.88192	0.0330151
TRCN0000010628	NM_013451	FER1L3	fer-1-like 3, myoferlin (C. elegans)	CDS	CCTCTACTCTTTGCCGAACTA	16.9979	9.80441	19.6401	15.4808	5.0903	0.745338	10.8054	9.66193	13.8551	11.4408	2.16762	0.0340785
TRCN0000010629	NM_013451	FER1L3	fer-1-like 3, myoferlin (C. elegans)	CDS	GAGTGGAATCAGGTCGTCAAT	-1.16291	5.93634	9.65326	4.8089	5.49552	0.300274	7.70917	7.54688	14.4874	9.91447	3.96107	0.0944983
TRCN0000010630	NM_013451	FER1L3	fer-1-like 3, myoferlin (C. elegans)	CDS	CGAGACTACAGCTTGGATGAA	9.6775	18.4546	3.91909	10.6837	7.31982	0.747155	8.40802	5.53315	16.4921	10.1444	5.68207	0.144478
TRCN0000010631	NM_013451	FER1L3	fer-1-like 3, myoferlin (C. elegans)	CDS	GCTCATATCTGTTTCCTCCAT	6.52351	16.3917	8.46116	10.4588	5.22859	0.247483	5.08082	8.62275	12.8077	8.8371	3.86791	0.105993
TRCN0000010529	NM_002005	FES	feline sarcoma oncogene	CDS	GATAACCTGTACCGACTGGAA	-3.7291	-1.4176	-1.04204	-2.06291	1.45513	0.23327	12.8751	10.0771	11.0211	11.3244	1.42346	0.0110988
TRCN0000000624	NM_002005	FES	feline sarcoma oncogene	CDS	CAAGGCCAAGTTTCTACAGGA	13.6701	11.7506	14.2837	13.2348	1.32146	0.989015	14.7477	15.9743	18.5077	16.4099	1.91745	0.0134983
TRCN0000000625	NM_002005	FES	feline sarcoma oncogene	CDS	CATTCCTTTGCTCATCGACCA	18.8362	20.1179	16.6622	18.5388	1.74698	0.0871949	20.9567	17.3148	16.8171	18.3629	2.26011	0.00442242
TRCN0000000626	NM_002005	FES	feline sarcoma oncogene	CDS	CTTGGATAACCTGTACCGACT	7.02196	3.21087	2.83696	4.3566	2.31583	0.0577065	4.2392	6.92156	6.30997	5.82357	1.40577	0.0504353
TRCN0000000627	NM_002005	FES	feline sarcoma oncogene	CDS	GAGAAGAATGTCCTGAAGATC	-4.05717	-3.39699	-2.9744	-3.47619	0.54571	0.432114	9.415	5.89002	6.18514	7.16339	1.95553	0.0314024
TRCN0000000417	NM_000604	FGFR1	fibroblast growth factor receptor 1 (fms-related tyrosine kinase 2, Pfeiffer syndrome)	3UTR	CGTTACCAGAGATTTACCCAT	6.74741	7.90248	8.99731	7.8824	1.12509	0.487619	17.3438	16.8417	19.6898	17.9584	1.52029	0.00926269
TRCN0000000418	NM_000604	FGFR1	fibroblast growth factor receptor 1 (fms-related tyrosine kinase 2, Pfeiffer syndrome)	CDS	CGAGGCATTATTTGACCGGAT	-0.964755	8.45324	6.26588	4.58479	4.92892	0.992653	10.4146	14.2915	17.1438	13.95	3.37756	0.035543
TRCN0000000419	NM_000604	FGFR1	fibroblast growth factor receptor 1 (fms-related tyrosine kinase 2, Pfeiffer syndrome)	CDS	CAGAGGAGAAAGAAACAGATA	-3.59054	-4.76735	-0.281709	-2.87987	2.32573	0.107775	4.57307	5.39526	8.72284	6.23039	2.19732	0.110382
TRCN0000000420	NM_000604	FGFR1	fibroblast growth factor receptor 1 (fms-related tyrosine kinase 2, Pfeiffer syndrome)	CDS	CGTCAATGTTTCAGATGCTCT	19.2201	17.6019	17.5053	18.1091	0.963349	0.00218008	13.3708	16.0322	20.8772	16.7601	3.80579	0.0311816
TRCN0000000421	NM_000604	FGFR1	fibroblast growth factor receptor 1 (fms-related tyrosine kinase 2, Pfeiffer syndrome)	CDS	AGGGCTGGAATACTGCTACAA	15.1749	19.3335	20.1444	18.2176	2.66607	0.0358766	16.1123	15.9555	16.4525	16.1734	0.254057	0.00369838
TRCN0000000366	NM_000141	FGFR2	fibroblast growth factor receptor 2 (bacteria-expressed kinase, keratinocyte growth factor receptor, craniofacial dysostosis 1, Crouzon syndrome, Pfeiffer syndrome, Jackson-Weiss syndrome)	3UTR	GCACACACTTACAGAGCACAA	-1.40486	1.94393	-2.54163	-0.667522	2.33191	0.122063	13.3505	11.6425	14.0559	13.0163	1.24091	0.0134584
TRCN0000000367	NM_000141	FGFR2	fibroblast growth factor receptor 2 (bacteria-expressed kinase, keratinocyte growth factor receptor, craniofacial dysostosis 1, Crouzon syndrome, Pfeiffer syndrome, Jackson-Weiss syndrome)	CDS	GCCACCAACCAAATACCAAAT	-1.72276	2.33901	5.47641	2.03089	3.60946	0.211383	13.2832	15.8237	14.9816	14.6962	1.29405	0.00616554
TRCN0000000368	NM_000141	FGFR2	fibroblast growth factor receptor 2 (bacteria-expressed kinase, keratinocyte growth factor receptor, craniofacial dysostosis 1, Crouzon syndrome, Pfeiffer syndrome, Jackson-Weiss syndrome)	CDS	CCGAATGAAGAACACGACCAA	-3.51507	0.569154	-1.21021	-1.38537	2.04774	0.583532	13.1434	10.8	12.0078	11.9837	1.17186	0.00992009
TRCN0000000369	NM_000141	FGFR2	fibroblast growth factor receptor 2 (bacteria-expressed kinase, keratinocyte growth factor receptor, craniofacial dysostosis 1, Crouzon syndrome, Pfeiffer syndrome, Jackson-Weiss syndrome)	CDS	CCCAACAATAGGACAGTGCTT	1.26392	6.8325	5.52076	4.53906	2.9112	0.395694	13.014	6.68468	7.89009	9.19626	3.36074	0.0485616
TRCN0000000370	NM_000141	FGFR2	fibroblast growth factor receptor 2 (bacteria-expressed kinase, keratinocyte growth factor receptor, craniofacial dysostosis 1, Crouzon syndrome, Pfeiffer syndrome, Jackson-Weiss syndrome)	CDS	GCCAACCTCTCGAACAGTATT	0.831996	-0.171238	-0.309796	0.116987	0.623079	0.719695	-0.755973	-0.240748	1.2263	0.0765275	1.02852	0.736112
TRCN0000000371	NM_000142	FGFR3	fibroblast growth factor receptor 3 (achondroplasia, thanatophoric dwarfism)	3UTR	GTTCCGATGTTATTAGATGTT	15.0276	14.1284	10.7486	13.3015	2.25614	0.99985	11.9618	12.2254	14.5672	12.9181	1.4342	0.0168437
TRCN0000000372	NM_000142	FGFR3	fibroblast growth factor receptor 3 (achondroplasia, thanatophoric dwarfism)	CDS	TGCGTCGTGGAGAACAAGTTT	13.7935	15.0199	18.7381	15.8505	2.57482	0.400021	16.4576	20.5619	24.8505	20.6234	4.19679	0.0230215
TRCN0000000373	NM_000142	FGFR3	fibroblast growth factor receptor 3 (achondroplasia, thanatophoric dwarfism)	CDS	CTCGACTACTACAAGAAGACA	-0.396721	11.6817	15.4403	8.90842	8.27472	0.35253	13.719	15.1971	20.0681	16.3281	3.32224	0.0278294
TRCN0000000374	NM_000142	FGFR3	fibroblast growth factor receptor 3 (achondroplasia, thanatophoric dwarfism)	CDS	GCACAACCTCGACTACTACAA	15.571	18.1165	17.7589	17.1488	1.37807	0.802225	14.0123	17.5537	22.7636	18.1099	4.40209	0.0326721
TRCN0000010521	NM_000142	FGFR3	fibroblast growth factor receptor 3 (achondroplasia, thanatophoric dwarfism)	CDS	TGAAAGACGATGCCACTGACA	-0.789625	-3.90126	6.17296	0.494026	5.15832	0.317401	14.3317	14.1988	18.2005	15.577	2.27299	0.0193197
TRCN0000000628	NM_002011	FGFR4	fibroblast growth factor receptor 4	CDS	GCCGACACAAGAACATCATCA	-2.76595	-1.75193	5.09291	0.191679	4.27476	0.895561	5.48213	8.39034	12.8736	8.91537	3.72362	0.100892
TRCN0000000629	NM_002011	FGFR4	fibroblast growth factor receptor 4	CDS	CCTATGTGCAAGTCCTAAAGA	1.26789	8.71437	18.8292	9.60381	8.81436	0.592814	11.3794	15.9752	20.8432	16.0659	4.73255	0.0450677
TRCN0000010530	NM_002011	FGFR4	fibroblast growth factor receptor 4	CDS	TCCATGATCGTCCTGCAGAAT	2.12345	1.71323	10.4729	4.76986	4.94324	0.207623	10.2201	15.0097	17.0804	14.1034	3.51884	0.0351886
TRCN0000000630	NM_002011	FGFR4	fibroblast growth factor receptor 4	CDS	AGACATCAATAGCTCAGAGGT	6.54202	14.2098	1.43954	7.39713	6.42795	0.536588	24.4307	21.3748	26.2689	24.0248	2.47212	0.0084576
TRCN0000010531	NM_002011	FGFR4	fibroblast growth factor receptor 4	CDS	ATCTACCTCTCGACCCACTAT	-4.28218	-1.4581	0.526602	-1.73789	2.41657	0.0768572	10.7643	13.2078	15.6013	13.1911	2.41856	0.0262028
TRCN0000001593	NM_005248	FGR	Gardner-Rasheed feline sarcoma viral (v-fgr) oncogene homolog	3UTR	CCAGGTTTGAGGGAGAAGTTT	21.975	22.8476	20.1948	21.6724	1.35203	0.00526679	10.7251	7.79513	9.01853	9.17958	1.4716	0.0193667
TRCN0000001594	NM_005248	FGR	Gardner-Rasheed feline sarcoma viral (v-fgr) oncogene homolog	CDS	CTTCCTTGATAGTGGCACCAT	3.25648	6.61731	3.50496	4.45958	1.87277	0.591415	13.7522	11.3112	11.9866	12.35	1.2604	0.00770887
TRCN0000001595	NM_005248	FGR	Gardner-Rasheed feline sarcoma viral (v-fgr) oncogene homolog	CDS	GCATGAATAAACGGGAAGTGT	-5.9919	-0.954963	-0.665209	-2.53736	2.99523	0.0441273	9.45634	14.9446	17.4606	13.9538	4.09307	0.0449796
TRCN0000001596	NM_005248	FGR	Gardner-Rasheed feline sarcoma viral (v-fgr) oncogene homolog	CDS	CACATCCTGAACAATACTGAA	15.7497	13.9906	17.9894	15.9099	2.00421	0.0123986	10.4235	14.0199	15.8137	13.419	2.74491	0.0279018
TRCN0000001597	NM_005248	FGR	Gardner-Rasheed feline sarcoma viral (v-fgr) oncogene homolog	CDS	ACCCTGTTCATTGCCCTGTAT	-7.85454	-4.29001	-5.56224	-5.90226	1.80643	0.673058	7.69022	10.1733	11.1502	9.67125	1.7838	0.0311935
TRCN0000010028	NM_018086	FIGN	fidgetin	CDS	TGGACGAGCAACTGAAGAATA	14.9372	10.9223	11.1396	12.333	2.25792	0.0221238	39.4835	38.5528	38.5747	38.8704	0.531152	0.000394309
TRCN0000010029	NM_018086	FIGN	fidgetin	CDS	ATTATCACCCAAGGACCTCCA	5.93491	10.9302	8.63975	8.50161	2.50049	0.844536	16.7877	11.376	11.3831	13.1823	3.12239	0.0177624
TRCN0000010038	NM_018086	FIGN	fidgetin	CDS	ATTGCCGGTTCTGGACTAGTC	16.9051	16.2182	15.4519	16.1917	0.726955	0.0261887	-2.77321	-0.972393	-5.61829	-3.1213	2.34242	0.0247494
TRCN0000010042	NM_018086	FIGN	fidgetin	CDS	CTGAGGACCAAATCGTAGTAA	17.2225	12.4033	13.2011	14.2756	2.58307	0.0124381	17.6072	18.1672	6.54334	14.1059	6.55536	0.045673
TRCN0000010043	NM_018086	FIGN	fidgetin	CDS	GCCCGACAACAGCATTTCAAA	1.59889	-1.44912	5.79539	1.98172	3.6374	0.00493023	18.3958	22.8572	9.29581	16.8496	6.91167	0.036677
TRCN0000007147	NM_017988	FLJ10074	hypothetical protein FLJ10074	3UTR	CCGTTATGTTTAGAGTAGAAA	2.53242	5.99908	1.06904	3.20018	2.53195	0.151366	2.61365	0.503686	0.150316	1.08922	1.33197	0.611088
TRCN0000007148	NM_017988	FLJ10074	hypothetical protein FLJ10074	CDS	GCCCGTTAATACAAACCAGAA	6.41613	10.2602	5.43827	7.37154	2.549	0.050539	-2.58647	-1.30761	-7.18251	-3.69219	3.08959	0.0483525
TRCN0000007149	NM_017988	FLJ10074	hypothetical protein FLJ10074	CDS	GCCACCAACTACTATGACCAA	10.0901	16.2533	11.6701	12.6712	3.20122	0.0600028	8.67347	7.0122	-3.05032	4.21178	6.34378	0.340145
TRCN0000007150	NM_017988	FLJ10074	hypothetical protein FLJ10074	CDS	GCGGTTCGTGTAAATTCATTA	19.936	16.2756	11.5344	15.9153	4.21234	0.00831877	10.4054	12.08	2.67688	8.38742	5.01585	0.0652693
TRCN0000007151	NM_017988	FLJ10074	hypothetical protein FLJ10074	CDS	GCCCTCAGAAACCCAAAGTTA	3.29295	5.69934	7.92153	5.63794	2.3149	0.92956	3.30087	-3.72463	-5.32665	-1.9168	4.58909	0.394736
TRCN0000037699	NM_023018	FLJ13052	NAD kinase	CDS	CCAGGAGAACATGATCGTGTA	-1.61827	-1.34773	-0.747306	-1.23777	0.445774	0.0182424	1.11286	6.5318	5.62246	4.42237	2.90196	0.196154
TRCN0000037700	NM_023018	FLJ13052	NAD kinase	CDS	CGATGAGACCTGGAGTTACAA	-4.35192	-3.02244	-5.66336	-4.34591	1.32047	0.910082	20.1093	19.2097	15.5896	18.3029	2.39237	0.00150426
TRCN0000037701	NM_023018	FLJ13052	NAD kinase	CDS	TCGAGAAGATTATGATGACAT	-7.18362	-7.13688	-5.22979	-6.51676	1.1148	0.0471474	24.3314	25.7554	26.0528	25.3799	0.920083	0.00219659
TRCN0000037702	NM_023018	FLJ13052	NAD kinase	CDS	GCATCAGCATCACTACCTCAT	-7.53388	-8.17792	-9.96929	-8.56037	1.26194	0.00847813	17.5775	18.4689	21.685	19.2438	2.16063	0.0115134
TRCN0000037703	NM_023018	FLJ13052	NAD kinase	CDS	GAGAACTTTCAGTCCCAAGTT	-3.26605	-4.11963	-5.62395	-4.33654	1.19382	0.239635	25.703	29.1255	31.6305	28.8197	2.97561	0.00691642
TRCN0000021404	XM_372199	FLJ16518	FLJ16518 protein	3UTR	CCGCTGTGTTTACATATTTAA	-5.10388	-5.77105	-2.87847	-4.58447	1.51463	0.702871	3.5489	4.87466	6.38905	4.93754	1.42112	0.10645
TRCN0000021405	XM_372199	FLJ16518	FLJ16518 protein	CDS	CGGCTGAACTTCTGGTTAGAT	-3.56798	-6.6804	-3.78907	-4.67915	1.73665	0.322788	5.48373	3.33604	5.2671	4.69562	1.18241	0.0897648
TRCN0000021406	XM_372199	FLJ16518	FLJ16518 protein	CDS	GCACCGCAATATCGTTCAGTA	-4.79728	-0.748959	-1.18791	-2.24472	2.22146	0.268809	4.42579	7.53022	9.69185	7.21595	2.64706	0.0929394
TRCN0000021407	XM_372199	FLJ16518	FLJ16518 protein	CDS	CGCATGGATAATACTGAGGTT	-7.57941	-4.81853	-5.14477	-5.84757	1.50866	0.0789839	6.1464	9.24462	13.1864	9.52582	3.52842	0.0823478
TRCN0000021408	XM_372199	FLJ16518	FLJ16518 protein	CDS	CCTGCGATCATTAGTTCAGAA	-4.70745	-3.0518	-3.84828	-3.86918	0.828022	0.0317581	2.41979	6.41536	13.4365	7.42389	5.57718	0.225195
TRCN0000001340	NM_017721	FLJ20241	putative NFkB activating protein	3UTR	CGAACCAGACAAGCAGACAAT	7.6822	4.52967	7.98199	6.73129	1.91254	0.240113	9.04123	17.9202	15.0662	14.0092	4.53286	0.0400435
TRCN0000001341	NM_017721	FLJ20241	putative NFkB activating protein	CDS	CGCATCGTCAAGCAATACCAA	19.1571	22.6784	21.2787	21.0381	1.77297	0.00739269	2.40898	10.5307	7.03528	6.65831	4.07394	0.129458
TRCN0000001342	NM_017721	FLJ20241	putative NFkB activating protein	CDS	CTGGATGTCTTTGTTCGGTTT	-4.77289	-5.18021	-2.87501	-4.27604	1.2303	0.0252467	8.24712	1.14244	2.55293	3.98083	3.76143	0.262539
TRCN0000001343	NM_017721	FLJ20241	putative NFkB activating protein	CDS	GAGTTCAAGGAGCAGTTCAAA	9.44129	22.2673	9.1468	13.6185	7.49155	0.0759668	21.3779	27.4582	17.4852	22.1071	5.02635	0.0105072
TRCN0000001344	NM_017721	FLJ20241	putative NFkB activating protein	CDS	CCACTCAAACCAATTCACCCA	-3.90753	-3.60192	-2.006	-3.17182	1.02113	0.013294	9.24313	12.6502	13.1991	11.6975	2.14315	0.024329
TRCN0000002202	NM_017886	FLJ20574	hypothetical protein FLJ20574	CDS	GACCTGATTAGTGGATTACAT	-2.70951	-4.74836	-1.45416	-2.97068	1.66256	0.335889	10.3234	10.1397	9.05015	9.83773	0.688224	0.00226855
TRCN0000002203	NM_017886	FLJ20574	hypothetical protein FLJ20574	CDS	CCACTAGGTCACTCTTTCAGA	4.19453	10.3677	13.5632	9.37516	4.76256	0.0561521	12.8631	11.3984	11.3055	11.8557	0.873679	0.00453132
TRCN0000002204	NM_017886	FLJ20574	hypothetical protein FLJ20574	3UTR	CAGGGCTTTATTACAGGAGAA	-4.68952	-5.13188	-3.93563	-4.58568	0.604846	0.541756	10.7579	10.9923	9.70379	10.4847	0.686326	0.00169964
TRCN0000002205	NM_017886	FLJ20574	hypothetical protein FLJ20574	CDS	CGACGGAAGGGAACAATCAAT	-6.14222	-5.41347	-4.53886	-5.36485	0.802784	0.293369	13.8345	8.8002	8.48223	10.3723	3.00253	0.025613
TRCN0000002206	NM_017886	FLJ20574	hypothetical protein FLJ20574	CDS	CAGAAGATGTTGTGAGAGAAT	-3.86594	-3.91116	-4.45272	-4.07661	0.326506	0.466249	12.1368	2.43785	7.17542	7.25004	4.84992	0.159524
TRCN0000006001	XM_029084	FLJ21438	hypothetical protein FLJ21438	3UTR	CTGCCTCATCACACGTGGTCT	-10.6019	-9.89613	-8.45469	-9.6509	1.0944	0.716171	19.7161	10.3414	3.80445	11.2873	7.99791	0.12082
TRCN0000006002	XM_029084	FLJ21438	hypothetical protein FLJ21438	CDS	CACAACCTAACAAGCAATGAA	2.55817	5.08092	2.25324	3.29745	1.55204	0.0161835	34.1851	33.4364	24.7186	30.78	5.26267	0.00558698
TRCN0000006003	XM_029084	FLJ21438	hypothetical protein FLJ21438	CDS	GAGGAGGTCTTCGAAACCATT	-4.6473	-9.38134	-8.01029	-7.34631	2.43587	0.0330262	25.2234	19.299	17.0665	20.5297	4.21536	0.0106094
TRCN0000006004	XM_029084	FLJ21438	hypothetical protein FLJ21438	CDS	GAGTTCCTCACCTTCCACTAT	-0.976219	-3.71036	-1.27803	-1.9882	1.49905	0.231944	22.5895	20.8421	15.5044	19.6453	3.69106	0.00557731
TRCN0000010986	XM_029084	FLJ21438	hypothetical protein FLJ21438	CDS	CGAGGACCTTCGTCGCCAATT	-5.75173	-9.79885	-8.84481	-8.13179	2.11568	0.472851	21.0423	15.4176	14.5594	17.0064	3.52143	0.0119486
TRCN0000002391	NM_025052	FLJ23074	hypothetical protein FLJ23074	CDS	AGCATTGGTTGTACTGTGTTT	11.1806	17.137	12.636	13.6512	3.10527	0.305895	14.5053	8.55502	3.76371	8.94135	5.38122	0.0838628
TRCN0000002392	NM_025052	FLJ23074	hypothetical protein FLJ23074	CDS	TCTGGCTATGGACGGAAATCA	-2.80483	3.03842	3.91458	1.38272	3.65289	0.00925298	4.70625	6.36111	1.34424	4.1372	2.55638	0.036611
TRCN0000002393	NM_025052	FLJ23074	hypothetical protein FLJ23074	CDS	GAGCATTGGTTGTACTGTGTT	45.3723	33.7446	34.3015	37.8061	6.55836	0.0186085	24.9134	25.8059	13.71	21.4764	6.7407	0.0212621
TRCN0000002394	NM_025052	FLJ23074	hypothetical protein FLJ23074	CDS	GATGGTGTTCTGTAAATATAC	8.00061	11.496	19.5815	13.0261	5.94013	0.0244339	6.29586	8.96271	8.63532	7.96463	1.45444	0.0296198
TRCN0000002395	NM_025052	FLJ23074	hypothetical protein FLJ23074	3UTR	CTAGTTAAAGTGTGTATCCAT	4.49776	2.91325	1.27234	2.89445	1.61279	0.0580236	6.186	5.88691	2.68797	4.9203	1.93902	0.00810474
TRCN0000001540	NM_032237	FLJ23356	hypothetical protein FLJ23356	3UTR	GAAGGGCTGAATGGAAGTTAC	25.9617	23.2064	10.9448	20.0377	7.99423	0.0349575	13.1669	11.4302	18.4201	14.3391	3.63941	0.0419125
TRCN0000001541	NM_032237	FLJ23356	hypothetical protein FLJ23356	CDS	CCTGATGAATACTCTACTCTA	28.1227	29.8153	19.2414	25.7265	5.67965	0.0270278	23.5193	23.2419	29.6264	25.4625	3.60869	0.0131847
TRCN0000001542	NM_032237	FLJ23356	hypothetical protein FLJ23356	CDS	GACAACACTATGCTTACTGAA	35.8926	32.0527	14.3068	27.4174	11.5152	0.0254887	18.4641	22.1591	23.2695	21.2976	2.51586	0.0092943
TRCN0000001543	NM_032237	FLJ23356	hypothetical protein FLJ23356	CDS	GTCCGATTCCATTTGTTTGAT	28.3817	20.5259	8.0253	18.9776	10.2661	0.0222811	9.58932	7.7842	17.5327	11.6354	5.18636	0.100955
TRCN0000001544	NM_032237	FLJ23356	hypothetical protein FLJ23356	CDS	AGCCTGGAGATGAAAGATGAT	37.1276	34.0697	28.5669	33.2547	4.33813	0.0137338	25.7261	32.8969	34.0026	30.8752	4.49342	0.0100032
TRCN0000002287	NM_152534	FLJ32685	hypothetical protein FLJ32685	CDS	CACAGCAGATTACCATTTATT	3.66971	3.8614	0.370079	2.63373	1.96272	0.00467506	15.4183	13.725	12.9316	14.025	1.27018	0.00247651
TRCN0000002288	NM_152534	FLJ32685	hypothetical protein FLJ32685	CDS	CCTCTTGACCTGCTTCTGAAA	-1.94562	-2.14907	4.92317	0.276161	4.02571	0.0303563	14.5842	11.1432	10.1477	11.9584	2.3279	0.00980039
TRCN0000002289	NM_152534	FLJ32685	hypothetical protein FLJ32685	3UTR	CATTGCCAGAACACATTATAT	1.55346	0.151003	6.63961	2.78136	3.41413	0.0211324	15.5059	12.4627	10.9827	12.9838	2.30615	0.00689064
TRCN0000002290	NM_152534	FLJ32685	hypothetical protein FLJ32685	CDS	GCTCGTCCAGATATTGTAGAA	3.67435	3.41969	4.51962	3.87122	0.575787	0.0392518	15.1809	6.78915	10.1395	10.7032	4.22419	0.0606311
TRCN0000002291	NM_152534	FLJ32685	hypothetical protein FLJ32685	CDS	GCAGAGTAACCCTTGTAATTT	5.34824	5.05681	2.02913	4.14473	1.83794	0.0110642	-0.319751	-0.224433	2.76739	0.741069	1.75549	0.947194
TRCN0000003224	NM_152649	FLJ34389	hypothetical protein FLJ34389	CDS	TCCCGTTTCAAGGCTGTAATT	2.07011	-0.54459	-1.0862	0.146442	1.68781	0.10521	3.84261	-1.07449	0.136968	0.968363	2.56181	0.841571
TRCN0000003225	NM_152649	FLJ34389	hypothetical protein FLJ34389	CDS	GCGTATATTTGGGATTTGCAT	-0.70746	-2.2084	-3.28319	-2.06635	1.29373	0.342592	5.80769	1.93827	2.8915	3.54582	2.01598	0.15841
TRCN0000003226	NM_152649	FLJ34389	hypothetical protein FLJ34389	CDS	CCCAACATCCTGCGTATATTT	-5.85311	-4.73241	-5.59884	-5.39478	0.587554	0.299822	-2.30689	-1.3837	-1.81549	-1.83536	0.461917	0.0954887
TRCN0000003227	NM_152649	FLJ34389	hypothetical protein FLJ34389	3UTR	CCTTCGGCATTGGGTTATCTA	-4.08913	-5.64784	-5.06021	-4.93239	0.787181	0.412743	6.57192	0.098464	3.6308	3.43373	3.24122	0.325965
TRCN0000003228	NM_152649	FLJ34389	hypothetical protein FLJ34389	CDS	AGAGATGAAATACTGCAAGAA	-5.69013	-3.95698	-5.81819	-5.1551	1.03958	0.240661	-0.864788	-3.79676	-0.0674574	-1.57633	1.96383	0.355681
TRCN0000037474	NM_173677	FLJ40852	hypothetical protein FLJ40852	CDS	GTTCTGATGATATAGGACCAA	-6.2382	-6.0168	-8.25013	-6.83504	1.23049	0.0576011	13.1997	15.2017	21.1262	16.5092	4.12185	0.0366901
TRCN0000037475	NM_173677	FLJ40852	hypothetical protein FLJ40852	CDS	CTTCTATGACTCCAGAGGATT	-7.51251	-7.28774	-8.8537	-7.88465	0.846711	0.0213483	13.2527	17.477	18.3761	16.3686	2.73566	0.0172816
TRCN0000037476	NM_173677	FLJ40852	hypothetical protein FLJ40852	CDS	CCTTCGTGATCATGGTATCTT	3.23249	-1.57943	-1.33338	0.106561	2.70993	0.00452739	13.8141	17.4275	14.5003	15.2473	1.91898	0.00464907
TRCN0000037477	NM_173677	FLJ40852	hypothetical protein FLJ40852	CDS	CAGAAGCTTCACTATTGGGAA	-2.92036	-6.06461	-5.04717	-4.67738	1.60441	0.109042	8.31493	9.38025	14.1525	10.6159	3.10876	0.0599182
TRCN0000037478	NM_173677	FLJ40852	hypothetical protein FLJ40852	CDS	ACTTTGCATCTTGTGACAAAT	-0.00752331	2.0071	1.00554	1.00171	1.00732	0.0075034	-8.82821	-6.05333	-0.860822	-5.24746	4.04437	0.1959
TRCN0000000631	NM_002019	FLT1	fms-related tyrosine kinase 1 (vascular endothelial growth factor/vascular permeability factor receptor)	3UTR	CCCGTCTCTATACCAACCAAA	-5.49384	-1.77625	-2.34643	-3.20551	2.00216	0.163068	9.74426	12.1241	14.8325	12.2336	2.54588	0.0329443
TRCN0000000632	NM_002019	FLT1	fms-related tyrosine kinase 1 (vascular endothelial growth factor/vascular permeability factor receptor)	CDS	CCCGAATCTATCTTTGACAAA	-2.0021	-0.864677	-0.0894326	-0.985404	0.962033	0.0207587	12.3452	12.7452	17.0463	14.0456	2.60639	0.0279044
TRCN0000000633	NM_002019	FLT1	fms-related tyrosine kinase 1 (vascular endothelial growth factor/vascular permeability factor receptor)	CDS	CGCCGGAAGTTGTATGGTTAA	0.337448	12.7452	16.3193	9.80065	8.38794	0.790474	15.7553	15.773	20.8961	17.4748	2.96296	0.0213783
TRCN0000000634	NM_002019	FLT1	fms-related tyrosine kinase 1 (vascular endothelial growth factor/vascular permeability factor receptor)	CDS	GAGAGACTTAAACTGGGCAAA	6.01032	5.37197	14.322	8.56808	4.99321	0.766114	16.4496	20.8184	21.6179	19.6286	2.78197	0.0121213
TRCN0000000635	NM_002019	FLT1	fms-related tyrosine kinase 1 (vascular endothelial growth factor/vascular permeability factor receptor)	CDS	CTTGACACTTTGATCCCTGAT	2.85447	5.55085	14.5168	7.64071	6.10559	0.947007	18.7297	14.9137	17.568	17.0705	1.95604	0.00949091
TRCN0000000772	NM_004119	FLT3	fms-related tyrosine kinase 3	3UTR	CGTCTGCGTTTACTCTTGTTT	2.74865	2.14505	-2.87335	0.673451	3.08641	0.760357	-3.4712	0.948289	2.78279	0.0866293	3.2148	0.850434
TRCN0000000773	NM_004119	FLT3	fms-related tyrosine kinase 3	CDS	GCTAACTTCTACAAACTGATT	3.39482	0.342544	-1.11035	0.875673	2.29941	0.886482	-4.14982	-0.076864	3.58944	-0.212412	3.87141	0.803609
TRCN0000000774	NM_004119	FLT3	fms-related tyrosine kinase 3	CDS	CCACTTTCCAATCACATCCAA	4.19108	-0.263306	-0.500249	1.14251	2.6428	0.642852	-3.18741	1.27197	5.90716	1.33057	4.54757	0.846088
TRCN0000010546	NM_004119	FLT3	fms-related tyrosine kinase 3	CDS	GCATCCCAGTCAATCAGCTTT	1.49985	-1.26129	-1.80626	-0.52257	1.77253	0.147007	-0.728026	1.53856	-1.90397	-0.36448	1.74982	0.203907
TRCN0000000775	NM_004119	FLT3	fms-related tyrosine kinase 3	CDS	CTGGAATTTAAGTCGTGTGTT	4.02807	-0.741503	-1.20496	0.693868	2.89678	0.776978	2.47861	3.4168	2.41246	2.76929	0.561735	0.0752728
TRCN0000039703	NM_004119	FLT3	fms-related tyrosine kinase 3	CDS	GCAATGATATTTGGGACTATT	-7.28959	-4.56299	-6.71544	-6.18934	1.43742	0.044142	14.8461	16.5158	16.8422	16.068	1.0707	0.00627288
TRCN0000039704	NM_004119	FLT3	fms-related tyrosine kinase 3	CDS	CCTGCTAATTTGTCACAAGTA	-4.90421	-1.49082	-2.21983	-2.87162	1.79762	0.0740186	17.6049	17.7221	20.7974	18.7081	1.8103	0.0101766
TRCN0000039705	NM_004119	FLT3	fms-related tyrosine kinase 3	CDS	GCGATGTATCAGAATGTGGAT	0.874603	26.5445	12.9907	13.4699	12.8416	0.0362074	19.8297	22.3347	19.899	20.6878	1.42666	0.00125409
TRCN0000039706	NM_004119	FLT3	fms-related tyrosine kinase 3	CDS	CCCTGCTTTACACATTAAGAA	25.4728	33.8229	27.1538	28.8165	4.41636	0.000603441	30.5733	29.2347	28.3752	29.3944	1.10769	0.000422445
TRCN0000039707	NM_004119	FLT3	fms-related tyrosine kinase 3	CDS	GCAACTACTTTGAGATGAGTA	23.0691	26.5243	26.9682	25.5205	2.1346	0.0485502	32.7624	29.3525	31.8415	31.3188	1.764	0.00249312
TRCN0000052603	NM_001459	FLT3LG	fms-related tyrosine kinase 3 ligand	3UTR	CATAGCCTGGACACAGAGGAA	-5.19326	-2.54624	-1.83315	-3.19088	1.77038	0.481983	4.15082	0.699668	-6.5278	-0.559103	5.44946	0.683119
TRCN0000052604	NM_001459	FLT3LG	fms-related tyrosine kinase 3 ligand	CDS	CTGTCTGACTACCTGCTTCAA	-12.9309	-11.2337	-9.64823	-11.271	1.64165	0.00592209	11.9817	10.9008	7.74614	10.2096	2.20078	0.00421091
TRCN0000052605	NM_001459	FLT3LG	fms-related tyrosine kinase 3 ligand	CDS	GCCCTGGATCACTCGCCAGAA	-11.8887	-13.0146	-10.2767	-11.7267	1.3761	0.0425258	13.4891	12.6477	11.7568	12.6312	0.866268	0.00184847
TRCN0000052606	NM_001459	FLT3LG	fms-related tyrosine kinase 3 ligand	CDS	CGGAGATACACTTTGTCACCA	-5.26928	-11.1983	-9.76482	-8.74412	3.09348	0.251673	12.4439	12.0066	9.41888	11.2898	1.63496	0.000767201
TRCN0000052607	NM_001459	FLT3LG	fms-related tyrosine kinase 3 ligand	CDS	CCTGCTTCAAGATTACCCAGT	-7.10573	-8.48017	-11.9969	-9.19426	2.52255	0.154366	14.6312	13.6904	8.87	12.3972	3.09066	0.00786211
TRCN0000000636	NM_002020	FLT4	fms-related tyrosine kinase 4	CDS	GAGAGACTTTGAGCAGCCATT	4.58053	3.96247	4.34393	4.29564	0.31185	0.150906	8.45354	6.96134	13.3879	9.60094	3.36343	0.0818527
TRCN0000000637	NM_002020	FLT4	fms-related tyrosine kinase 4	CDS	GATCGTGGAGTTCTGCAAGTA	-1.01698	-0.275893	-2.28043	-1.1911	1.01355	0.718596	9.87368	8.12812	9.86123	9.28768	1.00423	0.0202216
TRCN0000000638	NM_002020	FLT4	fms-related tyrosine kinase 4	CDS	AGCAGATAGAGAGCAGGCATA	-7.37541	-6.72875	-5.29518	-6.46645	1.06463	0.0452916	7.20271	9.27441	11.3485	9.2752	2.07289	0.0442843
TRCN0000000639	NM_002020	FLT4	fms-related tyrosine kinase 4	CDS	TCACCATCGAATCCAAGCCAT	-4.18405	-6.67162	-4.22367	-5.02645	1.4249	0.309779	11.3087	12.056	17.5982	13.6543	3.43591	0.0421192
TRCN0000000640	NM_002020	FLT4	fms-related tyrosine kinase 4	CDS	TGCGAATACCTGTCCTACGAT	2.79955	8.29009	3.0276	4.70575	3.10623	0.0831862	17.732	18.9334	20.3305	18.9986	1.30044	0.00636436
TRCN0000037659	NM_022158	FN3K	fructosamine 3 kinase	CDS	CCATTATTTACGACCCGGCTT	-1.35932	0.980268	-0.434927	-0.271326	1.17834	0.0146352	-8.4288	-4.54753	-3.92566	-5.634	2.44026	0.0830743
TRCN0000037660	NM_022158	FN3K	fructosamine 3 kinase	CDS	CGCCTTTGTGATGGAGCATTT	3.37751	1.34592	0.585545	1.76966	1.44341	0.0157129	-5.63573	0.433677	1.78053	-1.14051	3.95079	0.593409
TRCN0000037661	NM_022158	FN3K	fructosamine 3 kinase	CDS	GACCTCATTGAGAAGGACTAT	0.080928	1.13169	-0.800758	0.137288	0.967459	0.341239	-9.52433	-4.7103	-4.54771	-6.26078	2.82749	0.0803469
TRCN0000037662	NM_022158	FN3K	fructosamine 3 kinase	CDS	GCCTCAGTATGTGGACAAGTT	-0.700506	0.314579	-0.428974	-0.271634	0.525515	0.0355301	2.73673	3.46452	6.66478	4.28868	2.08969	0.204317
TRCN0000037663	NM_022158	FN3K	fructosamine 3 kinase	CDS	GCTGTTTAACTACCTGAACCA	-0.110488	1.19269	0.138523	0.40691	0.691805	0.728744	-9.36716	-1.98613	-3.37257	-4.90862	3.92295	0.161605
TRCN0000052548	NM_024619	FN3KRP	fructosamine-3-kinase-related protein	CDS	TGGCCGATTTACACCTTGATA	-5.06872	-7.25962	-9.09769	-7.14201	2.01706	0.0246038	-3.65534	4.38966	10.2663	3.66686	6.98888	0.577343
TRCN0000052549	NM_024619	FN3KRP	fructosamine-3-kinase-related protein	CDS	CTCGGAATATGAGCTGGCAAT	-3.63738	-6.68087	-7.17254	-5.83026	1.91494	0.134751	-1.27707	5.92911	10.2778	4.9766	5.83601	0.384334
TRCN0000052550	NM_024619	FN3KRP	fructosamine-3-kinase-related protein	CDS	CGGAGCTACGACACGGATCAA	-3.46373	-6.94564	-5.86905	-5.42614	1.78271	0.960096	-0.485537	-0.868063	0.421152	-0.310816	0.662129	0.519906
TRCN0000052551	NM_024619	FN3KRP	fructosamine-3-kinase-related protein	CDS	CTTGAACCACTGGAATCATTT	-3.80621	-5.8519	-5.95711	-5.20507	1.21259	0.0335336	0.891306	3.89578	3.18992	2.659	1.57103	0.251943
TRCN0000052552	NM_024619	FN3KRP	fructosamine-3-kinase-related protein	CDS	CAAGGACGAGTGTTCGTGAAA	-2.48299	-6.48008	-5.35376	-4.77228	2.06101	0.554946	-1.14256	4.02897	11.7481	4.87816	6.48714	0.437552
TRCN0000039578	NM_002015	FOXO1A	forkhead box O1A (rhabdomyosarcoma)	3UTR	GCCTGTTATCAATCTGCTAAA	-0.121429	-2.62813	-1.56596	-1.43851	1.2582	0.0739871	2.37873	12.238	9.15289	7.92321	5.04336	0.138991
TRCN0000039579	NM_002015	FOXO1A	forkhead box O1A (rhabdomyosarcoma)	CDS	GCTTAGACTGTGACATGGAAT	1.07535	6.44341	3.11893	3.5459	2.70938	0.0293156	15.4859	18.5962	16.3253	16.8025	1.60909	0.00338234
TRCN0000039580	NM_002015	FOXO1A	forkhead box O1A (rhabdomyosarcoma)	CDS	GCCACCAAACACCAGTTTGAA	44.0213	46.9933	46.1795	45.7314	1.53584	0.00658789	21.7312	21.8782	20.8747	21.4947	0.5419	0.000552953
TRCN0000039581	NM_002015	FOXO1A	forkhead box O1A (rhabdomyosarcoma)	CDS	CAGGACAATAAGTCGAGTTAT	6.53321	21.6955	15.5282	14.5857	7.62499	0.0033897	20.4048	20.5343	24.2006	21.7132	2.15512	0.00920191
TRCN0000039582	NM_002015	FOXO1A	forkhead box O1A (rhabdomyosarcoma)	CDS	GCCGGAGTTTAGCCAGTCCAA	26.4958	37.1993	22.8103	28.8352	7.4743	0.000864662	28.2247	29.1509	26.7508	28.0421	1.21043	5.26783e-05
TRCN0000038674	NM_004958	FRAP1	FK506 binding protein 12-rapamycin associated protein 1	3UTR	CCGCTAGTAGGGAGGTTTATT	9.7438	5.81721	-1.61745	4.64785	5.77018	0.801219	6.41389	4.45904	7.37225	6.08173	1.48474	0.0756619
TRCN0000038675	NM_004958	FRAP1	FK506 binding protein 12-rapamycin associated protein 1	CDS	CCTGGCAACAATAGGAGAATT	-0.577025	5.29482	-3.48681	0.410328	4.4733	0.00353945	6.00861	2.58718	3.52273	4.03951	1.76828	0.109698
TRCN0000038676	NM_004958	FRAP1	FK506 binding protein 12-rapamycin associated protein 1	CDS	CCTCCTATTGTTAAGTTGTTT	9.89611	-1.39747	-1.12978	2.45629	6.44446	0.0468841	3.70617	2.20302	1.96886	2.62602	0.942739	0.110295
TRCN0000038677	NM_004958	FRAP1	FK506 binding protein 12-rapamycin associated protein 1	CDS	GCCAGAATCTATTCATTCTTT	17.8233	14.4124	12.4706	14.9021	2.70974	0.0133885	6.67294	8.05977	7.56097	7.43123	0.702456	0.0168873
TRCN0000038678	NM_004958	FRAP1	FK506 binding protein 12-rapamycin associated protein 1	CDS	GCATGGAAGAATACACCTGTA	2.97322	27.907	23.6758	18.1853	13.3429	0.0242295	22.8104	14.5176	14.2156	17.1812	4.87738	0.02408
TRCN0000039783	NM_004958	FRAP1	FK506 binding protein 12-rapamycin associated protein 1	3UTR	GCTGCTGTTGAAGAATATATT	36.3826	36.1363	37.741	36.7533	0.864167	0.00713163	26.3391	21.6901	24.1656	24.0649	2.32613	0.00520608
TRCN0000039784	NM_004958	FRAP1	FK506 binding protein 12-rapamycin associated protein 1	CDS	GCAACCCTTCTTTGACAACAT	47.6887	49.0226	46.5091	47.7402	1.25754	0.00252916	32.8781	25.0628	25.268	27.7363	4.45413	0.00792547
TRCN0000039785	NM_004958	FRAP1	FK506 binding protein 12-rapamycin associated protein 1	CDS	GCTGTGCTACACTACAAACAT	40.6641	45.3205	46.6596	44.2147	3.14699	0.00327725	38.2303	34.5872	35.2163	36.0113	1.94733	0.00124255
TRCN0000039786	NM_004958	FRAP1	FK506 binding protein 12-rapamycin associated protein 1	CDS	GCCTTGTTTGTGGCTCTGAAT	-9.75719	-4.68826	-2.01686	-5.48744	3.93156	0.00390794	14.316	16.6407	18.8879	16.6149	2.28608	0.0152957
TRCN0000039787	NM_004958	FRAP1	FK506 binding protein 12-rapamycin associated protein 1	CDS	GAACCAATTATACCCGTTCTT	20.5962	18.3301	25.8227	21.583	3.84253	0.120375	24.52	30.6713	27.6632	27.6182	3.07592	0.00457676
TRCN0000010095	NM_002031	FRK	fyn-related kinase	CDS	GCTCCATTTGATTTGTCGTAT	24.7798	32.3035	32.3418	29.8084	4.35492	0.0200263	25.632	26.9688	24.9361	25.8456	1.03308	0.000279551
TRCN0000010096	NM_002031	FRK	fyn-related kinase	CDS	CAGTTTGGCGAAGTATGGGAA	-2.89928	-3.78404	-1.35435	-2.67922	1.2297	0.029643	24.7757	26.2788	20.2767	23.7771	3.12318	0.00186982
TRCN0000010097	NM_002031	FRK	fyn-related kinase	CDS	CGAAATAAAGCTGCCGGTGAA	-5.23053	-4.12777	-1.55249	-3.63693	1.88751	0.0591281	16.6887	18.3394	15.805	16.9444	1.28639	0.000627409
TRCN0000018390	NM_002031	FRK	fyn-related kinase	CDS	CCACGGAGGCAGACAAGTCAA	-9.46463	-5.24074	-7.1256	-7.27699	2.11601	0.479416	18.8974	20.8364	17.3653	19.033	1.73951	0.000540109
TRCN0000010098	NM_002031	FRK	fyn-related kinase	CDS	GCCGTGGTTCTTTGGAGCAAT	7.39509	10.2572	7.27265	8.30832	1.6889	0.0012185	19.7007	21.5086	17.6808	19.63	1.91489	0.000508102
TRCN0000037854	NM_145059	FUK	fucokinase	CDS	GATGCAGATGTAGCGGGTTAT	-4.31177	-4.24688	-4.40132	-4.31999	0.0775485	0.824263	-3.84199	-2.3691	-4.09952	-3.43687	0.933638	0.0177658
TRCN0000037855	NM_145059	FUK	fucokinase	CDS	CAAACTGAGGAGTGTGCTGAA	4.18915	3.46509	3.2152	3.62315	0.505852	0.492359	2.74348	1.86465	4.09604	2.90139	1.12404	0.252637
TRCN0000037856	NM_145059	FUK	fucokinase	CDS	TGTTCCTGCAAATCCTGGTAT	-10.8868	-11.7068	-11.9306	-11.5081	0.549551	0.148921	15.084	5.11523	-13.0495	2.38326	14.2643	0.835784
TRCN0000037857	NM_145059	FUK	fucokinase	CDS	TGGAGGCTTTCTCTATCTGTT	-9.44191	-11.8541	-14.0817	-11.7926	2.32052	0.138239	17.8302	13.3319	-14.9724	5.39656	17.7828	0.664128
TRCN0000037858	NM_145059	FUK	fucokinase	CDS	CCCTTCTCATACCTGGAGTGT	-9.62174	-12.5358	-14.3337	-12.1637	2.37792	0.181711	16.901	13.1429	-2.67317	9.12357	10.3876	0.246101
TRCN0000039823	NM_004960	FUS	fusion (involved in t(12;16) in malignant liposarcoma)	3UTR	ATTCCTGATCACCCAAGGGTT	-7.34729	-2.9453	0.275901	-3.3389	3.82681	0.147283	18.1798	19.6379	23.0138	20.2772	2.47961	0.0120627
TRCN0000039824	NM_004960	FUS	fusion (involved in t(12;16) in malignant liposarcoma)	CDS	GCTGATTACTTCAAGCAGATT	11.7859	17.1431	17.5826	15.5039	3.22736	0.0186732	18.319	25.3065	18.8047	20.8101	3.90161	0.00868691
TRCN0000039825	NM_004960	FUS	fusion (involved in t(12;16) in malignant liposarcoma)	CDS	CCAGAGCAGCTATTCTTCTTA	0.140742	-0.683816	-1.14774	-0.563604	0.652598	0.0712182	-0.58001	1.78691	10.6191	3.94198	5.90237	0.507422
TRCN0000039826	NM_004960	FUS	fusion (involved in t(12;16) in malignant liposarcoma)	CDS	CCTGGGTGAGAATGTTACAAT	22.7211	18.4266	14.8293	18.659	3.95104	0.0264913	17.3856	15.9646	10.5263	14.6255	3.62041	0.00940326
TRCN0000039827	NM_004960	FUS	fusion (involved in t(12;16) in malignant liposarcoma)	CDS	CGAACAGGATAATTCAGACAA	12.5938	11.1052	10.1791	11.2927	1.21823	0.050676	17.052	19.3261	16.0639	17.4807	1.67281	0.000984903
TRCN0000006136	NM_000144	FXN	frataxin	3UTR	CCCATCTGTTAAATGAGAGAA	-3.05453	-3.00941	-3.45879	-3.17424	0.247452	0.259612	1.05326	1.21411	-4.37907	-0.703902	3.1838	0.337924
TRCN0000006137	NM_000144	FXN	frataxin	CDS	GCAGACGCCAAACAAGCAAAT	16.2967	9.7923	16.5157	14.2015	3.82009	0.0434115	16.2113	15.0242	11.9611	14.3989	2.19303	0.00213771
TRCN0000006138	NM_000144	FXN	frataxin	CDS	GCTGGACTCTTTAGCAGAGTT	-1.75326	-2.55044	-4.62317	-2.97562	1.48144	0.069553	6.04584	0.961244	1.8712	2.95943	2.71136	0.283487
TRCN0000010996	NM_000144	FXN	frataxin	CDS	CCATACACGTTTGAGGACTAT	-2.85764	-4.95623	-4.54694	-4.12027	1.11245	0.235678	-3.51672	-3.78808	-3.69177	-3.66552	0.13757	0.0339712
TRCN0000006139	NM_000144	FXN	frataxin	CDS	CAACCAGATTTGGAATGTCAA	9.61043	10.362	6.88256	8.95165	1.83086	0.044612	9.33004	6.54211	6.99198	7.62138	1.49674	0.0217923
TRCN0000003097	NM_002037	FYN	FYN oncogene related to SRC, FGR, YES	CDS	GCGATCAGCAAACATTCTAGT	-7.46853	-5.52025	-5.76877	-6.25252	1.0604	0.380239	12.7034	10.3204	10.031	11.0183	1.46648	0.00697217
TRCN0000003098	NM_002037	FYN	FYN oncogene related to SRC, FGR, YES	CDS	GACTCTTAAACCAGGCACAAT	-7.05799	-6.77419	-4.64158	-6.15792	1.32083	0.397776	12.0215	8.05345	11.7471	10.6073	2.21597	0.0331847
TRCN0000003099	NM_002037	FYN	FYN oncogene related to SRC, FGR, YES	CDS	GCCTATTCACTTTCTATCCGT	0.633501	0.523783	1.66234	0.939876	0.628076	0.120794	16.3239	12.0424	15.7845	14.7169	2.33189	0.0177698
TRCN0000003100	NM_002037	FYN	FYN oncogene related to SRC, FGR, YES	CDS	CTTACCGATCTGTCTGTCAAA	20.4875	18.3845	23.3135	20.7285	2.47331	0.0239209	17.7736	13.6818	15.6742	15.7099	2.04616	0.0100537
TRCN0000003101	NM_002037	FYN	FYN oncogene related to SRC, FGR, YES	3UTR	GTGCCAACAATCCTAGTGCTT	-6.5787	-7.44235	-5.11063	-6.37723	1.17884	0.234568	12.1084	8.70951	11.8073	10.875	1.88144	0.0257759
TRCN0000039608	NM_001469	G22P1	thyroid autoantigen 70kDa (Ku antigen)	3UTR	CGACATAAGTCGAGGGACTTT	31.4588	34.335	36.0422	33.9453	2.31645	0.00312695	31.7965	23.8172	21.851	25.8216	5.26697	0.0113768
TRCN0000039609	NM_001469	G22P1	thyroid autoantigen 70kDa (Ku antigen)	CDS	GATGAGTCATAAGAGGATCAT	2.5391	12.4908	8.64403	7.89133	5.01838	0.0660465	16.391	17.0836	17.6276	17.0341	0.619817	0.0043871
TRCN0000039610	NM_001469	G22P1	thyroid autoantigen 70kDa (Ku antigen)	CDS	CGTCAGATTATACTGGAGAAA	23.6528	30.883	27.9019	27.4792	3.63359	0.00129817	53.2918	48.1171	43.0555	48.1548	5.11824	0.00252633
TRCN0000039611	NM_001469	G22P1	thyroid autoantigen 70kDa (Ku antigen)	CDS	CCCAAGGTTGAAGCAATGAAT	4.08472	17.8027	22.4396	14.7757	9.54448	0.0155533	24.1708	25.7856	26.1666	25.3744	1.05956	0.002476
TRCN0000039612	NM_001469	G22P1	thyroid autoantigen 70kDa (Ku antigen)	CDS	GCTGGATAATCCAGGTGCAAA	34.7038	38.7084	36.0705	36.4942	2.03569	0.00233839	35.7969	29.1252	34.9013	33.2745	3.62117	0.00633036
TRCN0000018371	NM_010250	Gabra1	gamma-aminobutyric acid (GABA-A) receptor, subunit alpha 1	CDS	CAGGTTTGGGAGAGCGTGTAA	-6.1076	-7.43843	-6.95684	-6.83429	0.673826	0.0126077	2.6018	6.11422	5.58001	4.76534	1.89263	0.107773
TRCN0000009908	NM_010250	Gabra1	gamma-aminobutyric acid (GABA-A) receptor, subunit alpha 1	CDS	GACCAGTTTCAGACCACGATA	-3.51598	-4.10343	-6.97251	-4.86397	1.84952	0.2454	8.13902	9.09964	6.89991	8.04619	1.1028	0.00124483
TRCN0000009909	NM_010250	Gabra1	gamma-aminobutyric acid (GABA-A) receptor, subunit alpha 1	CDS	TGCCTAATAAGCTCCTGCGTA	-1.13334	-2.41812	-1.68121	-1.74422	0.644704	0.203763	12.3504	8.86363	12.8008	11.3383	2.15489	0.0300375
TRCN0000009910	NM_010250	Gabra1	gamma-aminobutyric acid (GABA-A) receptor, subunit alpha 1	CDS	CCGTTCAGTGGTTGTAGCAGA	17.2006	13.3425	9.41394	13.319	3.8934	0.243393	11.0985	8.99676	11.15	10.4151	1.22857	0.0191213
TRCN0000009911	NM_010250	Gabra1	gamma-aminobutyric acid (GABA-A) receptor, subunit alpha 1	CDS	GACGACTGTTCTGACTATGAC	4.14833	10.2488	-0.276451	4.70688	5.28479	0.197806	14.0653	11.6601	10.1645	11.9633	1.96798	0.00535446
TRCN0000009892	NM_008066	Gabra2	gamma-aminobutyric acid (GABA-A) receptor, subunit alpha 2	CDS	AGTCCAAGCCGAATGTCCCAT	-1.4306	-0.681228	-4.45573	-2.18919	1.99832	0.85029	-5.05656	-0.667674	-2.78553	-2.83659	2.19489	0.132882
TRCN0000009893	NM_008066	Gabra2	gamma-aminobutyric acid (GABA-A) receptor, subunit alpha 2	CDS	GGCTCCAGGTTAAATCAGTAT	2.75625	1.35994	-2.56187	0.518109	2.7572	0.736919	-7.168	-6.56984	-4.00554	-5.91446	1.68001	0.0649356
TRCN0000009902	NM_008066	Gabra2	gamma-aminobutyric acid (GABA-A) receptor, subunit alpha 2	CDS	TGGACTGGTTTATAGCTGTTT	-3.35747	-1.76513	-6.68307	-3.93522	2.50936	0.0747268	-9.20304	-7.27038	-2.81752	-6.43031	3.2746	0.116197
TRCN0000009906	NM_008066	Gabra2	gamma-aminobutyric acid (GABA-A) receptor, subunit alpha 2	CDS	GCGTTTGTGTTCTCTGCCCTA	-7.73641	-6.12428	-10.4297	-8.09679	2.1752	0.00472216	9.07092	1.59132	7.25073	5.97099	3.90056	0.18561
TRCN0000009907	NM_008066	Gabra2	gamma-aminobutyric acid (GABA-A) receptor, subunit alpha 2	CDS	GATCCTGTCCTCTCTACCATT	-6.5637	-3.59615	-6.73856	-5.6328	1.76596	0.330988	6.056	8.25276	7.15096	7.15324	1.09838	0.0198673
TRCN0000009890	NM_008067	Gabra3	gamma-aminobutyric acid (GABA-A) receptor, subunit alpha 3	CDS	GGGAATCAAGACGACAAGAAC	0.877234	1.25253	0.135728	0.755163	0.568318	0.223493	-12.4303	-9.25181	-5.72726	-9.13645	3.353	0.0652168
TRCN0000009894	NM_008067	Gabra3	gamma-aminobutyric acid (GABA-A) receptor, subunit alpha 3	CDS	CTTCGACCTGGACTTGGAGAT	-3.68419	-2.08716	-5.82962	-3.86699	1.87792	0.121716	-8.8213	-7.97092	-3.68487	-6.8257	2.75307	0.0881633
TRCN0000009895	NM_008067	Gabra3	gamma-aminobutyric acid (GABA-A) receptor, subunit alpha 3	CDS	TACCTAAAGTGGCATACGCGA	-3.06307	-2.4667	-4.26984	-3.26653	0.918631	0.634799	-8.95793	-6.60786	-2.66374	-6.07651	3.18056	0.120601
TRCN0000009896	NM_008067	Gabra3	gamma-aminobutyric acid (GABA-A) receptor, subunit alpha 3	CDS	CCTTCAACATAGTGGGTACCA	-2.86493	-3.60185	-1.47035	-2.64571	1.08253	0.559226	-6.63163	-1.48567	-2.62559	-3.58097	2.70273	0.152674
TRCN0000009897	NM_008067	Gabra3	gamma-aminobutyric acid (GABA-A) receptor, subunit alpha 3	CDS	GCTGAGACCAAGACCTACAAC	21.2926	22.719	10.9836	18.3317	6.4035	0.0761735	4.38539	2.5881	4.58798	3.85383	1.10082	0.134745
TRCN0000009898	NM_176942	Gabra5	gamma-aminobutyric acid (GABA-A) receptor, subunit alpha 5	CDS	GTACAAGACGAGACCAATGAC	8.04946	-0.426863	0.357308	2.65997	4.68388	0.0304617	6.65836	-4.9314	-3.64423	-0.639088	6.35246	0.759369
TRCN0000009899	NM_176942	Gabra5	gamma-aminobutyric acid (GABA-A) receptor, subunit alpha 5	CDS	GACGGACTCTTGGATGGCTAT	16.0252	0.533984	-1.12555	5.14454	9.45938	0.0180788	7.50514	-6.05108	-2.17907	-0.241673	6.98269	0.85365
TRCN0000009900	NM_176942	Gabra5	gamma-aminobutyric acid (GABA-A) receptor, subunit alpha 5	CDS	CACAACGGCAAGAAGTCCATT	8.10348	9.29651	3.59796	6.99932	3.00545	0.190035	-1.439	-2.56734	-1.16201	-1.72278	0.744405	0.184216
TRCN0000009901	NM_176942	Gabra5	gamma-aminobutyric acid (GABA-A) receptor, subunit alpha 5	CDS	CTACACCATGCGTCTGACAAT	2.9352	0.605894	0.0526798	1.19793	1.52974	0.357132	-3.76474	-2.82883	-2.48571	-3.02643	0.662013	0.0771653
TRCN0000009891	NM_176942	Gabra5	gamma-aminobutyric acid (GABA-A) receptor, subunit alpha 5	CDS	GAATAGAGAGCCCGTGATAAA	0.873694	4.16187	0.845821	1.96046	1.90652	0.563445	-5.38736	-3.09755	-2.31541	-3.60011	1.59645	0.110678
TRCN0000002154	NM_005255	GAK	cyclin G associated kinase	CDS	CCAGAATTGCAGTGATGTCAT	1.20067	1.16437	-1.42991	0.311709	1.5084	0.247271	-1.43596	-0.37821	3.08642	0.424087	2.36553	0.939823
TRCN0000002155	NM_005255	GAK	cyclin G associated kinase	CDS	GCCTAACTATGCCTCGAACTT	1.69604	1.65128	-1.16122	0.728699	1.63687	0.0248944	0.741172	-2.21501	5.93957	1.48858	4.12835	0.807117
TRCN0000002156	NM_005255	GAK	cyclin G associated kinase	CDS	GAAGATGGCAAAGCGGTGATT	0.472682	1.375	-1.25019	0.199164	1.33379	0.801889	7.79015	7.78393	10.1677	8.58059	1.37448	0.0376263
TRCN0000002157	NM_005255	GAK	cyclin G associated kinase	CDS	CCCGGATTTATTTCAAGTGAA	-1.20177	-0.5645	0.00757702	-0.586231	0.604966	0.3062	8.80829	4.02269	11.5714	8.13412	3.81924	0.124141
TRCN0000002158	NM_005255	GAK	cyclin G associated kinase	3UTR	AGCATTCCAAAGCCTCTGATT	2.81442	1.39963	-0.957253	1.0856	1.90535	0.0328762	11.517	4.86394	12.6587	9.67987	4.20961	0.0979587
TRCN0000018380	NM_000154	GALK1	galactokinase 1	CDS	TATGAGGTGAGCTGCCCAGAG	-7.38013	-2.54866	-2.56246	-4.16375	2.78548	0.0158117	7.30115	5.45304	8.54674	7.10031	1.5566	0.0593108
TRCN0000010057	NM_000154	GALK1	galactokinase 1	CDS	GGGCCAACTATGTCAAGGGAG	-8.73631	2.46526	2.17277	-1.3661	6.38447	0.166891	16.6246	14.7486	9.12311	13.4988	3.90381	0.0141396
TRCN0000010058	NM_000154	GALK1	galactokinase 1	CDS	CCAGACTCGGGCACAATAGCT	1.1005	14.3737	9.30967	8.2613	6.69843	0.00775723	18.1618	18.9313	11.7043	16.2658	3.96907	0.00893767
TRCN0000010059	NM_000154	GALK1	galactokinase 1	CDS	CACCAACTCTAATGTCCGCCA	22.1686	22.9342	20.7101	21.9376	1.12988	0.0297833	28.9098	26.2027	18.9924	24.7016	5.12626	0.00864867
TRCN0000010060	NM_000154	GALK1	galactokinase 1	CDS	GTACAACTGGAAGAGCTAGAG	12.0081	14.2755	15.9226	14.0687	1.9654	0.765234	24.3568	16.132	13.1669	17.8852	5.79732	0.0280497
TRCN0000010099	NM_002044	GALK2	galactokinase 2	CDS	GCTGCTGGGAGAGTTGATGAA	38.6495	36.8312	35.3063	36.929	1.67377	0.0250019	31.3862	27.6374	27.5937	28.8724	2.17709	0.00187318
TRCN0000010100	NM_002044	GALK2	galactokinase 2	CDS	CACCGGAGAAGCAAAGTTTGT	14.6188	27.2336	26.2189	22.6904	7.00862	0.0228337	26.4768	24.8931	25.4812	25.617	0.800538	0.00139468
TRCN0000018391	NM_002044	GALK2	galactokinase 2	CDS	TGGAATGAACTGCCTGGTAGA	-5.38146	-1.01248	0.733685	-1.88675	3.14992	0.517845	18.4329	20.8998	16.3513	18.5613	2.27695	0.00133869
TRCN0000010092	NM_002044	GALK2	galactokinase 2	CDS	TCTGAGGGCAACCGATGTAAA	12.0116	19.6946	19.5713	17.0925	4.40061	0.106504	23.9011	20.0911	12.3215	18.7712	5.90157	0.0217976
TRCN0000010093	NM_002044	GALK2	galactokinase 2	CDS	GGCAGCAACTTCCCATTTCAA	10.574	13.2593	12.2667	12.0334	1.35778	0.0550086	1.51287	4.78224	7.12375	4.47295	2.81819	0.230301
TRCN0000039758	NM_022372	GBL	G protein beta subunit-like	3UTR	GCCAGGTGGAAGGGTTTATTA	24.6059	29.6136	15.8631	23.3609	6.95929	0.0642592	27.6766	20.5065	24.2038	24.129	3.58564	0.0098695
TRCN0000039759	NM_022372	GBL	G protein beta subunit-like	CDS	CGGAAACTGCTATGTCTGGAA	-0.863585	-0.108654	4.80962	1.27913	3.08071	0.530099	22.5973	19.3607	16.4045	19.4542	3.09743	0.00468302
TRCN0000039760	NM_022372	GBL	G protein beta subunit-like	CDS	CATCCGCATGTATGATCTCAA	9.06753	24.559	16.445	16.6905	7.74866	0.0325758	29.4141	24.0651	19.3021	24.2604	5.05883	0.00995951
TRCN0000039761	NM_022372	GBL	G protein beta subunit-like	CDS	CCAGCGGATCTTCCAGGTGAA	-5.91755	1.23213	-2.84563	-2.51035	3.58661	0.459284	20.9143	21.5314	15.8056	19.4171	3.14285	0.00289211
TRCN0000039762	NM_022372	GBL	G protein beta subunit-like	CDS	GCTGAGCATCAAGAGCGGCAA	-7.85444	1.2032	-2.32191	-2.99105	4.56575	0.013852	15.7625	12.7733	13.3573	13.9644	1.58437	0.00683249
TRCN0000010267	NM_033507	GCK	glucokinase (hexokinase 4, maturity onset diabetes of the young 2)	CDS	CGACCGCAAGCAGATCTACAA	-5.28548	-4.98455	-5.23532	-5.16845	0.161225	0.588215	9.57464	12.908	18.2473	13.5766	4.37482	0.056981
TRCN0000010268	NM_033507	GCK	glucokinase (hexokinase 4, maturity onset diabetes of the young 2)	CDS	GCTCTTCGACTACATCTCTGA	4.66816	14.061	1.98576	6.90497	6.34076	0.000807076	13.0906	18.7099	19.2153	17.0053	3.39959	0.0209582
TRCN0000010269	NM_033507	GCK	glucokinase (hexokinase 4, maturity onset diabetes of the young 2)	CDS	CGAGACGCTATCAAACGGAGA	-7.20207	-8.0031	-7.90559	-7.70359	0.437052	0.0558358	7.65625	10.5056	10.325	9.49562	1.5955	0.0236013
TRCN0000010270	NM_033507	GCK	glucokinase (hexokinase 4, maturity onset diabetes of the young 2)	CDS	CTACGAAGACCATCAGTGCGA	-2.8751	-6.18335	-5.91373	-4.99072	1.83714	0.196662	6.21697	8.95738	9.97273	8.38236	1.94279	0.0455468
TRCN0000018413	NM_033507	GCK	glucokinase (hexokinase 4, maturity onset diabetes of the young 2)	CDS	CATGTGCGTCAATACCGAGTG	-6.31281	-8.15284	-8.18195	-7.5492	1.07084	0.0570854	3.00464	7.74885	7.39048	6.04799	2.6417	0.104844
TRCN0000052618	NM_001486	GCKR	glucokinase (hexokinase 4) regulator	CDS	CCAGCCACTGTCAGATGATAT	-11.4574	-10.8607	-9.64711	-10.6551	0.922511	0.132838	9.09118	7.40451	6.68597	7.72722	1.23465	0.00892498
TRCN0000052619	NM_001486	GCKR	glucokinase (hexokinase 4) regulator	CDS	CCTTCGGATTAGCAACTCCAA	-6.19789	-6.71292	-9.14664	-7.35248	1.57498	0.0176851	8.71605	11.4526	5.50862	8.55911	2.97512	0.014954
TRCN0000052620	NM_001486	GCKR	glucokinase (hexokinase 4) regulator	CDS	GCCGGGAAGAAGAGAGTGATT	-6.08867	-7.80408	-4.95854	-6.28376	1.43277	0.10425	11.6637	7.70582	5.90301	8.42417	2.94675	0.028903
TRCN0000052621	NM_001486	GCKR	glucokinase (hexokinase 4) regulator	CDS	CTGGAAATCTTGCGGACATTT	-6.7892	-7.68032	-7.72819	-7.39924	0.52885	0.0390639	15.3664	15.1349	8.30318	12.9348	4.01277	0.0151688
TRCN0000052622	NM_001486	GCKR	glucokinase (hexokinase 4) regulator	CDS	GAGAACATTGTTCGACTGCTA	6.81981	-7.5366	-7.14713	-2.62131	8.17857	0.460481	12.8656	14.4232	5.02911	10.7727	5.03466	0.0402151
TRCN0000021609	NM_133483	GEFT	RAC/CDC42 exchange factor	CDS	CGGTGTCTGAAAGATCCTGAT	-3.31622	-3.36326	-4.421	-3.70016	0.624708	0.17801	8.9856	10.4691	13.4233	10.9593	2.25909	0.0369116
TRCN0000021610	NM_133483	GEFT	RAC/CDC42 exchange factor	CDS	GCTCTGGAAAGGAGTATGTAT	-6.4432	-2.95903	-4.0184	-4.47355	1.78612	0.0632125	4.74054	7.75845	13.1082	8.53572	4.23762	0.129235
TRCN0000021611	NM_133483	GEFT	RAC/CDC42 exchange factor	CDS	GCCTGGATATGTATACAAGAA	-3.12909	-3.20793	-1.51212	-2.61638	0.957129	0.043489	4.97156	8.07375	14.389	9.14478	4.79922	0.134784
TRCN0000021612	NM_133483	GEFT	RAC/CDC42 exchange factor	CDS	GTTTGGGAATATCCAGCAAAT	-7.20514	-5.72033	-5.12649	-6.01732	1.07068	0.101955	0.826162	2.23233	6.47207	3.17686	2.93908	0.404986
TRCN0000021613	NM_133483	GEFT	RAC/CDC42 exchange factor	CDS	AGACTTGCCAAGCTGGATGAA	-1.67263	-0.406052	1.14915	-0.309844	1.41335	0.172318	-1.15981	-2.47626	4.23515	0.199692	3.55625	0.900003
TRCN0000021574	NM_178025	GGTL3	gamma-glutamyltransferase-like 3	3UTR	CCCTTGATATATTGGAAGATT	-6.49068	-5.33718	-5.05696	-5.62827	0.759897	0.12668	1.69648	2.76293	7.70845	4.05595	3.20778	0.319223
TRCN0000021575	NM_178025	GGTL3	gamma-glutamyltransferase-like 3	CDS	CCTTCTGCTAACCCAAGCATT	-7.90572	-5.61008	-5.02825	-6.18135	1.52142	0.241062	5.31247	9.61549	10.0265	8.31814	2.61108	0.0603444
TRCN0000021576	NM_178025	GGTL3	gamma-glutamyltransferase-like 3	CDS	TGCTCAGTAAACAGGGATCTT	-7.25706	-3.14334	-4.33151	-4.91063	2.11713	0.935531	3.36829	7.01982	7.11734	5.83515	2.13692	0.0918122
TRCN0000021577	NM_178025	GGTL3	gamma-glutamyltransferase-like 3	CDS	GACGAAATGAGAGCCACCTAA	-1.52073	-0.608955	-0.795409	-0.975033	0.481699	0.875907	-0.066657	-1.23125	5.06565	1.25591	3.35031	0.834433
TRCN0000021578	NM_178025	GGTL3	gamma-glutamyltransferase-like 3	CDS	GCCAGTGGACTACATGAGCAT	-8.46501	-4.44485	-7.11928	-6.67638	2.04635	0.117405	1.74265	-7.28708	-3.80559	-3.11667	4.55412	0.311995
TRCN0000037634	NM_000167	GK	glycerol kinase	CDS	CCGGAGTTCTTCTGAGATCTA	-1.85883	-0.979028	-1.48516	-1.44101	0.44156	0.405345	-4.65802	1.84085	0.950554	-0.622205	3.52335	0.653655
TRCN0000037635	NM_000167	GK	glycerol kinase	CDS	ACCAGTAGTGAAGCCCTCAAT	-3.44113	-5.29631	-5.34002	-4.69249	1.08393	0.105379	20.2913	24.5583	21.9902	22.28	2.14821	0.00344473
TRCN0000037636	NM_000167	GK	glycerol kinase	CDS	CTAAAGAAGTAGGTACTTCTT	-10.8283	-7.6348	-8.27644	-8.91318	1.68929	0.00179384	10.3762	15.5097	15.0494	13.6451	2.84026	0.0230232
TRCN0000037637	NM_000167	GK	glycerol kinase	CDS	ACATTCTGTCTATGAGTGTAT	0.12184	-4.40106	-1.35814	-1.87912	2.30602	0.236334	14.7591	20.9125	18.9773	18.2163	3.14647	0.0128907
TRCN0000037638	NM_000167	GK	glycerol kinase	CDS	CTCACCACAGTGGCTTACAAA	-7.41789	-8.5632	-7.42894	-7.80334	0.658075	0.159032	16.249	19.2919	22.8152	19.452	3.28602	0.0182883
TRCN0000037644	NM_033214	GK2	glycerol kinase 2	CDS	CCACAGAAAGTGAAATTCGTT	6.82128	0.558237	-0.211118	2.38947	3.85729	0.320994	17.9899	19.872	23.9038	20.5886	3.02139	0.0151102
TRCN0000037645	NM_033214	GK2	glycerol kinase 2	CDS	GCGTGCATTGTACAGATGTAA	5.05466	-0.903033	-1.76504	0.795528	3.71361	0.034474	13.4991	17.571	19.6714	16.9138	3.13815	0.021128
TRCN0000037646	NM_033214	GK2	glycerol kinase 2	CDS	GTGCTGCATTAGTAGGACAAA	-1.80261	0.08603	-0.952544	-0.889706	0.945884	0.000318624	45.9903	-4.52957	-2.98309	12.8259	28.7317	0.532639
TRCN0000037647	NM_033214	GK2	glycerol kinase 2	CDS	GAGAAACTTGACGAACTGAAT	-8.5569	-6.51167	-8.29287	-7.78715	1.11246	0.00190181	10.6301	8.42713	8.23703	9.0981	1.33019	0.00987724
TRCN0000037648	NM_033214	GK2	glycerol kinase 2	CDS	CTTCGTCATTTGCAGGTAGAT	-5.83914	-5.17804	-7.8337	-6.28363	1.38251	0.0375828	18.1946	18.1706	14.156	16.8404	2.32482	0.00121722
TRCN0000037739	NM_025211	GKAP1	G kinase anchoring protein 1	CDS	GCTGTTTGTAACGCTCAACAT	-7.45115	-8.57898	-9.30477	-8.44497	0.93405	0.00865842	9.5639	12.0574	9.78719	10.4695	1.37966	0.00558625
TRCN0000037740	NM_025211	GKAP1	G kinase anchoring protein 1	CDS	GACTGGAAGATGATGTTCATA	12.1664	-0.785545	-0.366356	3.67151	7.35979	0.0848629	14.9489	13.6129	14.5916	14.3845	0.691656	0.00560425
TRCN0000037741	NM_025211	GKAP1	G kinase anchoring protein 1	CDS	GAGGCAAAGTATAAGGAAGTA	-5.91833	-5.72094	-4.90848	-5.51592	0.535235	0.247018	14.9333	14.3066	11.4277	13.5558	1.86946	0.00102546
TRCN0000037742	NM_025211	GKAP1	G kinase anchoring protein 1	CDS	GTCTCAAACTTTAGGAAGCAA	-6.30379	-5.76311	-6.6518	-6.23957	0.447816	0.159664	11.2066	13.9731	12.5828	12.5875	1.38325	0.00735496
TRCN0000037743	NM_025211	GKAP1	G kinase anchoring protein 1	CDS	CGCTCAACATGATCTTCCATT	-4.30233	-5.04025	-5.38014	-4.90757	0.551022	0.183725	15.6003	12.7065	10.6525	12.9864	2.48577	0.00696099
TRCN0000033329	NM_030379	GLI2	GLI-Kruppel family member GLI2	3UTR	CCGCTTCAGATGACAGATGTT	-1.73656	-2.43028	0.769779	-1.13235	1.68342	0.355406	8.28475	3.36526	-0.231016	3.80633	4.27498	0.247183
TRCN0000033330	NM_030379	GLI2	GLI-Kruppel family member GLI2	CDS	CACTCAAGGATTCCTGCTCAT	-1.15909	7.54898	-0.808217	1.86056	4.92944	0.0286908	5.93291	5.05685	2.22104	4.4036	1.94025	0.0161138
TRCN0000033331	NM_030379	GLI2	GLI-Kruppel family member GLI2	CDS	GTTCCTGAACATGATGACCTA	6.90299	0.442392	9.32644	5.55728	4.59237	0.103272	11.9236	6.5672	13.759	10.7499	3.73679	0.0704853
TRCN0000033332	NM_030379	GLI2	GLI-Kruppel family member GLI2	CDS	GCTCTACTACTACGGCCAGAT	13.287	2.59094	16.8485	10.9088	7.42032	0.00385619	11.9774	5.8119	11.1241	9.63781	3.34069	0.0665111
TRCN0000033333	NM_030379	GLI2	GLI-Kruppel family member GLI2	CDS	CCAACGAGAAACCCTACATCT	5.1354	6.21153	2.75293	4.69996	1.76994	0.0765909	-1.11867	-0.73729	-3.74981	-1.86859	1.6403	0.00363097
TRCN0000007092	NM_016573	GMIP	GEM interacting protein	3UTR	GATTGTGAACACGGACCCATA	-0.501426	15.9988	21.5255	12.341	11.46	0.0369568	26.394	22.5657	26.0948	25.0182	2.12911	0.00550115
TRCN0000007093	NM_016573	GMIP	GEM interacting protein	CDS	GCAGTACATCTACACCCTGTT	4.86919	23.2893	21.9656	16.7081	10.2741	0.0647668	26.7414	23.7015	33.011	27.8179	4.7472	0.0164775
TRCN0000007094	NM_016573	GMIP	GEM interacting protein	CDS	GCTGCCTGACTCTAACTACAA	18.8944	17.764	26.3188	20.9924	4.6473	0.008024	26.2096	24.535	31.6779	27.4742	3.73558	0.011918
TRCN0000007095	NM_016573	GMIP	GEM interacting protein	CDS	CCCTCTGGACATCAGAAAGAA	23.1746	24.7743	29.687	25.8786	3.39377	0.0025279	26.7056	26.1766	30.8612	27.9145	2.56561	0.00692396
TRCN0000007096	NM_016573	GMIP	GEM interacting protein	CDS	GTTTGCTAAGAGCACCATGAA	-7.23936	-1.03532	10.3444	0.6899	8.91792	0.0463047	22.9164	22.0026	21.2675	22.0622	0.826028	0.00068166
TRCN0000006471	NM_006098	GNB2L1	guanine nucleotide binding protein (G protein), beta polypeptide 2-like 1	CDS	GATCTGGGATTTAGAGGGAAA	-4.87305	-3.47287	-7.27519	-5.20704	1.92304	0.169168	17.7362	8.90667	5.62154	10.7548	6.26523	0.0874225
TRCN0000006472	NM_006098	GNB2L1	guanine nucleotide binding protein (G protein), beta polypeptide 2-like 1	CDS	GATGTGGTTATCTCCTCAGAT	-3.81769	-0.352735	-4.34411	-2.83818	2.16849	0.591556	12.7709	9.58633	9.41188	10.5897	1.891	0.011337
TRCN0000011026	NM_006098	GNB2L1	guanine nucleotide binding protein (G protein), beta polypeptide 2-like 1	CDS	CGAGGCGATTTGTGGGCCATA	-5.54921	-3.34627	-5.01608	-4.63718	1.14931	0.175483	10.3837	6.31148	3.53254	6.74259	3.44588	0.0576093
TRCN0000006473	NM_006098	GNB2L1	guanine nucleotide binding protein (G protein), beta polypeptide 2-like 1	CDS	CAAGCTGAAGACCAACCACAT	7.25677	25.2213	26.7103	19.7295	10.8273	0.0304581	14.9543	15.8085	12.8473	14.5367	1.52413	7.9945e-05
TRCN0000006474	NM_006098	GNB2L1	guanine nucleotide binding protein (G protein), beta polypeptide 2-like 1	CDS	TCGAGATAAGACCATCATCAT	11.8094	19.6945	9.5589	13.6876	5.32246	0.456066	12.2907	11.4383	8.65306	10.794	1.90248	0.00212183
TRCN0000006168	NM_005476	GNE	glucosamine (UDP-N-acetyl)-2-epimerase/N-acetylmannosamine kinase	3UTR	GCCTTCTTAGAACTCTGCTTA	-5.41942	-2.40106	-8.61252	-5.47767	3.10614	0.0120375	24.9667	22.7544	14.8166	20.8459	5.33743	0.0132364
TRCN0000006169	NM_005476	GNE	glucosamine (UDP-N-acetyl)-2-epimerase/N-acetylmannosamine kinase	CDS	GCAGTTAAACACGTCCCATTT	-5.75316	-9.23074	-7.45534	-7.47974	1.73892	0.146588	30.0827	23.6946	19.3901	24.3891	5.38007	0.0118476
TRCN0000006170	NM_005476	GNE	glucosamine (UDP-N-acetyl)-2-epimerase/N-acetylmannosamine kinase	CDS	GCCAGTCACTATATCCACATT	-7.1887	-11.9039	-8.66275	-9.25178	2.41215	0.881774	27.1468	23.9406	15.0856	22.0576	6.24717	0.0177151
TRCN0000006171	NM_005476	GNE	glucosamine (UDP-N-acetyl)-2-epimerase/N-acetylmannosamine kinase	CDS	CCCGATCATGTTTGGCATTAA	1.83986	-6.81238	-5.29715	-3.42322	4.6205	0.363677	22.2267	15.9185	16.275	18.14	3.54362	0.0122568
TRCN0000006172	NM_005476	GNE	glucosamine (UDP-N-acetyl)-2-epimerase/N-acetylmannosamine kinase	CDS	GCTGCATTCAACCAAACTGAT	1.00547	-3.66591	-7.2911	-3.31718	4.15926	0.00415623	34.0779	23.998	24.073	27.383	5.79812	0.0136664
TRCN0000001647	NM_177551	GPR109A	G protein-coupled receptor 109A	CDS	CCCTTCCTGATGGACAACTAT	6.75687	6.50516	3.96911	5.74372	1.542	0.122922	4.64515	0.765061	2.54185	2.65069	1.94233	0.295036
TRCN0000010646	NM_177551	GPR109A	G protein-coupled receptor 109A	CDS	TGTGAGGCGTTGGGACTGGAA	-3.52255	-3.56571	-6.41936	-4.50254	1.66015	0.186971	-2.9259	-0.801485	-1.46909	-1.73216	1.08637	0.153939
TRCN0000001648	NM_177551	GPR109A	G protein-coupled receptor 109A	CDS	CGATCCAGAATGGCGGTGCAA	-3.36437	-4.56128	-4.95552	-4.29372	0.828631	0.193603	-2.89782	-2.85143	-1.29305	-2.34743	0.913416	0.155727
TRCN0000001649	NM_177551	GPR109A	G protein-coupled receptor 109A	CDS	TGGACAACTATGTGAGGCGTT	-1.71672	-3.11116	-3.17343	-2.6671	0.823645	0.0522586	-4.2086	-1.59191	-0.275743	-2.02542	2.00195	0.277427
TRCN0000001650	NM_177551	GPR109A	G protein-coupled receptor 109A	CDS	CCGAGATGACTTCATTGTCAA	11.7812	10.9083	1.84707	8.17885	5.50082	0.0295221	-1.45397	4.06214	2.79556	1.80124	2.88935	0.601853
TRCN0000001651	NM_030701	Gpr109b	G protein-coupled receptor 109B	CDS	CCGATAATAACCGAAGCACTA	1.6587	-3.00974	-0.258534	-0.536524	2.34661	0.592177	-5.33653	-2.01411	-0.505049	-2.61856	2.4718	0.252432
TRCN0000001652	NM_030701	Gpr109b	G protein-coupled receptor 109B	CDS	CCTCCTCTATACAAACATGAT	6.70358	9.62525	6.27647	7.5351	1.82268	0.172136	-2.16525	1.12827	10.6491	3.20405	6.65461	0.628309
TRCN0000001653	NM_030701	Gpr109b	G protein-coupled receptor 109B	CDS	GCTGTGTGTTCCGAGATGAAA	4.62156	3.14352	7.2559	5.00699	2.08311	0.0363577	-5.97433	-1.88242	-3.75311	-3.86995	2.04845	0.0802062
TRCN0000001654	NM_030701	Gpr109b	G protein-coupled receptor 109B	CDS	CCTTAGCTTTACCTACATGAA	0.427387	7.59244	4.19585	4.07189	3.58413	0.251254	-0.774034	-1.1414	-0.677927	-0.864453	0.244608	0.250385
TRCN0000001655	NM_030701	Gpr109b	G protein-coupled receptor 109B	CDS	GCTCTTCATGTTGGCTATGAA	9.43669	20.5518	10.1587	13.3824	6.21936	0.387795	6.26093	2.72652	2.07189	3.68645	2.25347	0.116282
TRCN0000009912	NM_008151	Gpr12	G-protein coupled receptor 12	5UTR	TGCCGTTGTGGTCCTTATCAT	0.514882	12.2329	2.89293	5.21356	6.1941	0.321364	5.13888	6.81912	6.21348	6.05716	0.850958	0.0284356
TRCN0000009903	NM_008151	Gpr12	G-protein coupled receptor 12	CDS	CCGCTACCTCTCGCTATATTA	-2.21926	0.236294	6.76358	1.59354	4.64267	0.337241	0.459828	6.01039	5.08301	3.85108	2.97329	0.251884
TRCN0000009904	NM_008151	Gpr12	G-protein coupled receptor 12	CDS	CTCACTAAGAACAACGCTGCC	-6.30973	-4.05564	-7.4675	-5.94429	1.73504	0.0626453	4.32925	6.79704	2.28576	4.47068	2.25897	0.0272984
TRCN0000009905	NM_008151	Gpr12	G-protein coupled receptor 12	CDS	CTTCCTGGCTACATCGCACTA	-5.53695	-4.86306	-7.93752	-6.11251	1.61602	0.556272	-4.90573	-1.41522	4.93815	-0.460934	4.99084	0.794945
TRCN0000009913	NM_008151	Gpr12	G-protein coupled receptor 12	CDS	CTCTATTCCTTGATCGCCGAT	-0.127255	-0.831636	-2.88111	-1.28	1.43063	0.14358	-6.60152	-5.84642	-1.87309	-4.77367	2.5402	0.138784
TRCN0000006467	NM_013296	GPSM2	G-protein signalling modulator 2 (AGS3-like, C. elegans)	3UTR	CGGTAAGGAAACAATCTATTA	6.49483	19.1181	14.8433	13.4854	6.42026	0.0282021	19.1751	23.0251	23.8698	22.0234	2.50258	0.00839928
TRCN0000006468	NM_013296	GPSM2	G-protein signalling modulator 2 (AGS3-like, C. elegans)	CDS	GCACTTTACAATCTTGGGAAT	-7.5726	-4.43791	-5.06319	-5.69123	1.65903	0.0345127	12.8024	14.2638	17.0013	14.6891	2.13154	0.019015
TRCN0000006469	NM_013296	GPSM2	G-protein signalling modulator 2 (AGS3-like, C. elegans)	CDS	GCAGATACTATTGGAGATGAA	3.83108	6.51028	5.82544	5.38893	1.39192	0.160912	18.5917	18.4316	19.6563	18.8932	0.66568	0.00419424
TRCN0000011025	NM_013296	GPSM2	G-protein signalling modulator 2 (AGS3-like, C. elegans)	CDS	GCATGATTATGCCAAAGCATT	-3.9166	-2.93004	-4.81614	-3.88759	0.943386	0.282529	8.15125	8.08965	9.56539	8.6021	0.834804	0.0248083
TRCN0000006470	NM_013296	GPSM2	G-protein signalling modulator 2 (AGS3-like, C. elegans)	CDS	CCTGATGACTAATGACAACAA	2.10489	8.36844	0.489485	3.65427	4.16172	0.056083	4.85412	1.79255	-0.0753326	2.19045	2.4887	0.277546
TRCN0000001486	NM_002929	GRK1	G protein-coupled receptor kinase 1	CDS	CGTGAAGTACCCTGATAAGTT	5.78612	2.93277	3.15856	3.95915	1.58622	0.0237003	8.96475	9.232	7.93083	8.70919	0.687198	0.00252067
TRCN0000010624	NM_002929	GRK1	G protein-coupled receptor kinase 1	CDS	CTCTGGCCTATGCGTTTGAAA	1.70204	0.306441	0.907995	0.972159	0.700008	0.33727	-9.28155	-5.78839	-1.80925	-5.6264	3.73878	0.159407
TRCN0000001487	NM_002929	GRK1	G protein-coupled receptor kinase 1	CDS	CTGGAAAGACATCGAGGACTA	-0.0563907	0.0162357	-0.11787	-0.0526751	0.0671302	0.602602	-11.2319	-6.54878	-4.43684	-7.40583	3.47763	0.0901128
TRCN0000001488	NM_002929	GRK1	G protein-coupled receptor kinase 1	CDS	CTACAACGTGAATGAGGAGAA	-1.94287	0.659101	-2.45503	-1.24627	1.66985	0.362384	-3.60362	0.656592	1.0835	-0.621177	2.59168	0.598183
TRCN0000001489	NM_002929	GRK1	G protein-coupled receptor kinase 1	CDS	GACTATGACACGGCAGACAAT	2.82012	1.85466	2.09723	2.25734	0.502248	0.0757615	-0.318359	3.67359	3.79271	2.38265	2.3399	0.430127
TRCN0000000986	NM_005307	GRK4	G protein-coupled receptor kinase 4	CDS	GCCTACGCTTATGAAACCAAA	-2.07641	-1.84259	-1.27084	-1.72995	0.414427	0.799053	13.3592	12.1184	10.6274	12.035	1.36783	0.00190436
TRCN0000000987	NM_005307	GRK4	G protein-coupled receptor kinase 4	CDS	AGGATGTTACTCACCAAGAAT	24.6343	20.6823	24.8694	23.3953	2.3525	0.010181	14.3961	13.87	11.23	13.1654	1.69661	0.000708395
TRCN0000000988	NM_005307	GRK4	G protein-coupled receptor kinase 4	CDS	ACCCGTAACAAAGAACACATT	0.776366	10.8536	15.1411	8.92369	7.37427	0.614551	10.2596	11.1387	14.1152	11.8378	2.02067	0.0284298
TRCN0000000989	NM_005307	GRK4	G protein-coupled receptor kinase 4	CDS	GAATATGAAGTTGCCGATGAT	-0.141534	3.49591	14.2305	5.86163	7.47239	0.822863	16.3234	13.797	13.6869	14.6024	1.49142	0.00434305
TRCN0000000990	NM_005307	GRK4	G protein-coupled receptor kinase 4	CDS	CTTGGCTGTCTGATCTATGAA	12.2096	13.6727	22.4632	16.1152	5.54605	0.0212017	13.7744	16.6061	18.1421	16.1742	2.21567	0.01463
TRCN0000010557	NM_005308	GRK5	G protein-coupled receptor kinase 5	3UTR	GTGAGACTTTGAGGGTGTATA	-3.07695	-0.0376467	-0.481842	-1.19881	1.64161	0.0437613	-8.43469	-7.71051	-4.40973	-6.85165	2.14553	0.0658932
TRCN0000000840	NM_005308	GRK5	G protein-coupled receptor kinase 5	CDS	CGAAGGACCATAGACAGAGAT	0.541818	3.93063	2.92025	2.46423	1.73982	0.0474716	-5.32846	-1.1489	0.122418	-2.11831	2.85181	0.340197
TRCN0000000841	NM_005308	GRK5	G protein-coupled receptor kinase 5	CDS	GAAGGAAATTATGACCAAGTA	2.48951	8.08519	-0.0627216	3.50399	4.16761	0.0236373	10.7761	9.28581	6.59189	8.88461	2.12078	0.00639373
TRCN0000000842	NM_005308	GRK5	G protein-coupled receptor kinase 5	CDS	ACGAGATGATAGAAACAGAAT	-0.084512	4.90639	10.6202	5.14737	5.35644	0.116086	-4.7615	-4.7703	-6.27678	-5.26953	0.872317	0.00294567
TRCN0000000843	NM_005308	GRK5	G protein-coupled receptor kinase 5	CDS	CCACCACATAAACTCAAACCA	-0.215446	3.03397	1.15197	1.3235	1.63148	0.0870505	4.25043	-1.89049	-6.3364	-1.32549	5.31598	0.529676
TRCN0000010618	NM_002082	GRK6	G protein-coupled receptor kinase 6	3UTR	GTGTTAGGGTAGCATGGGATT	-6.60107	-8.16158	-6.75401	-7.17222	0.860215	0.00782534	8.59591	10.2067	10.7396	9.84741	1.11609	0.0187229
TRCN0000001367	NM_002082	GRK6	G protein-coupled receptor kinase 6	CDS	CCTCGACAGCATCTACTTCAA	9.98437	17.8043	18.4068	15.3985	4.69843	0.01394	7.93165	7.73534	13.0441	9.57035	3.00993	0.0715903
TRCN0000010619	NM_002082	GRK6	G protein-coupled receptor kinase 6	CDS	CTGAATGTCTTTGGGCTGGAT	-6.40563	-1.31568	1.01902	-2.2341	3.79658	0.102068	2.76257	2.95054	6.606	4.10637	2.16678	0.228953
TRCN0000001368	NM_002082	GRK6	G protein-coupled receptor kinase 6	CDS	CAGCATCTACTTCAACCGTTT	5.20729	7.50714	24.3459	12.3534	10.4492	0.257569	9.38708	14.3843	15.0428	12.9381	3.09283	0.0320513
TRCN0000001369	NM_002082	GRK6	G protein-coupled receptor kinase 6	CDS	CAGTAGGTTTGTAGTGAGCTT	5.63441	21.0913	28.1609	18.2955	11.5206	0.0197448	7.36299	9.85203	17.4948	11.5699	5.27985	0.102091
TRCN0000003288	NM_173849	GSC	goosecoid	CDS	GTCACCGGAGAAGAGGGAAGA	1.81993	-0.556883	4.43792	1.90032	2.49837	0.0590711	13.2602	13.1064	14.1975	13.5213	0.590566	0.00776575
TRCN0000003289	NM_173849	GSC	goosecoid	CDS	CGGCTACAACAACTACTTCTA	20.5087	24.7033	23.5532	22.9218	2.16742	0.00974611	11.5415	11.2484	10.2784	11.0228	0.661102	0.00206223
TRCN0000003290	NM_173849	GSC	goosecoid	CDS	CCTCGGCTACAACAACTACTT	30.5983	25.3644	27.4709	27.8112	2.6335	0.0759329	12.4578	19.8043	16.217	16.1597	3.67357	0.018586
TRCN0000003291	NM_173849	GSC	goosecoid	CDS	GAACGCGGAGAAGTGGAACAA	3.46354	8.94275	6.75478	6.38702	2.75805	0.0672331	8.17275	7.30905	9.72544	8.40241	1.22446	0.0352516
TRCN0000003292	NM_173849	GSC	goosecoid	3UTR	CGAGGAGCTGTAAATAGTGTA	20.2932	21.392	25.5056	22.3969	2.74764	0.0615607	17.4528	26.8351	20.9097	21.7325	4.74499	0.0148463
TRCN0000021529	NM_031965	GSG2	haspin	3UTR	GCTGATAACAAATGTTCTGAA	-9.40452	-6.45326	-7.56774	-7.80851	1.49029	0.172923	7.54832	5.74598	9.1607	7.485	1.70824	0.0594637
TRCN0000021530	NM_031965	GSG2	haspin	CDS	CCCTCCTATCAGAATGTTCAA	-6.29224	-3.94402	-5.79812	-5.34479	1.23801	0.202122	8.79125	5.39382	12.7576	8.9809	3.68557	0.10211
TRCN0000021531	NM_031965	GSG2	haspin	CDS	CCACAGGACAATGCTGAACTT	-9.15451	-6.48133	-6.72834	-7.45473	1.47723	0.185867	7.70306	9.16379	12.1781	9.68166	2.28204	0.0479115
TRCN0000021532	NM_031965	GSG2	haspin	CDS	CCTCCTCTATGTATTTGCTAA	-5.05512	-6.93245	-3.69296	-5.22684	1.62656	0.175784	7.17307	6.10333	9.20905	7.49515	1.57771	0.0563248
TRCN0000021533	NM_031965	GSG2	haspin	CDS	CCTGGGATCACTATAATTCAA	-5.69491	-5.60523	-3.78817	-5.02944	1.0759	0.0543175	5.86307	5.29873	15.9401	9.03395	5.98752	0.186228
TRCN0000038679	NM_019884	GSK3A	glycogen synthase kinase 3 alpha	3UTR	CTGTGTCCCTTGTAAATAGAA	10.414	-0.517082	6.58069	5.49252	5.54617	0.0902746	10.6474	7.34576	7.42721	8.47346	1.88313	0.0196478
TRCN0000038680	NM_019884	GSK3A	glycogen synthase kinase 3 alpha	CDS	CCAGGACAAGAGGTTCAAGAA	-0.900929	-1.51695	-2.04834	-1.48874	0.574224	0.48192	6.7425	8.20556	6.64592	7.19799	0.873918	0.00797398
TRCN0000038681	NM_019884	GSK3A	glycogen synthase kinase 3 alpha	CDS	GAGTTCAAGTTCCCTCAGATT	16.0136	16.1726	3.97047	12.0522	6.99946	0.0347366	28.0455	26.2778	29.0122	27.7785	1.38665	0.00323695
TRCN0000038682	NM_019884	GSK3A	glycogen synthase kinase 3 alpha	CDS	GTTCAAGTTCCCTCAGATTAA	16.1834	16.6534	14.8438	15.8935	0.938963	0.0259072	21.785	42.5168	29.4773	31.2597	10.4802	0.0345696
TRCN0000038683	NM_019884	GSK3A	glycogen synthase kinase 3 alpha	CDS	CACTGATTACACCTCATCCAT	31.337	27.3852	33.4129	30.7117	3.06213	0.00514676	22.2121	31.6805	20.2153	24.7026	6.12496	0.0149259
TRCN0000039763	NM_019884	GSK3A	glycogen synthase kinase 3 alpha	CDS	AGTGGCTTACACGGACATCAA	-7.41749	4.09793	-1.42057	-1.58005	5.75936	0.135818	17.0952	16.8274	15.0644	16.329	1.10336	0.000283574
TRCN0000039764	NM_019884	GSK3A	glycogen synthase kinase 3 alpha	CDS	CCGGGAACAAATCCGAGAGAT	-1.0136	6.38278	0.552864	1.97401	3.89761	0.121592	7.58535	12.0785	12.1743	10.6127	2.62219	0.0361916
TRCN0000039765	NM_019884	GSK3A	glycogen synthase kinase 3 alpha	CDS	CCTCTCTTCAACTTCAGTGCT	13.7604	24.1727	7.38631	15.1065	8.47379	0.394379	19.0884	19.5971	14.1424	17.6093	3.01319	0.0030464
TRCN0000039766	NM_019884	GSK3A	glycogen synthase kinase 3 alpha	CDS	CTACATCTGTTCTCGCTACTA	15.7781	20.5132	17.5084	17.9332	2.39597	0.00179604	21.1968	21.0966	23.3118	21.8684	1.25102	0.00509319
TRCN0000039767	NM_019884	GSK3A	glycogen synthase kinase 3 alpha	CDS	CGGACATCAAAGTGATTGGCA	18.3748	21.0819	19.5308	19.6625	1.35836	0.00523614	25.057	24.5542	25.9295	25.1802	0.695883	0.00237711
TRCN0000039998	NM_002093	GSK3B	glycogen synthase kinase 3 beta	CDS	CCACTGATTATACCTCTAGTA	-9.08076	-11.8052	-13.9125	-11.5995	2.42242	0.0572374	17.677	19.0351	-0.296645	12.1385	10.7905	0.167679
TRCN0000039999	NM_002093	GSK3B	glycogen synthase kinase 3 beta	CDS	CCCAAACTACACAGAATTTAA	-9.19159	-10.091	-12.5197	-10.6008	1.72162	0.0831092	15.5375	18.7114	1.7136	11.9875	9.03789	0.123213
TRCN0000040000	NM_002093	GSK3B	glycogen synthase kinase 3 beta	CDS	GCAGGACAAGAGATTTAAGAA	-9.15022	-10.8461	-13.2131	-11.0698	2.04069	0.116458	16.8524	18.6585	-3.88054	10.5434	12.5241	0.262291
TRCN0000040001	NM_002093	GSK3B	glycogen synthase kinase 3 beta	CDS	GCTGAGCTGTTACTAGGACAA	-7.2581	-11.1941	-12.3268	-10.2597	2.66043	0.427993	16.4673	16.551	0.836561	11.285	9.04868	0.137601
TRCN0000040002	NM_002093	GSK3B	glycogen synthase kinase 3 beta	CDS	GACACTAAAGTGATTGGAAAT	-8.71939	-12.3592	-12.4658	-11.1814	2.13287	0.0825995	17.5128	17.3284	-3.7065	10.3782	12.1981	0.258474
TRCN0000010551	NM_002093	GSK3B	glycogen synthase kinase 3 beta	3UTR	CACTGGTCACGTTTGGAAAGA	-2.37966	-3.91467	-4.53999	-3.61144	1.11163	0.00182984	-2.78995	-3.44039	-6.11343	-4.11459	1.76133	0.00647631
TRCN0000000822	NM_002093	GSK3B	glycogen synthase kinase 3 beta	CDS	CCCAAATGTCAAACTACCAAA	-3.23815	-4.43921	-0.628271	-2.76855	1.94839	0.0662972	8.95111	10.6189	7.20605	8.92534	1.70656	0.0018107
TRCN0000000823	NM_002093	GSK3B	glycogen synthase kinase 3 beta	CDS	CCGATTGCGTTATTTCTTCTA	-4.03283	-3.72164	-1.11304	-2.95584	1.60347	0.863248	13.5273	11.9698	6.91843	10.8052	3.45494	0.0156159
TRCN0000000824	NM_002093	GSK3B	glycogen synthase kinase 3 beta	CDS	CCAATGTTTCGTATATCTGTT	11.1868	24.2053	18.7912	18.0611	6.53988	0.014701	13.472	13.137	8.90324	11.8374	2.54656	0.00399802
TRCN0000010552	NM_002093	GSK3B	glycogen synthase kinase 3 beta	CDS	GTGTGGATCAGTTGGTAGAAA	2.48849	-0.789069	6.54954	2.74965	3.67627	0.0671016	8.39155	6.94533	0.442	5.25963	4.23439	0.112341
TRCN0000006064	NM_005316	GTF2H1	general transcription factor IIH, polypeptide 1, 62kDa	3UTR	CCTGAATAATAAAGAGGGAAT	1.32606	-1.27832	0.639316	0.229018	1.3498	0.603096	0.751319	-2.63375	2.49928	0.205615	2.60967	0.874408
TRCN0000006065	NM_005316	GTF2H1	general transcription factor IIH, polypeptide 1, 62kDa	CDS	GCTGCCATCATCAAGAGATTT	0.981572	2.09078	0.443259	1.17187	0.840085	0.262634	13.2657	5.48767	10.0525	9.60195	3.90853	0.073691
TRCN0000006066	NM_005316	GTF2H1	general transcription factor IIH, polypeptide 1, 62kDa	CDS	CCAACTCCAATCCAGTCACTA	3.98927	5.53661	8.19637	5.90742	2.12792	0.0685762	88.8166	17.9907	53.3025	53.3699	35.413	0.124504
TRCN0000006067	NM_005316	GTF2H1	general transcription factor IIH, polypeptide 1, 62kDa	CDS	CCTACAACAAGCTCCACACAT	13.0543	15.6374	1.8885	10.1934	7.3073	0.778772	20.1071	15.556	13.5782	16.4137	3.34792	0.0097965
TRCN0000006068	NM_005316	GTF2H1	general transcription factor IIH, polypeptide 1, 62kDa	CDS	GTCCATTGAATATGAAGACTT	-1.23165	-0.650556	-1.64354	-1.17525	0.49889	0.106448	4.08172	2.56672	2.49669	3.04838	0.895586	0.0866617
TRCN0000002019	NM_004963	GUCY2C	guanylate cyclase 2C (heat stable enterotoxin receptor)	3UTR	AGGTATAAGGACTCACACAAA	11.382	26.7601	27.8819	22.008	9.21946	0.505627	12.8444	13.5916	13.8363	13.4241	0.516766	0.00605998
TRCN0000002020	NM_004963	GUCY2C	guanylate cyclase 2C (heat stable enterotoxin receptor)	CDS	CCTGGAGCACTTCGTATGTTT	9.6129	6.81124	19.1751	11.8664	6.48265	0.654259	13.3653	11.8406	13.6163	12.9407	0.960984	0.0103995
TRCN0000002021	NM_004963	GUCY2C	guanylate cyclase 2C (heat stable enterotoxin receptor)	CDS	CCAGGAATCTATCACCAACAA	6.45524	8.20791	12.261	8.97471	2.97786	0.256458	3.81683	-3.4559	0.122709	0.161214	3.63652	0.86813
TRCN0000002022	NM_004963	GUCY2C	guanylate cyclase 2C (heat stable enterotoxin receptor)	CDS	CAGCAGGGATAAGAAGCCAAA	4.31067	6.07185	5.81808	5.4002	0.952051	0.0869103	2.47952	1.86797	3.00979	2.45243	0.571394	0.239663
TRCN0000002023	NM_004963	GUCY2C	guanylate cyclase 2C (heat stable enterotoxin receptor)	CDS	CGACAGTGCAAATACGACAAA	4.80473	11.7715	4.55793	7.04471	4.09536	0.14554	15.2963	16.6839	12.1246	14.7016	2.33707	0.00159177
TRCN0000000375	NM_000180	GUCY2D	guanylate cyclase 2D, membrane (retina-specific)	3UTR	GGTGGGTGAAATAAAGGCATA	-3.55514	0.874633	0.998692	-0.560606	2.59409	0.821375	10.9456	11.8563	16.0352	12.9457	2.71405	0.0341634
TRCN0000000376	NM_000180	GUCY2D	guanylate cyclase 2D, membrane (retina-specific)	CDS	CGTCTTTAGCTTGGCCATCAT	-4.41327	-0.298521	-1.2844	-1.99873	2.14837	0.30186	7.39558	13.8895	15.2749	12.1867	4.20662	0.057888
TRCN0000010522	NM_000180	GUCY2D	guanylate cyclase 2D, membrane (retina-specific)	CDS	ACCGGCTACTTCACATGCAAA	21.1228	25.5644	20.5469	22.4114	2.74575	0.103478	30.1771	31.1464	35.816	32.3798	3.015	0.00620811
TRCN0000000377	NM_000180	GUCY2D	guanylate cyclase 2D, membrane (retina-specific)	CDS	CAACGATCTCTACACACTCTT	21.3635	23.9004	25.3497	23.5379	2.0177	0.0221736	29.1703	33.7337	34.2292	32.3777	2.78875	0.00428722
TRCN0000000378	NM_000180	GUCY2D	guanylate cyclase 2D, membrane (retina-specific)	CDS	CCGGAAGACGAACATCATTGA	1.85672	11.5085	11.6783	8.34784	5.62211	0.101461	12.024	14.4289	18.7651	15.0727	3.41635	0.0330669
TRCN0000000533	NM_001522	GUCY2F	guanylate cyclase 2F, retinal	3UTR	AGGCAATGGGAAAGCTCACTT	-9.00642	-10.4563	-12.9944	-10.8191	2.01859	0.758815	18.3286	15.0115	-7.04219	8.76594	13.7903	0.374337
TRCN0000000534	NM_001522	GUCY2F	guanylate cyclase 2F, retinal	CDS	CCTAGAAGACATACTGACAAA	-7.10441	-11.813	-12.031	-10.3161	2.78356	0.696389	17.4305	12.2937	-7.63006	7.36472	13.2374	0.430405
TRCN0000000535	NM_001522	GUCY2F	guanylate cyclase 2F, retinal	CDS	AGTTTGTTCATGGGAGGCTAA	-6.98778	-11.5618	-11.0829	-9.87748	2.51398	0.595246	18.9131	16.9643	-6.46717	9.8034	14.1244	0.338601
TRCN0000000536	NM_001522	GUCY2F	guanylate cyclase 2F, retinal	CDS	GTACACACTCTTTGATGCAAT	-5.3129	-10.2704	-11.1842	-8.9225	3.15921	0.563625	16.1707	14.449	-4.04355	8.85873	11.2068	0.284208
TRCN0000000537	NM_001522	GUCY2F	guanylate cyclase 2F, retinal	CDS	ACCTACGTCTTTGTTCCTTAT	-6.06645	-8.47684	-10.4633	-8.33554	2.20185	0.0914885	16.5949	14.9421	-6.24444	8.43084	12.736	0.356008
TRCN0000006116	NM_000858	GUK1	guanylate kinase 1	3UTR	GCTTGCTGTCTGTTCTCGGCA	2.28895	3.40543	0.339976	2.01145	1.55145	0.450991	8.07424	5.1817	3.84815	5.70136	2.16044	0.0348836
TRCN0000006117	NM_000858	GUK1	guanylate kinase 1	CDS	CCTGTTTGATGTGGTCATCAT	2.72541	5.87937	-2.08107	2.17457	4.00871	0.00250622	-0.671606	-1.55617	-2.11561	-1.4478	0.728079	0.0761099
TRCN0000006118	NM_000858	GUK1	guanylate kinase 1	CDS	CGGAACATCAAGGCCACCGAT	-3.78654	-5.83706	-7.144	-5.5892	1.69239	0.579568	2.64147	0.912767	-1.67248	0.627252	2.1711	0.979088
TRCN0000006119	NM_000858	GUK1	guanylate kinase 1	CDS	CGTGTCCCATACCACGAGGAA	1.47319	-4.84306	0.661543	-0.902777	3.43644	0.143758	12.6365	11.2632	10.4061	11.4353	1.12508	0.00303938
TRCN0000006120	NM_000858	GUK1	guanylate kinase 1	CDS	AGGAAATCAAGAAAGCTCAAA	14.0364	13.5148	2.37495	9.97538	6.58733	0.00513623	15.8067	12.4591	8.20085	12.1556	3.81203	0.0190248
TRCN0000006450	NM_006144	GZMA	granzyme A (granzyme 1, cytotoxic T-lymphocyte-associated serine esterase 3)	CDS	CCCTGTGATTGGAATGAATAT	5.30806	3.74103	0.0416654	3.03025	2.70419	0.206256	9.31393	10.8371	0.68361	6.94487	5.47563	0.114964
TRCN0000006451	NM_006144	GZMA	granzyme A (granzyme 1, cytotoxic T-lymphocyte-associated serine esterase 3)	CDS	CCTCTCTCTCAGTTGTCGTTT	-9.10996	-4.84827	-7.56479	-7.17434	2.15751	0.284998	11.2462	12.6662	13.6083	12.5069	1.18912	0.0130276
TRCN0000006452	NM_006144	GZMA	granzyme A (granzyme 1, cytotoxic T-lymphocyte-associated serine esterase 3)	CDS	GCTCACTGTAACTTGAACAAA	-11.2832	-6.01714	-6.12868	-7.80967	3.00867	0.195908	16.2543	16.3512	16.2762	16.2939	0.0507958	0.00253316
TRCN0000006453	NM_006144	GZMA	granzyme A (granzyme 1, cytotoxic T-lymphocyte-associated serine esterase 3)	CDS	CGCGAAGGTGACCTTAAACTT	-5.14649	-1.82558	-4.97868	-3.98358	1.87077	0.567848	14.6103	18.0688	16.6355	16.4382	1.73767	0.00610051
TRCN0000006454	NM_006144	GZMA	granzyme A (granzyme 1, cytotoxic T-lymphocyte-associated serine esterase 3)	CDS	CGATACTCTGAGAGAAGTCAA	17.8438	17.2022	25.4868	20.1776	4.60908	0.00456003	25.1302	26.1618	27.8485	26.3801	1.37227	0.00353233
TRCN0000006445	NM_004131	GZMB	granzyme B (granzyme 2, cytotoxic T-lymphocyte-associated serine esterase 1)	CDS	CGAATCTGACTTACGCCATTA	-6.67984	6.21466	16.5299	5.35492	11.6288	0.0575557	20.2239	19.1956	16.8208	18.7468	1.74536	0.000649376
TRCN0000006446	NM_004131	GZMB	granzyme B (granzyme 2, cytotoxic T-lymphocyte-associated serine esterase 1)	CDS	GCTTATCTTATGATCTGGGAT	9.39289	26.7373	19.696	18.6087	8.72317	0.0389444	25.724	26.0104	29.4339	27.0561	2.06422	0.00557065
TRCN0000006447	NM_004131	GZMB	granzyme B (granzyme 2, cytotoxic T-lymphocyte-associated serine esterase 1)	CDS	CATTATTACGACAGTACCATT	27.3339	26.2762	25.3201	26.31	1.00732	0.00291266	31.5709	29.3443	40.4471	33.7874	5.87392	0.0156112
TRCN0000006448	NM_004131	GZMB	granzyme B (granzyme 2, cytotoxic T-lymphocyte-associated serine esterase 1)	CDS	CATTGTCTCCTATGGACGAAA	12.5882	7.35167	15.6458	11.8619	4.1945	0.327405	20.1292	21.758	21.5103	21.1325	0.877649	0.00254739
TRCN0000006449	NM_004131	GZMB	granzyme B (granzyme 2, cytotoxic T-lymphocyte-associated serine esterase 1)	CDS	GCTTCCTGATACAAGACGACT	2.39511	7.92083	11.215	7.17697	4.45674	0.392714	16.1439	16.8283	18.0826	17.0183	0.983204	0.00647026
TRCN0000009967	NM_002110	HCK	hemopoietic cell kinase	CDS	GGTCAAACTTCATGCGGTGGT	-2.24027	-3.66393	-5.43275	-3.77898	1.59935	0.00934046	3.64669	3.6774	6.84786	4.72398	1.8394	0.157115
TRCN0000009968	NM_002110	HCK	hemopoietic cell kinase	CDS	CCAGGTCGGAGGCAATACATT	0.153787	-3.5114	-6.08678	-3.14813	3.1361	0.429224	-2.36513	0.316974	6.29607	1.41597	4.43395	0.828746
TRCN0000009969	NM_002110	HCK	hemopoietic cell kinase	CDS	CAACAGCAACACACCAGGAAT	-1.52995	-3.9566	-5.42545	-3.63733	1.96728	0.283655	3.69917	2.5742	7.17849	4.48395	2.40037	0.218411
TRCN0000009970	NM_002110	HCK	hemopoietic cell kinase	CDS	ATCATCGTGGTTGCCCTGTAT	-1.11199	-0.0138274	-1.80937	-0.978395	0.905196	0.730371	4.61024	5.25916	9.59753	6.48898	2.71157	0.129121
TRCN0000009971	NM_002110	HCK	hemopoietic cell kinase	CDS	CAGGGAGATACCGTGAAACAT	6.77398	11.1131	-1.3959	5.49707	6.35152	0.00249491	-0.684255	-0.141829	5.30365	1.49252	3.31166	0.773675
TRCN0000010637	NM_015052	HECW1	HECT, C2 and WW domain containing E3 ubiquitin protein ligase 1	3UTR	GCCTAGACATACGGTGCAAAT	18.0057	13.0378	12.9549	14.6661	2.89243	0.576016	12.2281	8.2684	21.7511	14.0825	6.93	0.106898
TRCN0000010638	NM_015052	HECW1	HECT, C2 and WW domain containing E3 ubiquitin protein ligase 1	CDS	GACCTAAATGACTGGCGGAAT	6.5116	9.18566	8.05996	7.91907	1.34259	0.4055	17.4525	-4.16203	8.87329	7.38793	10.8836	0.409556
TRCN0000010639	NM_015052	HECW1	HECT, C2 and WW domain containing E3 ubiquitin protein ligase 1	CDS	CCGGGACTTGGTGAATTTCAT	-4.84034	-3.23797	10.8993	0.940339	8.66187	0.0107183	1.03422	3.98866	11.9051	5.64267	5.62103	0.334036
TRCN0000001523	NM_015052	HECW1	HECT, C2 and WW domain containing E3 ubiquitin protein ligase 1	CDS	GACCTCACTTTCACTGTTAAT	20.909	21.4192	27.923	23.4171	3.91056	0.11065	17.1822	14.8854	16.962	16.3432	1.26729	0.00738391
TRCN0000001524	NM_015052	HECW1	HECT, C2 and WW domain containing E3 ubiquitin protein ligase 1	CDS	CACCCAGATGATGAGGAGATT	34.1733	21.0325	25.3486	26.8515	6.69805	0.071278	15.9125	18.7059	24.8423	19.8202	4.56798	0.029441
TRCN0000003306	NM_000601	HGF	hepatocyte growth factor (hepapoietin A; scatter factor)	CDS	CCCGTAATATCTTGTGCCAAA	1.21283	-2.316	0.143567	-0.319867	1.80948	0.693039	-0.819522	-3.15954	-3.67216	-2.55041	1.52074	0.0642932
TRCN0000003307	NM_000601	HGF	hepatocyte growth factor (hepapoietin A; scatter factor)	CDS	CAGACCAATGTGCTAATAGAT	24.8576	23.5263	17.9438	22.1092	3.66824	0.000671507	5.47417	3.80058	5.27142	4.84872	0.913363	0.0692153
TRCN0000003308	NM_000601	HGF	hepatocyte growth factor (hepapoietin A; scatter factor)	CDS	GCAAAGACTACCCTAATCAAA	1.19978	1.5585	2.75287	1.83705	0.813152	0.669244	-2.19205	-3.24718	-2.80941	-2.74955	0.530102	0.0623757
TRCN0000003309	NM_000601	HGF	hepatocyte growth factor (hepapoietin A; scatter factor)	CDS	GCAAGTAAGCTGAATGAGAAT	1.88975	1.695	2.19648	1.92708	0.252815	0.0763228	-6.07475	-3.72821	-2.52178	-4.10825	1.80671	0.106671
TRCN0000003310	NM_000601	HGF	hepatocyte growth factor (hepapoietin A; scatter factor)	3UTR	TGTCTGAAGCACCCACCAATA	7.40993	11.2183	15.5013	11.3765	4.04803	1.15425e-05	-2.69626	4.29694	2.28628	1.29565	3.60031	0.791089
TRCN0000037894	NM_004712	HGS	hepatocyte growth factor-regulated tyrosine kinase substrate	CDS	CCGCATGAAGAGTAACCACAT	-9.89001	-12.9768	-15.0052	-12.624	2.57577	0.380923	18.9674	20.9025	-3.36046	12.1698	13.4844	0.239657
TRCN0000037895	NM_004712	HGS	hepatocyte growth factor-regulated tyrosine kinase substrate	CDS	CCTGTACTCTTCACCTGTGAA	-7.73906	-12.8519	-13.6606	-11.4172	3.2109	0.183351	18.2306	15.3999	-3.4716	10.0529	11.7978	0.258497
TRCN0000037896	NM_004712	HGS	hepatocyte growth factor-regulated tyrosine kinase substrate	CDS	CCAGCCTTACAACATGCAGAA	-6.52081	-11.1898	-12.9139	-10.2082	3.30766	0.713542	15.5036	17.3975	-2.04525	10.2853	10.7205	0.214265
TRCN0000037897	NM_004712	HGS	hepatocyte growth factor-regulated tyrosine kinase substrate	CDS	CGTCCGTAACAAGATCCTGTA	-3.94926	-8.57598	-10.6045	-7.70991	3.4111	0.0124758	20.1697	19.639	3.75296	14.5205	9.32877	0.0941054
TRCN0000037898	NM_004712	HGS	hepatocyte growth factor-regulated tyrosine kinase substrate	CDS	GCACGTCTTTCCAGAATTCAA	-2.45024	-9.66835	-11.522	-7.88018	4.79293	0.0277258	16.3938	17.2578	0.933251	11.5283	9.18572	0.13626
TRCN0000003201	NM_022740	HIPK2	homeodomain interacting protein kinase 2	CDS	CGAGTCAGTATCCAGCCCAAT	-2.37613	-0.540081	-2.25103	-1.72241	1.02584	0.341362	-12.3525	-8.43269	-1.5328	-7.43933	5.47782	0.173652
TRCN0000003202	NM_022740	HIPK2	homeodomain interacting protein kinase 2	CDS	CCTGACCATGACCTTTAACAA	-6.61388	-4.85021	-6.34773	-5.93727	0.950787	0.754098	5.53312	4.95178	5.00554	5.16348	0.321245	0.0277065
TRCN0000003203	NM_022740	HIPK2	homeodomain interacting protein kinase 2	CDS	CGGGACAAAGACAACTAGGTT	-9.60577	-6.64726	-9.34038	-8.53114	1.63687	0.431618	4.42608	6.77524	8.53716	6.57949	2.06252	0.0842894
TRCN0000003204	NM_022740	HIPK2	homeodomain interacting protein kinase 2	CDS	CCATACTAAACTACCCATCTA	-6.56838	-3.02283	-6.63627	-5.40916	2.0669	0.170706	4.53845	1.57201	10.5896	5.56668	4.59589	0.286971
TRCN0000010766	NM_022740	HIPK2	homeodomain interacting protein kinase 2	3UTR	AGGGATTAAAGAGGGTGGGAA	-9.9147	-9.18682	-9.46621	-9.52258	0.367198	0.897956	4.87965	0.176027	7.64001	4.2319	3.77392	0.338682
TRCN0000003254	NM_005734	HIPK3	homeodomain interacting protein kinase 3	CDS	CCTGCAAGAGACCGAATAGTA	5.28194	13.0181	23.0099	13.77	8.88784	0.0113126	13.0277	13.8796	17.9714	14.9596	2.64287	0.02476
TRCN0000003255	NM_005734	HIPK3	homeodomain interacting protein kinase 3	CDS	CTACTCTACTTCCATACCCAT	-3.53658	-0.069837	19.3224	5.23865	12.3194	0.108475	7.16047	6.76478	12.8422	8.92248	3.40032	0.0949699
TRCN0000003256	NM_005734	HIPK3	homeodomain interacting protein kinase 3	CDS	GATATTTGTAAGTCCCACCTA	-2.075	5.23007	15.4788	6.21129	8.81794	0.0431579	5.8149	13.7539	15.6457	11.7382	5.21616	0.0859626
TRCN0000003257	NM_005734	HIPK3	homeodomain interacting protein kinase 3	CDS	CAGTGCCAGAACAGAGGTATT	-3.21093	-1.58056	1.24848	-1.181	2.25639	0.0411035	7.65708	8.03887	11.2153	8.97042	1.95348	0.0486458
TRCN0000003258	NM_005734	HIPK3	homeodomain interacting protein kinase 3	CDS	GAACATTAAGAAGTCAGGCAT	-4.79403	-2.77854	-1.21072	-2.92776	1.79631	0.0202406	2.5754	10.6826	12.1517	8.46987	5.15734	0.149318
TRCN0000006996	NM_144685	HIPK4	homeodomain interacting protein kinase 4	3UTR	TCCTAAACACAGCAGGGCTTT	-1.44145	11.8331	13.3885	7.92672	8.15026	0.847773	26.06	20.2909	23.4748	23.2752	2.88968	0.0077548
TRCN0000006997	NM_144685	HIPK4	homeodomain interacting protein kinase 4	CDS	CGCTTCCTTGAGTTCTTCCAT	-3.18455	15.4409	16.8136	9.68998	11.1708	0.873551	27.3809	25.445	25.7827	26.2029	1.0341	0.00124727
TRCN0000006998	NM_144685	HIPK4	homeodomain interacting protein kinase 4	CDS	GACCAGATTGAGACAGTGAAT	1.22891	2.61753	13.1784	5.67494	6.53516	0.995469	17.8868	22.6736	13.2083	17.9229	4.73272	0.013097
TRCN0000006999	NM_144685	HIPK4	homeodomain interacting protein kinase 4	CDS	CTCCAACTTCAGCAACCTCAT	-0.33989	21.4968	20.5271	13.8947	12.337	0.369677	25.8067	21.4583	26.0819	24.4489	2.59367	0.0078542
TRCN0000007000	NM_144685	HIPK4	homeodomain interacting protein kinase 4	CDS	GCCGCAAGTATATGCTCAAGT	6.09625	16.2967	11.7052	11.366	5.10866	0.367241	25.3578	22.9187	25.2064	24.4943	1.36658	0.0035233
TRCN0000037654	NM_033498	HK1	hexokinase 1	CDS	CCGATGAAACTCTCATAGATA	3.96182	-2.68937	-3.40372	-0.710425	4.06201	0.321454	16.507	15.0577	12.07	14.5449	2.26253	0.0025735
TRCN0000037655	NM_033498	HK1	hexokinase 1	CDS	GCCTCCACAATGCCAAAGAAA	-2.57467	-6.01139	-7.73097	-5.43901	2.62537	0.972482	10.522	10.0218	8.97824	9.84069	0.787664	0.00242907
TRCN0000037656	NM_033498	HK1	hexokinase 1	CDS	CCGCAACATCTTAATCGACTT	-5.18992	-5.26858	-6.48526	-5.64792	0.726222	0.23011	10.1211	12.6495	10.9787	11.2498	1.28582	0.00688397
TRCN0000037657	NM_033498	HK1	hexokinase 1	CDS	CCTGGGAGATTTCATGGAGAA	-3.3865	-6.70797	-4.68538	-4.92662	1.67382	0.329087	2.65271	6.9339	11.2515	6.94605	4.29942	0.181366
TRCN0000037658	NM_033498	HK1	hexokinase 1	CDS	CGCCATTCCTATTGAAATCAT	5.06334	7.37817	6.24231	6.22794	1.15748	0.597384	-5.64196	32.3611	-1.80058	8.30618	20.9205	0.576422
TRCN0000037669	NM_000189	HK2	hexokinase 2	CDS	GCCTGGCTAACTTCATGGATA	-5.62715	-6.70978	-8.8531	-7.06334	1.64178	0.00435839	19.5988	17.2774	11.2893	16.0552	4.28747	0.0130371
TRCN0000037670	NM_000189	HK2	hexokinase 2	CDS	CCGTAACATTCTCATCGATTT	-0.81707	-1.5128	-4.15241	-2.16076	1.75955	0.345953	16.4671	15.3381	10.6935	14.1662	3.06001	0.0059342
TRCN0000037671	NM_000189	HK2	hexokinase 2	CDS	ACTGAGTTTGACCAGGAGATT	5.49486	2.50761	0.0955472	2.69934	2.70476	0.0254989	21.7107	20.1512	13.5211	18.461	4.3486	0.00974549
TRCN0000037672	NM_000189	HK2	hexokinase 2	CDS	CACTGTGAAGTTGGCCTCATT	-3.33336	-4.13869	-6.25609	-4.57605	1.50965	0.809146	16.0619	15.9532	11.2254	14.4135	2.7615	0.00349026
TRCN0000037673	NM_000189	HK2	hexokinase 2	CDS	GCTACAAATCAAAGACAAGAA	-6.58138	-7.49769	-8.99679	-7.69195	1.21937	0.193177	17.0182	15.7711	18.7445	17.1779	1.49312	0.00978657
TRCN0000037679	NM_002115	HK3	hexokinase 3 (white cell)	CDS	CGGAATGCGATGTCTCCTTAA	-1.62353	-7.5818	-6.87026	-5.35853	3.25411	0.02781	22.1372	27.1331	23.9901	24.4201	2.52557	0.0035904
TRCN0000037680	NM_002115	HK3	hexokinase 3 (white cell)	CDS	GCTTGGCTTCAGCTTCTCTTT	1.11652	-7.5208	-9.87096	-5.42508	5.78577	0.0150058	17.7504	22.8299	22.2649	20.9484	2.78389	0.0092528
TRCN0000037681	NM_002115	HK3	hexokinase 3 (white cell)	CDS	CCATTCCGGTTGAACCATGAT	16.6955	8.57132	5.98147	10.4161	5.59016	0.595454	27.4658	35.9087	28.7131	30.6959	4.5573	0.00585445
TRCN0000037682	NM_002115	HK3	hexokinase 3 (white cell)	CDS	AGTTCCTCTCTGAGATCGAAA	2.02571	-4.26925	-6.08288	-2.77547	4.25568	0.077004	16.1149	28.7083	21.3454	22.0562	6.3267	0.0260196
TRCN0000037683	NM_002115	HK3	hexokinase 3 (white cell)	CDS	CGTGCAGATCACCAGCGAGAT	-6.98523	-10.6994	-10.8994	-9.52801	2.20438	0.0685235	16.7237	22.0205	19.7783	19.5075	2.65879	0.00777345
TRCN0000001058	NM_002137	HNRPA2B1	heterogeneous nuclear ribonucleoprotein A2/B1	3UTR	GCTTCTTCCTATTTGCCATGG	5.15052	3.98605	3.05249	4.06302	1.05113	0.250655	-4.22513	-0.643791	-2.28511	-2.38468	1.79274	0.136194
TRCN0000001059	NM_002137	HNRPA2B1	heterogeneous nuclear ribonucleoprotein A2/B1	CDS	CAGAAATACCATACCATCAAT	2.99729	10.4759	7.18278	6.88533	3.74818	0.0134439	6.69888	9.72466	6.45162	7.62505	1.82251	0.0117715
TRCN0000010582	NM_002137	HNRPA2B1	heterogeneous nuclear ribonucleoprotein A2/B1	CDS	AGAAGCTGTTTGTTGGCGGAA	-6.74554	-7.46542	-8.18515	-7.46537	0.719804	0.00034487	8.52975	8.81407	5.8182	7.72067	1.65371	0.000546531
TRCN0000001060	NM_002137	HNRPA2B1	heterogeneous nuclear ribonucleoprotein A2/B1	CDS	AGACAAGAAATGCAGGAAGTT	-4.31255	-2.19999	-5.13972	-3.88409	1.51598	0.0012889	8.09419	8.76779	10.115	8.99233	1.02894	0.025147
TRCN0000001061	NM_002137	HNRPA2B1	heterogeneous nuclear ribonucleoprotein A2/B1	CDS	TGACAACTATGGAGGAGGAAA	-2.81678	5.28813	1.14729	1.20621	4.05278	0.0324162	7.02179	10.9254	8.50461	8.81727	1.9705	0.0200325
TRCN0000033264	NM_176795	HRAS	v-Ha-ras Harvey rat sarcoma viral oncogene homolog	CDS	CCACCAGTACAGGGAGCAGAT	1.11624	1.31364	-2.13374	0.0987102	1.93588	0.242007	10.7473	6.208	5.78689	7.58073	2.75041	0.0404665
TRCN0000033265	NM_176795	HRAS	v-Ha-ras Harvey rat sarcoma viral oncogene homolog	CDS	CGGAAGCAGGTGGTCATTGAT	19.165	18.6362	21.0555	19.6189	1.27194	0.018999	17.4492	14.6936	11.1787	14.4405	3.14287	0.00807645
TRCN0000033266	NM_176795	HRAS	v-Ha-ras Harvey rat sarcoma viral oncogene homolog	CDS	GTGTGTGTTTGCCATCAACAA	27.9498	22.8584	22.9829	24.597	2.90428	0.000837294	23.8714	18.1632	13.095	18.3765	5.39136	0.0202271
TRCN0000033267	NM_176795	HRAS	v-Ha-ras Harvey rat sarcoma viral oncogene homolog	CDS	CCTCGCCCGAAGCTACGGCAT	12.0586	13.2215	10.5114	11.9305	1.35962	0.183103	14.8563	10.6652	10.2041	11.9086	2.56324	0.0138555
TRCN0000033268	NM_176795	HRAS	v-Ha-ras Harvey rat sarcoma viral oncogene homolog	CDS	CATCAACAACACCAAGTCTTT	9.7044	-2.01259	7.61738	5.10306	6.25007	0.560824	23.7237	29.0893	20.8193	24.5441	4.19559	0.0054483
TRCN0000010229	NM_014413	HRI	heme-regulated initiation factor 2-alpha kinase	CDS	GGATTGGATAGTCGAGAGAAA	-8.08962	-5.69807	-11.0075	-8.26506	2.65905	0.00986359	4.54524	1.95856	5.03503	3.84627	1.65305	0.187299
TRCN0000010230	NM_014413	HRI	heme-regulated initiation factor 2-alpha kinase	CDS	GAATTGGTAGAAGGTGTGTTT	-4.29675	-3.51151	-5.8401	-4.54946	1.18469	0.0600116	8.52526	7.89602	13.7749	10.0654	3.22787	0.0710803
TRCN0000010231	NM_014413	HRI	heme-regulated initiation factor 2-alpha kinase	CDS	AGCTACTTTGCCAGACGTTTA	-4.77319	-4.9017	-5.02847	-4.90112	0.127641	0.0243285	11.4964	10.8835	18.2462	13.542	4.08546	0.0548189
TRCN0000010232	NM_014413	HRI	heme-regulated initiation factor 2-alpha kinase	CDS	GAGCTGCCATTGAGTTGCCAT	-4.3663	-9.29714	-5.80017	-6.48787	2.53634	0.258149	5.04052	10.3166	17.2894	10.8822	6.14397	0.135831
TRCN0000010233	NM_014413	HRI	heme-regulated initiation factor 2-alpha kinase	CDS	GTACACCACCAATTTAGTCAT	-3.53037	-6.21004	-4.77932	-4.83991	1.34086	0.282038	9.34684	8.99785	16.0699	11.4715	3.98611	0.0726777
TRCN0000010573	NM_005347	HSPA5	heat shock 70kDa protein 5 (glucose-regulated protein, 78kDa)	3UTR	GCTAATTGAGACCACAGGCTT	-7.99404	-3.83508	-5.85469	-5.8946	2.07977	0.00305395	3.83962	5.76461	4.60022	4.73482	0.969527	0.0389487
TRCN0000001022	NM_005347	HSPA5	heat shock 70kDa protein 5 (glucose-regulated protein, 78kDa)	CDS	CTGGGTACATTTGATCTGACT	5.42569	4.46039	6.62221	5.50276	1.08297	0.37856	12.5689	12.4505	10.7552	11.9249	1.01473	0.000556304
TRCN0000001023	NM_005347	HSPA5	heat shock 70kDa protein 5 (glucose-regulated protein, 78kDa)	CDS	CAAGGTCTATGAAGGTGAAAG	-4.50256	-3.94605	-3.679	-4.04253	0.420172	0.00901838	7.19379	14.1852	12.845	11.408	3.71064	0.0465604
TRCN0000010574	NM_005347	HSPA5	heat shock 70kDa protein 5 (glucose-regulated protein, 78kDa)	CDS	ACAAGAAGGAGGACGTGGGCA	-6.76329	-1.81487	-2.57206	-3.71674	2.66542	0.0320139	4.50156	8.01878	6.17988	6.23341	1.75922	0.0405
TRCN0000001024	NM_005347	HSPA5	heat shock 70kDa protein 5 (glucose-regulated protein, 78kDa)	CDS	CTTGTTGGTGGCTCGACTCGA	0.655135	4.52188	11.5128	5.56328	5.50324	0.121855	14.1479	19.9692	24.1543	19.4238	5.02544	0.0331962
TRCN0000010226	NM_014365	HSPB8	heat shock 22kDa protein 8	CDS	GGTCCCTCCTTACTCAACATT	-2.22759	-3.7498	-4.39271	-3.4567	1.11192	0.813347	7.18742	9.90974	9.9157	9.00429	1.57346	0.0270061
TRCN0000010218	NM_014365	HSPB8	heat shock 22kDa protein 8	CDS	CCCTTCCCAGACGACTTGACA	-5.65114	-7.88049	-5.87639	-6.46934	1.22727	0.549286	4.1946	6.85863	7.54596	6.19973	1.77018	0.0728005
TRCN0000010219	NM_014365	HSPB8	heat shock 22kDa protein 8	CDS	CCTGGAAAGTGTGTGTGAATG	-1.14042	10.8525	2.46674	4.05961	6.15309	0.0105865	8.17349	8.4156	11.4625	9.35054	1.83304	0.0419586
TRCN0000018409	NM_014365	HSPB8	heat shock 22kDa protein 8	CDS	AGAGGAGTTGATGGTGAAGAC	-5.42458	-5.55257	-7.31507	-6.09741	1.05647	0.0436861	-2.5503	-0.983264	3.75013	0.0721885	3.28015	0.859104
TRCN0000010227	NM_014365	HSPB8	heat shock 22kDa protein 8	CDS	TACGTGGAGGTGTCTGGCAAA	-1.42797	-0.904216	-4.49496	-2.27572	1.93968	0.0796825	-8.13142	-7.36072	-3.9531	-6.48175	2.22352	0.0750332
TRCN0000010575	NM_005348	HSPCA	heat shock 90kDa protein 1, alpha	CDS	CCCTCTAAACATATCCCGTGA	-5.4742	-2.83786	-1.86961	-3.39389	1.86552	0.00305351	3.70683	8.11237	6.46166	6.09362	2.22571	0.0672748
TRCN0000001025	NM_005348	HSPCA	heat shock 90kDa protein 1, alpha	CDS	GTTATCCTACACCTGAAAGAA	11.9749	15.2364	11.1811	12.7975	2.14917	0.481341	2.52597	15.2908	14.9754	10.9307	7.28042	0.150386
TRCN0000001026	NM_005348	HSPCA	heat shock 90kDa protein 1, alpha	CDS	CCAGAATGAAGGAGAACCAGA	29.6318	29.8792	30.366	29.959	0.373555	0.00616357	13.8584	25.8635	16.0886	18.6035	6.38546	0.0332156
TRCN0000001027	NM_005348	HSPCA	heat shock 90kDa protein 1, alpha	CDS	TCATCAATACTTTCTACTCGA	5.61944	4.30315	4.81164	4.91141	0.663789	0.343587	8.78929	2.54598	5.65827	5.66451	3.12166	0.136629
TRCN0000001028	NM_005348	HSPCA	heat shock 90kDa protein 1, alpha	CDS	GAAGGATGGTGACAAGAAGAA	31.151	24.1027	28.7055	27.9864	3.57875	0.00945713	8.50527	14.2244	14.0733	12.2677	3.25921	0.0360347
TRCN0000006463	NM_018157	hSyn	brain synembryn	3UTR	CCTCAGACTTACAAACTGATT	-3.79418	-2.74761	-0.674893	-2.40556	1.58752	0.543736	19.1466	18.8927	26.8668	21.6354	4.53233	0.0253695
TRCN0000006464	NM_018157	hSyn	brain synembryn	CDS	CCAGTTATTGTGGAGTCATTA	18.9744	14.9492	24.8737	19.5991	4.99164	4.25972e-05	21.1027	20.7243	19.1091	20.312	1.05877	0.000245751
TRCN0000006465	NM_018157	hSyn	brain synembryn	CDS	CGACAAGCATAGGGCTACTTT	-6.98377	4.35179	-0.0893481	-0.907107	5.71185	0.0192048	14.6646	14.369	19.6308	16.2215	2.95626	0.024821
TRCN0000006466	NM_018157	hSyn	brain synembryn	CDS	GCTCTCTTCAATGTGACGGTA	10.0675	17.5502	19.065	15.5609	4.81732	0.455575	25.9588	29.6292	28.1715	27.9198	1.84806	0.0022736
TRCN0000011024	NM_018157	hSyn	brain synembryn	CDS	GCCAAGCTAAATGAGTTAGAT	-6.31659	-0.907903	-3.62036	-3.61495	2.70435	0.0550289	9.95762	15.4691	13.5039	12.9769	2.79327	0.0205273
TRCN0000002267	NM_014586	HUNK	hormonally upregulated Neu-associated kinase	CDS	AGGCTCGCTTATGACACAGAT	3.97855	3.44953	3.53348	3.65385	0.284313	0.0528175	5.00673	1.01672	10.3441	5.45585	4.67987	0.298364
TRCN0000002268	NM_014586	HUNK	hormonally upregulated Neu-associated kinase	CDS	CCCAATATCACTCAGCTCCTT	-5.42759	-5.70376	-5.85458	-5.66198	0.216539	0.855453	16.9128	8.91837	11.8542	12.5618	4.04391	0.0404422
TRCN0000002269	NM_014586	HUNK	hormonally upregulated Neu-associated kinase	CDS	CTGTAATGTCACCTATCCCAA	-7.05731	-2.38603	-0.605237	-3.34952	3.3322	0.105426	15.3101	14.5093	12.185	14.0015	1.62329	0.000813375
TRCN0000002270	NM_014586	HUNK	hormonally upregulated Neu-associated kinase	CDS	CAGAAGATGGTAGACAAAGAA	-5.87607	-3.23724	-0.440504	-3.18461	2.71817	0.0708808	17.8985	16.4335	16.9324	17.0881	0.744818	0.00300718
TRCN0000002271	NM_014586	HUNK	hormonally upregulated Neu-associated kinase	3UTR	CCTGTGTTCATCCTGTTGTTT	12.0076	12.2369	15.3936	13.2127	1.89214	0.0114134	15.3543	14.4757	16.8902	15.5734	1.22209	0.00992056
TRCN0000082573	XM_371835	IBTK	inhibitor of Bruton agammaglobulinemia tyrosine kinase	3UTR	GCCAAGTATGTGTTGTTGCTT	13.9602	21.5445	17.3551	17.6199	3.79909	0.0273526	27.0751	24.3833	25.8827	25.7803	1.34882	0.002423
TRCN0000082574	XM_371835	IBTK	inhibitor of Bruton agammaglobulinemia tyrosine kinase	CDS	GCGAAAGTCAAACCGTATGTT	22.2172	27.0582	18.2963	22.5239	4.38895	0.00503084	23.17	21.3868	23.1941	22.5836	1.03652	0.003349
TRCN0000082575	XM_371835	IBTK	inhibitor of Bruton agammaglobulinemia tyrosine kinase	CDS	GCTGTTAGTGTCAGCACAGAT	19.9382	27.3445	17.8023	21.695	5.0078	0.0183831	13.4446	10.7315	10.225	11.467	1.73124	0.00728985
TRCN0000082576	XM_371835	IBTK	inhibitor of Bruton agammaglobulinemia tyrosine kinase	CDS	CTCTTATTAGAAGTCGAGAAA	6.04976	7.32331	3.63694	5.67001	1.8723	0.171628	-3.36399	-4.37589	-3.23003	-3.65664	0.626483	0.0598511
TRCN0000082577	XM_371835	IBTK	inhibitor of Bruton agammaglobulinemia tyrosine kinase	CDS	CAGTTGAAACTGTCTTGTTTA	17.4082	14.8163	27.8877	20.0374	6.92102	0.0124628	17.8065	23.1932	13.9226	18.3074	4.65556	0.0124643
TRCN0000006323	NM_014920	ICK	intestinal cell (MAK-like) kinase	3UTR	CCTACCATCAAGCCATTGTTT	-5.99712	-8.04933	-7.16082	-7.06909	1.02918	0.358443	16.4651	10.5728	6.87354	11.3038	4.83738	0.0439882
TRCN0000006324	NM_014920	ICK	intestinal cell (MAK-like) kinase	CDS	CCAGTGAAATTGACACAATAT	-1.67512	-0.838197	-1.26722	-1.26018	0.418506	0.556857	0.0444701	-1.44002	0.263154	-0.377465	0.926672	0.513019
TRCN0000006325	NM_014920	ICK	intestinal cell (MAK-like) kinase	CDS	GCTTCTTTCATCGAGACTTAA	-7.10024	-3.9538	-8.09651	-6.38352	2.16236	0.710776	20.0397	7.43076	7.2219	11.5641	7.3408	0.112205
TRCN0000006326	NM_014920	ICK	intestinal cell (MAK-like) kinase	CDS	GTCAGTAATCAGCAAAGTAAA	9.95402	9.09548	6.6974	8.5823	1.68787	0.0141489	30.3332	23.2906	16.4033	23.3424	6.96508	0.0221765
TRCN0000006327	NM_014920	ICK	intestinal cell (MAK-like) kinase	CDS	CCAGCTCATTAAAGAGAGAAA	2.17955	-3.68567	-1.32695	-0.944356	2.95127	0.00976333	25.943	21.9411	14.3144	20.7329	5.90769	0.0180124
TRCN0000039963	NM_001551	IGBP1	immunoglobulin (CD79A) binding protein 1	3UTR	GTCAAGTGATTAAGTGTGTAT	-4.87639	-2.51538	-10.9766	-6.12279	4.36615	0.239935	21.7436	18.0391	-0.304949	13.1592	11.8065	0.174097
TRCN0000039964	NM_001551	IGBP1	immunoglobulin (CD79A) binding protein 1	CDS	CCTCCAGTGAAACCCTTCATT	-4.93243	-8.2213	-10.2385	-7.79741	2.67831	0.397773	19.0464	16.4834	-0.891914	11.546	10.8475	0.184784
TRCN0000039965	NM_001551	IGBP1	immunoglobulin (CD79A) binding protein 1	CDS	GCTCAGCAACAGGAAGAACAA	-7.52706	-7.66385	-11.4284	-8.8731	2.21401	0.0554778	19.1676	14.778	-2.21281	10.5776	11.2922	0.226342
[truncated: 3,348 more rows]

## Sheet: 2. Sort by P in HT1080
						HT1080
cloneId	sourceId	symbol	description	region	seq	%Growth inhibition			Mean	S.D.	P-Value
TRCN0000010050	NM_138957	AAK1	AP2 associated kinase 1	CDS	GCCACCAACAAATTCCAGAAT	38.774	44.9367	23.5235	35.7447	11.0233	0.00881978
TRCN0000039747	NM_001259	ABL1	v-abl Abelson murine leukemia viral oncogene homolog 1	CDS	GCAGTCATGAAAGAGATCAAA	32.9642	31.1857	38.5104	34.2201	3.82041	0.00479057
TRCN0000039722	NM_005938	ACVR1	activin A receptor, type I	CDS	CTAATGAAAGAATGCTGGTAT	28.5194	21.9829	32.2621	27.5882	5.2025	0.00656862
[truncated: 115 more rows]

## Sheet: 3. Sort by P in U2OS
						U2OS
[truncated: 234 more rows]

## Sheet: 4. Common hits
Specific to HT1080	Specific to U2OS	Common hits
[truncated: 101 more rows]

[truncated: 2 more sheets: 5. Total by median, 6. Sort by SUM]
